# Supplementary material for: Strategies for detecting and identifying biological signals amidst the variation commonly found in RNA sequencing data
Source: BMC Genomics. 2021 May 3;22:322. doi: 10.1186/s12864-021-07563-9 (PMC8091537; doi:10.1186/s12864-021-07563-9)
Supplement: Supplementary file 2 — Additional file 2. Summary of Statistical Measures used to Evaluate Gene Expression before and after Minimum Value Adjustment (MVA). [file 12864_2021_7563_MOESM2_ESM.xlsx]

## Sheet: Sheet1
	Additional file 2: Summary of Statistical Measures used to Evaluate Gene Expression before and after Minimum Value Adjustment (MVA).
	RAnGER Data Input. • Retrieve Source: Set Zero Values, Baseline Mean, Protein Coding Genes and Normalization Procedure. • Mine Source: Compute Trendline Calculations and Rank Computed Values. • STRING Pathway Analysis.
	Retrieve Source Menu
	Required Action: Select Data Source. Import data file for analysis (TPM counts). • Select Data Source(s) and provide Short Name ID(s). Options: • Set Value for Zero Count: Values < specified value = 0 (e.g. value ≥ 0.5). • Set Value for Acceptable Sample Mean: Mean counts > specified values (e.g. mean ≥ 0.5). • Set acceptable minimum number of samples: For example, to be included in the analysis,…
	Optional Action: Adjust Source Values. After initial Source retrieval, perform MVA adjustment. • Select Data Source(s). • Adjust Source Data. See sample results in Data Sheet 5. Note: The adjusted Source data values will replace the original Source data values. See Data Sheets 2 and 3 for sample comparisons of values before and after an MVA adjustment. Note: These comparisons were prepared by the…
	See MVA sample results in Data sheet 5.
	Action: Select Formulas. Select statistical formulas to be used for trendline analysis (calculations). • Select Active Formulas. • Adjust Source Data.
	Mine Source Menu
	Required Action: Mine Unit Source Data. Perform selected calculations for trendline analysis. • Select Source. • Analyze Data. See sample results in Data Sheet 6. Note: Results are shown only for formulas selected using the Select Formulas option.
	Optional Action: Rank Units. Perform positional rank analysis calculations and identify genes for String db analysis. • Select Source. • Select Formulas for Analysis. • Select sort order and display count. • Perform rank calculations. See sample results in Data Sheet 7.
	StringDB Analysis
	Action: Select top 300 genes from Rank Units result for STRING pathway analysis.
	See Data Sheet 8 for a summary of identified pathways for sample #6 following STRING pathway analysis.

## Sheet: Sheet8
Term ID	Term description	Observed gene count	Background gene count	Strength	False discovery rate
GO:0002252	immune effector process	53	927	1.09	4.85e-42
GO:0006955	immune response	59	1560	0.91	1.09e-38
GO:0051707	response to other organism	53	1173	0.99	1.89e-37
GO:0002376	immune system process	65	2370	0.77	2.60e-36
GO:0098542	defense response to other organism	47	859	1.07	3.96e-36
GO:0006952	defense response	51	1234	0.95	3.13e-34
GO:0045087	innate immune response	42	676	1.13	8.60e-34
GO:0009605	response to external stimulus	57	2152	0.76	1.89e-29
GO:0051704	multi-organism process	58	2514	0.7	4.75e-27
GO:0051607	defense response to virus	24	181	1.45	3.76e-25
GO:0009615	response to virus	26	270	1.32	3.61e-24
GO:0006950	response to stress	59	3267	0.59	3.35e-22
GO:0002443	leukocyte mediated immunity	29	632	0.99	9.38e-19
GO:0050896	response to stimulus	79	7824	0.34	4.15e-18
GO:0002366	leukocyte activation involved in immune response	28	616	0.99	5.74e-18
GO:0045055	regulated exocytosis	29	691	0.96	7.73e-18
GO:0001775	cell activation	33	1024	0.84	2.59e-17
GO:0043312	neutrophil degranulation	25	485	1.04	3.91e-17
GO:0045321	leukocyte activation	31	894	0.87	5.02e-17
GO:0002274	myeloid leukocyte activation	26	574	0.99	1.02e-16
GO:0045071	negative regulation of viral genome replication	13	52	1.73	1.55e-16
GO:0060337	type I interferon signaling pathway	13	65	1.63	1.93e-15
GO:0046903	secretion	30	1070	0.78	3.64e-14
GO:0043900	regulation of multi-organism process	23	653	0.88	1.72e-12
GO:0043901	negative regulation of multi-organism process	15	212	1.18	6.55e-12
GO:0043903	regulation of symbiosis, encompassing mutualism through parasitism	14	203	1.17	6.02e-11
GO:0016192	vesicle-mediated transport	31	1699	0.59	6.74e-10
GO:0009617	response to bacterium	18	555	0.84	4.94e-09
GO:0019221	cytokine-mediated signaling pathway	18	655	0.77	6.36e-08
GO:0034097	response to cytokine	22	1035	0.66	7.82e-08

## Sheet: Sheet2
	Raw TPM Panel A	Mean	Standard Deviation	Coefficient of Variation	Max Value in List	Min Value in List	Range = Max - Min	Max / Min	Median	Range / Median	Quartile 1	Quartile 3	Range / Q3	Gini	Skewness	Kurtosis	Slope	Intercept	R-Squared	Slope Q1	R-Squared X (Q1)	Slope (Q2:Q3)	R-Squared X (Q2:Q3)	Slope Q4	R-Squared Q4	Slope (Q1)/ (Q2:Q3)	Slope (Q4)/ (Q2:Q3)
	B2M	3836.3	1010.39	26.3377	5646.9	1315.6	4331.3	4.29226	3676	1.17826	3127	4496.6	0.963239	0.14593	-0.0597347	-0.0603151	96.0496	2107.41	0.948854	221.602	0.815309	76.4954	0.968767	161.014	0.96307	2.43805	2.09251
	HBA1	1708.03	1232.08	72.1346	4942.4	139.09	4803.31	35.5338	1426.1	3.36814	823.85	2415.5	1.98854	0.384454	1.01173	0.957822	112.663	-319.89	0.877945	107.573	0.868058	79.094	0.937581	370.044	0.855688	1.25921	4.26989
	S100A9	1623.69	869.469	53.549	4774.5	218.29	4556.21	21.8723	1541.1	2.95647	1064.7	1927.7	2.36355	0.275826	1.36123	3.89914	76.8379	240.606	0.820034	110.227	0.970804	41.9853	0.984821	266.615	0.629414	2.588	4.05852
	BNIP3L	1109.33	436.96	39.3895	2123.9	250.68	1873.22	8.47255	1027.6	1.82291	764.99	1370.8	1.36652	0.216407	0.476877	0.0252317	41.1879	367.947	0.932924	69.2583	0.872388	28.5785	0.961214	100.492	0.97696	2.19949	3.57394
	HBB	1032.21	1318.02	127.688	6398.6	67.026	6331.57	95.4644	695.58	9.10258	279.92	1237.1	5.11808	0.526354	2.84766	9.55658	93.215	-645.656	0.525193	34.8524	0.926696	50.9066	0.975536	693.833	0.755829	0.650358	10.5599
	TMSB4X	1027.56	408.956	39.7988	2254.4	260.77	1993.63	8.64517	973.03	2.04889	703.19	1302.7	1.53038	0.21247	0.912564	1.34024	37.4578	353.318	0.880889	49.7305	0.7244	26.5403	0.937363	117.142	0.831088	1.44806	3.91331
	UBB	970.482	725.988	74.807	3274.2	85.82	3188.38	38.1519	747.78	4.26379	395.08	1348.9	2.36369	0.382141	1.43678	2.30196	63.6282	-174.825	0.806546	43.7137	0.846508	43.5786	0.87758	259.723	0.900298	0.967585	6.11416
	ALAS2	781.588	631.237	80.7634	2757.4	131.52	2625.88	20.9656	633.94	4.14216	298.6	1103.2	2.38024	0.412752	1.38232	1.81816	55.3484	-214.684	0.807262	25.1456	0.962831	41.1381	0.920004	187.296	0.841019	0.639703	4.162
	RPS12	714.413	331.398	46.3874	1748.7	223.06	1525.64	7.83959	626.83	2.4339	470.58	979.99	1.55679	0.24572	1.0623	1.39999	30.1181	172.288	0.86725	34.014	0.912939	20.0996	0.870707	82.5657	0.714884	1.77436	3.37269
	SRGN	711.505	209.56	29.4531	1154.7	347.1	807.6	3.32671	692.75	1.16579	531.77	861.74	0.937174	0.165423	0.148061	-0.547344	20.1936	348.021	0.974981	29.0023	0.935828	17.0454	0.984288	41.2287	0.941187	1.6177	2.31284
	RPL38	672.571	204.544	30.4122	1128.9	334.57	794.33	3.37418	663.93	1.19641	483.88	826.33	0.961275	0.169839	0.395489	-0.371291	19.5981	319.806	0.963928	20.5158	0.931742	16.461	0.98453	46.4248	0.943073	1.17951	2.70153
	PPBP	656.727	371.036	56.4977	2125	134.37	1990.63	15.8145	536.9	3.70764	401.86	869.48	2.28945	0.281613	1.81868	6.03379	31.7304	85.5793	0.767909	38.5983	0.841725	23.4878	0.937575	115.676	0.518451	1.47533	2.72335
	OAZ1	563.51	348.795	61.8969	1796.5	80.742	1715.76	22.2499	489.06	3.50828	333.24	641.86	2.6731	0.31393	1.5277	3.42142	30.351	17.1926	0.795048	36.282	0.946882	18.0708	0.987776	117.389	0.771709	1.92465	5.07512
	LYZ	535.911	179.062	33.4126	1072.9	242.35	830.55	4.42707	508.17	1.63439	384.8	665.92	1.24722	0.182567	0.715364	0.822734	16.7862	233.759	0.922761	20.4787	0.894728	16.3849	0.987184	45.71	0.723926	1.13279	2.0458
	S100A8	529.545	282.423	53.3332	1772.8	133	1639.8	13.3293	507.26	3.23266	349.58	590.9	2.77509	0.246699	2.50165	10.555	22.4134	126.104	0.661307	26.572	0.895247	12.4601	0.986287	123.959	0.634819	1.93572	6.40331
	MVA TPM Panel B	Mean	Standard Deviation	Coefficient of Variation	Max Value in List	Min Value in List	Range = Max - Min	Max / Min	Median	Range / Median	Quartile 1	Quartile 3	Range / Q3	Gini	Skewness	Kurtosis	Slope	Intercept	R-Squared	Slope Q1	R-Squared X (Q1)	Slope (Q2:Q3)	R-Squared X (Q2:Q3)	Slope Q4	R-Squared Q4	Slope (Q1)/ (Q2:Q3)	Slope (Q4)/ (Q2:Q3)
	DEFA1	40.2377	63.7789	158.505	337.625	1	336.625	337.625	22.071	15.2519	8.212	40.47	8.31789	0.602055	3.44755	14.7144	4.1563	-34.5757	0.445911	1.17493	0.923844	1.88337	0.959069	34.3075	0.691098	0.600931	13.1263
	MTRNR2L6	34.0769	54.9634	161.292	328.106	1	327.106	328.106	21.993	14.8732	13.726	36.333	9.003	0.522836	4.5995	25.5987	3.05678	-20.9451	0.324766	2.11511	0.858452	1.28139	0.943463	28.8793	0.504465	1.50191	12.0507
	RNF182	31.3621	38.7387	123.521	159.792	1	158.792	159.792	13.254	11.9807	2.089	59.053	2.68897	0.607647	1.50877	2.50008	3.46811	-27.5958	0.749391	0.154202	0.953745	3.24325	0.790397	11.8339	0.728717	0.0573717	3.36403
	MTRNR2L1	28.9936	33.4872	115.499	193.928	1	192.928	193.928	23.147	8.3349	11.913	34.443	5.60137	0.461106	3.62289	17.7529	2.29372	-12.2934	0.492619	1.67957	0.949492	1.27907	0.959088	15.89	0.536593	1.29998	6.95052
	DEFA3	27.9933	48.7877	174.284	263.117	1	262.117	263.117	12.767	20.5308	5.469	24.245	10.8112	0.623521	3.68635	16.6625	2.99463	-25.91	0.395598	0.596714	0.935906	1.02148	0.972797	27.1708	0.689152	0.562013	18.8437
	MTRNR2L10	27.393	33.9081	123.784	197.817	1	196.817	197.817	20.728	9.49522	11.439	30.338	6.48747	0.474396	3.84606	19.4605	2.22956	-12.739	0.453963	1.59963	0.88753	1.19905	0.956966	16.9031	0.545491	1.23728	8.03565
	S100P	24.292	15.3365	63.1341	64.231	1	63.231	64.231	23.633	2.67554	11.453	35.056	1.80371	0.349364	0.52668	0.0903466	1.45606	-1.91706	0.946438	1.43888	0.938658	1.27595	0.992714	3.94237	0.85536	1.06629	2.66224
	TUBB2A	23.5751	31.9798	135.651	140.604	1	139.604	140.604	12.058	11.5777	3.267	26.332	5.30169	0.597177	2.27685	5.73442	2.56208	-19.9803	0.600132	0.305238	0.933429	1.2755	0.952934	15.9033	0.900308	0.234411	11.7798
	MTRNR2L8	22.7203	30.4589	134.06	180.811	1	179.811	180.811	15.857	11.3395	9.283	25.308	7.10491	0.478125	4.21573	22.4251	1.86377	-10.8276	0.39314	1.3936	0.889108	0.926677	0.964094	15.6284	0.525192	1.38689	9.18726
	HBG1	20.4548	30.8295	150.72	180.212	1	179.212	180.212	16.486	10.8706	5.429	21.483	8.34204	0.542475	4.18073	22.1951	1.90376	-13.8129	0.40039	0.695286	0.907726	1.01668	0.922335	16.0179	0.555565	0.673045	9.48998
	IFI27	20.2293	43.6746	215.898	196.694	1	195.694	196.694	4.842	40.4159	2.446	11.683	16.7503	0.735395	3.20884	11.1733	2.70731	-25.795	0.359278	0.201774	0.956542	0.438931	0.800556	25.4706	0.786652	0.549263	57.0207
	EPB42	18.5958	15.868	85.3311	62.09	1	61.09	62.09	13.928	4.38613	7.205	26.766	2.28237	0.431774	1.47727	2.07072	1.37755	-6.2002	0.791341	0.839726	0.937355	0.958291	0.955124	5.77185	0.876641	0.859973	5.52814
	SPTB	16.0266	13.4578	83.9719	57.873	1	56.873	57.873	11.168	5.0925	5.788	21.356	2.66309	0.414896	1.63734	2.77755	1.14082	-4.50825	0.754531	0.65075	0.918573	0.711561	0.900651	5.53582	0.91129	0.932736	7.87172
	OSBP2	15.5446	13.4161	86.3069	51.422	1	50.422	51.422	11.752	4.2905	4.791	21.564	2.33825	0.438108	1.44268	1.88433	1.16842	-5.48696	0.79641	0.538631	0.920832	0.857926	0.970743	4.9829	0.903659	0.595549	5.40671
	HBB	15.4002	19.6642	127.688	95.464	1	94.464	95.464	10.378	9.10233	4.176	18.457	5.11806	0.526352	2.84766	9.55654	1.39072	-9.63279	0.525189	0.519929	0.926639	0.759519	0.975533	10.3518	0.755833	0.650239	10.5599

## Sheet: Sheet3
		Genes	Mean	Standard Deviation		Mean	Standard Deviation	Fold Change in Mean and SD
		B2M	3836.3	1010.39		2.916	0.767984	1315.64
		HBA1	1708.03	1232.08		12.2801	8.85817	139.09
		S100A9	1623.69	869.469		7.43817	3.98296	218.297
		BNIP3L	1109.33	436.96		4.42526	1.74315	250.672
		HBB	1032.21	1318.02		15.4002	19.6642	67.0262
		TMSB4X	1027.56	408.956		3.94043	1.56831	260.763
		UBB	970.482	725.988		11.3084	8.45941	85.8202
		ALAS2	781.588	631.237		5.94274	4.7996	131.519
		RPS12	714.413	331.398		3.20271	1.48571	223.057
		SRGN	711.505	209.56		2.04983	0.603815	347.061
		RPL38	672.571	204.544		2.01023	0.611325	334.591
		PPBP	656.727	371.036		4.88749	2.76144	134.363
		OAZ1	563.51	348.795		6.97917	4.31991	80.7414
		LYZ	535.911	179.062		2.21134	0.738856	242.35
		S100A8	529.545	282.423		3.98151	2.12346	133.001

## Sheet: Sheet4
UnitID	A2M	AAGAB	AAK1	AAMDC	AAMP	AAR2	AARS	AARS2	AASDH	AASDHPPT	AATF	AATK	ABAT	ABCA1	ABCA11P	ABCA5	ABCA7	ABCB1	ABCB10	ABCB6	ABCB7	ABCC1	ABCC10	ABCC13	ABCC3	ABCC4	ABCC5	ABCD2	ABCD3	ABCD4	ABCE1	ABCF1	ABCF2	ABCF3	ABCG1	ABCG2	ABHD10	ABHD12B	ABHD13	ABHD14B	ABHD15	ABHD16A	ABHD17A	ABHD17B	ABHD2	ABHD3	ABHD4	ABHD5	ABHD6
1	3.166	4.48	2.247	0	5.624	0.6608	1.6273	1.427	4.0368	7.4518	6.1231	1.0148	2.4265	3.4851	1.1116	2.8704	0	1.4344	17.996	1.6008	5.4941	1.488	1.3601	24.872	7.3149	53.543	10.164	4.6662	6.5107	0.9491	4.6546	2.3092	1.3838	1.9579	1.8523	6.3044	3.9569	1.4918	9.0291	1.1587	1.2023	5.6968	3.2168	5.5883	18.924	11.199	1.4473	19.735	1.0564
10	2.9352	5.9737	2.1123	0.5666	5.0905	0.8837	1.9405	1.417	3.9454	6.3321	5.2073	0.8604	2.5028	3.9643	1.1829	2.5314	1.2993	1.1662	12.204	0.8541	4.9966	1.2509	1.0526	14.453	2.7327	32.049	8.6499	5.193	6.7296	0.943	4.9218	1.985	1.4359	2.3228	3.4404	3.6728	3.4566	3.0654	9.121	0.6358	0.8653	4.123	1.7165	5.6006	17.878	9.953	1.1185	17.819	0.9625
11	6.3037	6.2137	2.1399	0.5886	3.6804	0.5091	1.4766	1.2755	3.8618	5.8618	4.4073	0.6369	2.0473	5.4207	1.2766	3.0923	1.6344	1.6529	11.56	1.6562	4.4627	0.9035	1.0143	49.292	1.5059	72.532	7.8129	3.9674	6.3367	0.6871	4.3026	1.6139	1.0285	1.6498	2.2076	5.1065	3.6481	2.7839	9.2307	0.7774	0.9021	4.9729	1.9722	6.9121	20.396	12.725	1.3485	30.863	0.5752
12	5.3857	5.7045	2.0301	0.5623	4.7139	0	1.4681	1.4007	3.4697	6.373	4.1463	0.6278	2.0346	7.4364	1.0054	2.611	2.0571	1.6992	8.3101	0.5592	3.679	1.3133	1.3746	20.924	3.4159	36.814	7.0996	4.313	6.7171	0.8799	4.8781	1.3752	1.4446	1.3151	4.0694	2.7358	3.6248	0.8876	8.1645	1.2432	1.2665	4.6178	2.2954	7.1045	16.082	11.502	1.5831	23.536	0.9246
13	3.9745	4.8964	2.6395	0	4.2115	0.8228	1.2639	0.9798	3.6914	6.8175	5.4144	0.912	0.9939	6.4485	1.0889	2.6614	1.2121	1.1142	13.829	0.7909	3.7225	1.1971	0.9079	16.918	3.1633	58.628	8.6482	5.2701	4.8818	0.7215	4.3577	1.6321	1.9019	1.6105	4.4865	4.6094	3.9377	2.3128	8.7671	1.0591	0.7743	4.3346	1.7357	5.7611	15.563	9.7505	1.1195	20.642	0.9134
14	3.7866	5.5672	2.6345	0	4.0315	0.7803	1.4048	0.9159	4.2743	7.9888	4.492	0	1.5766	4.6407	1.2802	4.4174	0.6266	1.7492	15.191	0.9136	4.7576	1.0217	0.8344	32.161	3.5543	60.444	9.8406	5.7491	6.1842	0.605	6.0259	1.785	2.0173	1.542	2.4505	7.2209	4.6649	1.9712	8.4586	1.1746	0.9307	3.6222	1.2765	5.7701	17.823	9.3858	0.8096	15.423	1.1707
15	10.989	6.6052	4.3232	1.1651	6.2038	1.0207	2.0983	2.2837	6.0751	10.367	6.8612	1.0745	2.0874	5.2433	1.7727	5.5306	2.9218	3.1652	10.998	0.948	6.353	1.937	2.125	14.759	2.1598	33.712	11.423	9.769	8.2532	1.6722	7.7828	2.8398	1.9853	2.8639	3.4983	3.1219	5.2364	1.2761	10.898	1.2546	1.7111	4.9293	2.58	6.8227	21.386	19.942	1.3394	24.459	1.0821
16	4.0844	4.0526	1.6504	1.0447	2.5682	0.5061	1.1776	0.9089	3.3315	6.0877	3.2862	0	1.5321	4.9068	0.7538	3.2097	1.1715	1.4698	10.82	0.5982	2.8993	0.9907	0.7374	15.946	2.3633	32.342	5.7612	3.3062	4.6524	0.7873	4.1622	1.2599	0.8137	1.1523	2.5196	3.6976	3.5104	1.2723	7.5327	0.5803	0.9375	2.8454	1.4343	4.6631	12.713	13.434	0.9762	17.963	0.8497
17	3.2434	2.2331	1.4177	0.8383	0.9719	0	0	0	2.2835	4.5189	1.5537	0	0.6739	4.9971	0	2.0689	0.5629	0.7758	9.9439	0	2.5805	0.6028	0	23.407	0.7953	37.567	5.0725	2.5341	3.8237	0	2.9252	0.5216	0.5978	0.5129	2.3123	3.3089	2.3049	0.7181	7.4379	0	0	2.524	0	2.4868	12.464	7.6063	0	16.478	0
18	5.6802	5.8059	2.1434	0	3.2668	0.6335	0.941	0.6718	3.3532	7.5015	4.3905	0.567	1.4103	7.4708	0.7977	3.0693	0.883	0.8996	6.5296	0	4.1321	1.2028	0.5879	12.168	2.4019	24.184	5.8372	4.6175	4.7422	0.6907	4.8917	1.2208	0.9299	1.5209	4.3251	1.9169	4.7974	3.0987	10.52	0.6574	0.7948	3.4781	1.1069	5.0117	25.547	16.94	0.938	25.883	1.1181
19	6.8025	4.4539	2.7761	1.6801	2.2037	0.5714	1.2298	1.0438	3.3303	6.345	4.5537	0	1.8311	3.2632	0.5883	3.1156	0.8716	2.0844	5.5848	0	3.311	1.1097	1.0284	3.692	1.7727	16.646	6.5215	4.3519	3.9475	1.0135	4.7765	1.9122	1.247	1.2229	2.0269	1.2976	2.8264	1.5066	6.6231	0.7173	0.761	2.4907	1.6882	4.9672	13.38	10.701	0.7724	15.117	0.708
2	11.631	4.4629	2.181	1.0494	5.6622	0.9736	1.6952	1.6474	2.4873	5.3693	5.6173	0.6988	1.2287	2.5754	1.0445	2.3098	1.4114	2.0115	7.8911	1.0981	3.9049	1.6983	1.4949	10.904	1.6606	22.964	8.704	4.6609	3.1689	1.0412	2.7736	1.9929	1.4272	2.0181	1.8333	2.9498	3.0096	0	5.5808	1.21	1.6539	2.9709	3.978	4.242	11.668	4.3312	0.958	9.271	0.8954
20	3.1853	4.4647	1.7009	1.0685	2.5585	0.5858	1.5891	0.8148	3.0796	5.3277	3.2858	0.5004	1.2405	1.6766	0.7704	2.4003	1.1807	0.7712	11.588	1.1618	3.5769	1.2592	0.6376	20.837	1.9947	54.934	8.3171	3.187	6.3665	0.6341	3.8956	1.2278	0.816	1.1239	1.447	4.5278	2.5007	2.0654	7.1769	0.5447	0.7133	3.2584	1.2223	5.1443	15.729	9.8736	0.7352	18.874	0
21	4.2325	3.0402	1.7128	0.9141	1.1438	0	0.7721	0.7701	2.7367	4.4263	2.2694	0	0.8017	2.2398	0.6488	2.6569	1.0059	0.6808	6.7873	0.5125	2.6805	0.8903	0.657	9.8665	0.5184	23.602	4.8688	3.0494	3.8268	0.6136	2.661	0.8052	0.5229	0.6397	1.8879	1.9258	2.2698	1.6402	6.6141	0	0	1.8958	0.817	3.0892	11.359	6.4498	0.7578	11.847	0.6147
22	5.3037	4.6372	3.2253	0.5887	2.3883	0.6056	1.0775	1.0476	3.8131	7.3368	4.313	0.6631	1.8391	9.1948	1.0117	4.6317	2.5297	1.6189	9.0127	0	4.5941	1.9583	1.2555	21.794	1.488	22.952	7.5408	4.1918	7.2177	1.0112	4.8379	1.6322	0.754	1.2815	3.8266	2.8374	4.6955	3.8192	11.064	0	0.8774	3.0874	2.1462	6.6086	24.042	19.458	1.04	25.038	0.7805
23	7.4985	4.9231	2.8866	1.0804	2.6081	0.5577	1.1648	1.3325	3.5394	6.8953	4.3028	0	1.9568	2.7327	0.6882	4.168	1.0947	1.4322	9.9607	0.5954	3.9663	1.3674	1.0187	15.336	3.1567	35.27	6.451	5.4809	4.6837	1.1534	4.5671	1.3106	1.2968	1.553	2.4096	2.2827	3.2628	2.4593	8.9719	1.2287	1.1774	2.9504	1.5235	6.3613	14.597	12.46	0.8984	20.701	0.7673
24	14.555	5.0483	3.3899	0.752	2.7395	0.6255	1.264	1.7192	4.2229	9.1826	4.5514	0	1.6168	1.8197	1.4011	5.3519	0.6949	2.9613	7.9578	0.5135	4.3949	1.7992	1.6066	10.395	1.596	28.955	7.4956	7.5091	6.0987	1.0964	5.4698	1.6717	1.1828	1.5217	1.7062	2.0905	4.7905	1.4077	8.4879	0.7	1.1601	2.9645	2.8314	6.3021	12.298	10.914	0.7098	9.3907	0.97
25	3.0845	4.054	1.8629	0	2.8574	0.5827	0.8015	0.8247	3.6938	7.7523	3.8358	0.5011	1.44	9.1341	0.864	2.8513	0.8475	1.081	5.742	0	3.3837	0.9787	0.6931	12.632	1.3676	23.542	7.3412	4.1815	4.7063	0.6387	4.6822	1.2903	0.9607	1.1257	4.6865	2.0028	4.6659	2.6063	9.8767	0.7468	0.6078	2.9565	1.1204	5.1084	18.745	13.988	0.8952	25.183	0.9562
26	6.0465	5.2668	3.7418	0.8488	4.519	1.111	1.4481	1.1029	4.3256	9.9262	5.8483	0.9408	2.8737	7.6649	1.0855	6.2834	2.2296	2.2673	8.7166	0	5.2163	2.0006	1.3757	7.7518	2.5176	38.172	7.7658	4.618	6.28	1.3892	6.1585	2.0073	1.7171	1.7057	3.1697	2.468	5.9428	1.816	11.443	0.8247	1.4206	3.4769	3.0902	5.9107	21.187	24.451	1.3343	30.325	0.9233
27	4.4178	4.4351	3.263	0.8906	2.3239	0.7298	0.9551	1.1725	4.8405	8.979	3.4699	0	1.1353	4.4378	0.717	4.2681	0.93	1.0512	9.6044	0.5195	4.6771	1.3524	0.6604	17.311	0.9493	35.711	4.3702	5.2191	6.3901	0.6794	6.4874	1.4441	0.8941	1.0201	1.6882	2.7691	5.3386	1.7079	9.8396	0.7945	0.8148	2.4146	1.3369	4.8975	14.733	12.306	0.8599	18.09	1.1347
28	1.9511	1.4856	1.1066	0	0	0	0	0	1.8134	4.7602	0.8872	0	0.5174	2.6009	0.5351	5.1483	0	0.6015	3.8814	0	1.1922	0.5775	0	9.1967	0.5714	18.113	2.1333	1.7765	2.8954	0	3.2064	0	0	0	0.5934	0.8502	2.183	0.6549	4.8406	0	0	0.7424	0	3.628	6.618	12.417	0	8.8118	0
29	8.381	4.457	1.8214	0.5345	3.4766	0.8638	1.1843	0.7497	2.7302	8.0732	4.673	0.8654	1.694	5.0169	0.942	2.4391	1.1402	1.7307	8.7874	0.618	4.2392	1.1949	0.9044	8.2749	1.2115	19.554	6.5937	3.0191	5.681	0.8355	5.0456	1.7135	1.2296	1.5444	2.4192	2.7347	4.2804	2.1484	8.6177	0.7623	0.8616	3.4544	1.9065	5.3289	19.75	7.4285	0.6528	15.16	1.0262
3	2.8082	3.7645	1.9132	0	4.57	0.5545	1.0004	0.9004	2.1886	5.4959	3.9661	0.6815	0.6529	5.6181	0.7121	3.9732	1.4703	0.9715	8.4818	0	4.1795	1.315	1.1607	11.681	2.5933	21.12	3.9251	2.6239	4.0498	0.9384	3.7458	1.4102	0.937	1.5911	1.7165	2.2421	3.6269	1.2349	8.7231	0.8481	1.0711	3.225	2.07	4.5736	14.432	10.127	0.8343	12.51	1.0924
30	6.8357	4.4645	2.303	1.1953	3.4268	0.7288	1.0287	1.0015	2.6931	5.9293	3.7407	0.7971	1.2602	2.6085	0.7929	2.6377	0.9353	2.0213	12.804	0.8254	3.8733	0.9187	0.8178	24.94	1.477	22.668	6.5307	4.0584	5.1694	0.6766	4.2846	1.611	0.9346	1.6488	2.032	3.5222	3.2869	1.246	7.2424	1.1081	1.1282	3.5653	1.6659	5.1387	15.862	8.0055	0.818	12.492	0.6571
31	1.4575	3.4032	1.8125	0.5196	2.9947	0.5539	0.9303	0.8146	2.5656	6.5991	3.6739	0.85	1.3646	10.817	0.5739	2.2284	1.0178	0.8034	8.7681	0.5232	3.0196	0.9456	0.7146	26.186	0.9424	17.656	8.2125	2.8179	4.6956	0.578	3.5258	1.3694	0.7304	1.2066	8.2338	2.4698	3.5192	1.8969	7.8788	0	0.7032	2.8951	1.2285	4.4446	18.897	8.5226	0.8314	28.43	0.6846
32	6.3915	3.4297	2.1032	0.5411	3.5112	0.7766	1.1978	0.82	3.0881	6.9086	4.2323	0.8374	1.8341	2.3229	0.7786	2.5496	0.8551	1.1555	7.0776	0.6576	3.3309	1.1062	0.716	10.706	2.887	16.547	6.6831	4.0371	3.8261	0.5375	4.2282	1.7063	0.9589	1.4119	2.0033	1.9391	3.7903	1.5248	8.6911	0.7571	0.9816	3.0815	1.6639	4.2354	18.53	7.2813	0	13.985	0.5203
33	1.4561	2.5715	1.0921	0	2.422	0	0	0.5173	2.0035	5.1841	3.8323	1.6179	2.3854	6.0305	0.5536	2.3807	1.4709	0	2.9417	0	2.1035	0.7516	0.6742	3.6961	1.1176	8.0862	8.8106	1.3682	3.4931	0	1.9995	0.8072	0.86	1.0439	6.2803	0	2.1807	3.8576	6.3023	0.673	0	3.4455	1.0325	3.3036	17.08	8.1676	0.8877	18.755	0.5467
34	4.4609	4.1535	1.5023	0.6931	4.256	0.7451	2.0848	0.9193	2.8116	4.8746	5.2183	0.8218	1.2176	1.8626	0.9934	1.9293	0.9107	1.7318	20.312	1.8726	4.7928	0.988	0.919	18.609	4.4618	60.367	8.1272	2.6559	4.3545	0	3.4583	2.0038	1.0827	1.6252	1.9949	6.4704	2.7989	1.5283	6.1397	1.2146	1.0097	5.1623	2.2662	5.9777	20.172	6.5306	0.7029	16.469	0.6299
35	6.1966	4.0896	2.4664	0.8013	3.8751	0.8986	1.1748	1.1625	3.1266	7.0162	4.4871	1.5794	2.8163	6.4588	0.9102	2.8784	2.1168	1.1019	9.1874	0.7007	4.1308	1.2995	0.909	22.159	2.3368	30.921	12.192	4.1537	5.2453	0.832	4.5635	1.6733	1.2724	2.2863	8.094	3.6719	3.3034	1.571	6.9524	0.9723	1.0352	3.7053	2.429	5.2391	23.81	11.429	1.1144	20.852	0.6597
4	1.8159	2.3148	1.1509	0	1.8711	0.5225	0.5884	0	1.8914	4.4968	3.418	0.7993	1.4985	7.1618	0.5159	1.5997	1.3557	0.9127	5.8065	0	2.4424	0.8407	0	8.418	0.9431	17.854	5.688	1.4995	2.6896	0	1.8557	0.7251	0	1.2155	3.4454	1.1394	2.301	1.194	7.1855	0	0.6234	2.4487	1.1877	3.5951	17.575	9.7706	0.8778	22.915	0
5	6.6673	5.7078	2.465	1.5682	3.8478	0.6337	0.9786	0.925	4.0961	7.4333	6.0114	0.9796	2.4873	1.4608	0.9335	4.315	2.1185	1.6915	10.065	0.9364	3.1408	1.5504	0.9223	12.589	3.2907	35.649	13.982	3.3104	4.9506	1.087	4.9966	2.1217	1.246	1.7324	1.1138	4.3345	4.5514	4.6681	10.974	0.7815	0.8317	4.0028	1.3381	5.7985	22.828	14.544	1.3965	36.328	0.6844
6	4.0145	2.652	1.7083	0	1.6142	0	0.7229	0	1.452	4.6217	3.3244	0.505	1.1265	6.4971	0.5024	1.8582	0.5057	0.917	2.9519	0	1.9893	0.6913	0	5.5832	2.0455	8.8879	4.65	2.2416	2.6378	0	2.3679	0.9312	0.6309	0.7541	2.8123	0	2.0649	2.9056	7.7076	0.5962	0.5839	2.2905	0.8626	2.8011	9.8586	7.6887	0.7594	15.389	0
7	5.4183	5.9199	2.1716	1.3899	5.3353	0.8976	1.9387	1.4892	4.3123	6.7769	5.8091	0.5297	1.2805	2.5141	0.6734	2.7506	1.5552	1.6802	18.354	0.9652	5.203	1.3727	1.1553	41.815	2.6063	59.178	10.572	5.6005	6.4986	0.7418	5.5853	1.6121	2.2137	1.9948	2.4405	6.9425	3.5238	1.5642	7.0034	1.4442	1.1916	4.5556	1.9049	6.0281	16.727	8.2002	1.1499	12.819	1.3466
8	10.823	4.1608	2.2311	0.6133	3.1994	0.6086	0.977	0.7976	3.8112	5.492	3.1286	0.9241	1.1382	6.1814	0.6253	3.4605	0.9348	1.2592	10.565	0.6621	3.4112	1.2873	1.0154	19.24	1.4153	45.072	7.0691	3.5625	6.4674	0.6247	3.6434	1.032	0.7096	1.2633	1.7071	3.5264	3.1782	2.4296	11.222	0	0.7963	3.4363	1.2785	6.4348	21.393	12.629	0.9782	24.268	0
9	9.6865	6.1138	2.7732	1.3756	5.1452	0.6856	0.9223	1.1592	3.7882	9.7021	4.8252	0.6383	1.8112	4.0384	1.2598	5.2333	1.0799	2.118	8.4476	0.6967	4.0961	1.477	1.4513	11.518	1.6211	22.852	6.5754	5.3026	5.2524	1.1574	5.5229	2.099	1.4112	1.8463	1.6921	1.5424	5.3258	2.2319	11.986	0.6392	1.216	4.8385	1.9316	6.6034	15.994	20.944	0.7569	27.071	1.1339
[truncated: 5,000 more columns]

## Sheet: Sheet5
UnitID	A2M	AAGAB	AAK1	AAMDC	AAMP	AAR2	AARS	AARS2	AASDH	AASDHPPT	AATF	AATK	ABAT	ABCA1	ABCA11P	ABCA5	ABCA7	ABCB1	ABCB10	ABCB6	ABCB7	ABCC1	ABCC10	ABCC13	ABCC3	ABCC4	ABCC5	ABCD2	ABCD3	ABCD4	ABCE1	ABCF1	ABCF2	ABCF3	ABCG1	ABCG2	ABHD10	ABHD12B	ABHD13	ABHD14B	ABHD15	ABHD16A	ABHD17A	ABHD17B	ABHD2	ABHD3	ABHD4	ABHD5	ABHD6
1	2.174	3.016	2.058	0	5.787	1.306	2.766	2.759	2.78	1.684	6.902	2.028	4.69	2.386	2.213	1.794	0	2.385	6.118	3.124	4.608	2.577	2.313	6.737	14.111	6.622	4.764	3.41	2.468	1.766	2.508	4.427	2.646	3.817	3.122	7.415	1.916	2.278	1.865	2.127	2.059	7.673	3.937	2.247	2.859	2.586	2.217	2.24	2.03
10	2.016	4.021	1.934	1.09	5.238	1.746	3.298	2.739	2.717	1.431	5.869	1.719	4.837	2.714	2.354	1.582	2.569	1.939	4.149	1.667	4.191	2.166	1.79	3.915	5.271	3.963	4.055	3.795	2.551	1.754	2.652	3.806	2.746	4.529	5.798	4.32	1.674	4.681	1.884	1.167	1.482	5.554	2.101	2.252	2.701	2.298	1.713	2.022	1.85
11	4.329	4.183	1.959	1.133	3.787	1.006	2.51	2.466	2.66	1.324	4.968	1.273	3.957	3.711	2.541	1.933	3.232	2.748	3.93	3.232	3.743	1.565	1.725	13.351	2.905	8.97	3.662	2.9	2.402	1.278	2.319	3.094	1.967	3.217	3.72	6.006	1.767	4.251	1.907	1.427	1.545	6.698	2.414	2.78	3.082	2.938	2.066	3.502	1.106
12	3.699	3.84	1.859	1.082	4.85	0	2.495	2.708	2.39	1.44	4.673	1.255	3.932	5.091	2.001	1.632	4.068	2.825	2.825	1.091	3.086	2.274	2.338	5.667	6.589	4.553	3.328	3.152	2.546	1.637	2.629	2.637	2.763	2.564	6.858	3.218	1.755	1.355	1.687	2.282	2.169	6.22	2.81	2.857	2.43	2.656	2.425	2.671	1.777
13	2.73	3.296	2.417	0	4.333	1.626	2.148	1.894	2.542	1.54	6.103	1.823	1.921	4.414	2.167	1.664	2.397	1.852	4.701	1.543	3.122	2.073	1.544	4.582	6.102	7.25	4.054	3.852	1.851	1.342	2.348	3.129	3.637	3.14	7.561	5.422	1.907	3.532	1.811	1.944	1.326	5.839	2.124	2.317	2.352	2.251	1.715	2.343	1.756
14	2.601	3.747	2.412	0	4.148	1.542	2.387	1.771	2.944	1.805	5.063	0	3.047	3.177	2.548	2.761	1.239	2.908	5.164	1.783	3.991	1.769	1.419	8.711	6.856	7.475	4.613	4.202	2.344	1.126	3.247	3.422	3.858	3.006	4.13	8.493	2.259	3.01	1.747	2.156	1.594	4.879	1.562	2.32	2.693	2.167	1.24	1.75	2.25
15	7.547	4.446	3.959	2.242	6.383	2.017	3.566	4.415	4.184	2.342	7.734	2.147	4.034	3.589	3.528	3.457	5.778	5.262	3.739	1.85	5.329	3.354	3.615	3.998	4.166	4.169	5.355	7.14	3.129	3.111	4.194	5.444	3.797	5.584	5.895	3.672	2.536	1.949	2.251	2.303	2.93	6.64	3.158	2.744	3.231	4.604	2.052	2.776	2.08
16	2.805	2.728	1.511	2.011	2.642	1	2.001	1.757	2.294	1.375	3.704	0	2.961	3.359	1.5	2.006	2.317	2.444	3.678	1.167	2.432	1.715	1.254	4.319	4.559	4	2.701	2.416	1.764	1.465	2.243	2.415	1.556	2.247	4.246	4.349	1.7	1.943	1.556	1.065	1.606	3.833	1.756	1.875	1.921	3.102	1.495	2.039	1.633
17	2.227	1.503	1.298	1.613	1	0	0	0	1.573	1.021	1.751	0	1.302	3.421	0	1.293	1.113	1.29	3.38	0	2.164	1.044	0	6.34	1.534	4.646	2.378	1.852	1.45	0	1.576	1	1.143	1	3.897	3.892	1.116	1.097	1.537	0	0	3.4	0	1	1.883	1.756	0	1.87	0
18	3.901	3.908	1.963	0	3.361	1.252	1.599	1.299	2.309	1.695	4.949	1.133	2.726	5.114	1.588	1.919	1.746	1.496	2.22	0	3.466	2.083	1	3.296	4.633	2.991	2.736	3.375	1.798	1.285	2.636	2.34	1.778	2.965	7.289	2.255	2.323	4.732	2.173	1.207	1.361	4.685	1.355	2.015	3.86	3.911	1.437	2.937	2.149
19	4.672	2.998	2.542	3.233	2.267	1.129	2.09	2.018	2.294	1.433	5.133	0	3.539	2.234	1.171	1.948	1.724	3.465	1.898	0	2.777	1.922	1.749	1	3.42	2.059	3.057	3.181	1.497	1.886	2.574	3.666	2.385	2.384	3.416	1.526	1.369	2.301	1.368	1.317	1.303	3.355	2.066	1.997	2.022	2.471	1.183	1.716	1.361
2	7.988	3.004	1.997	2.02	5.826	1.924	2.881	3.185	1.713	1.213	6.331	1.396	2.375	1.763	2.079	1.444	2.791	3.344	2.682	2.143	3.275	2.941	2.543	2.953	3.203	2.84	4.08	3.407	1.201	1.937	1.495	3.821	2.729	3.935	3.089	3.47	1.458	0	1.153	2.221	2.833	4.002	4.869	1.706	1.763	1	1.468	1.052	1.721
20	2.188	3.005	1.557	2.056	2.632	1.157	2.701	1.575	2.121	1.204	3.704	1	2.398	1.148	1.533	1.5	2.335	1.282	3.939	2.267	3	2.18	1.085	5.644	3.848	6.794	3.899	2.329	2.414	1.18	2.099	2.354	1.561	2.191	2.438	5.326	1.211	3.154	1.483	1	1.222	4.389	1.496	2.069	2.377	2.28	1.126	2.142	0
21	2.907	2.046	1.568	1.759	1.177	0	1.312	1.489	1.885	1	2.558	0	1.549	1.533	1.291	1.661	1.989	1.132	2.307	1	2.248	1.542	1.118	2.672	1	2.919	2.282	2.229	1.451	1.142	1.434	1.544	1	1.247	3.181	2.265	1.099	2.505	1.366	0	0	2.554	1	1.242	1.716	1.489	1.161	1.344	1.181
22	3.642	3.121	2.953	1.133	2.457	1.197	1.831	2.025	2.626	1.658	4.861	1.325	3.555	6.294	2.014	2.895	5.002	2.691	3.064	0	3.853	3.391	2.136	5.903	2.87	2.838	3.535	3.064	2.736	1.881	2.607	3.129	1.442	2.499	6.449	3.337	2.274	5.832	2.286	0	1.503	4.159	2.627	2.657	3.633	4.493	1.593	2.841	1.5
23	5.15	3.314	2.643	2.079	2.684	1.102	1.98	2.576	2.438	1.558	4.85	0	3.782	1.871	1.37	2.605	2.165	2.381	3.386	1.162	3.327	2.368	1.733	4.154	6.089	4.362	3.024	4.006	1.776	2.146	2.461	2.513	2.48	3.028	4.061	2.685	1.58	3.755	1.853	2.256	2.016	3.974	1.865	2.558	2.206	2.877	1.376	2.349	1.475
24	9.996	3.398	3.104	1.447	2.819	1.236	2.148	3.323	2.908	2.075	5.13	0	3.125	1.246	2.789	3.346	1.374	4.923	2.705	1.002	3.686	3.115	2.733	2.816	3.079	3.581	3.514	5.488	2.312	2.04	2.948	3.205	2.262	2.967	2.875	2.459	2.32	2.149	1.753	1.285	1.987	3.993	3.466	2.534	1.858	2.52	1.087	1.066	1.864
25	2.118	2.729	1.706	0	2.94	1.151	1.362	1.594	2.544	1.751	4.323	1.001	2.783	6.253	1.72	1.782	1.676	1.797	1.952	0	2.838	1.695	1.179	3.421	2.638	2.911	3.441	3.056	1.784	1.188	2.523	2.474	1.837	2.195	7.898	2.356	2.26	3.98	2.04	1.371	1.041	3.982	1.371	2.054	2.832	3.23	1.371	2.858	1.838
26	4.153	3.545	3.426	1.634	4.65	2.195	2.461	2.132	2.979	2.243	6.592	1.88	5.554	5.247	2.161	3.928	4.409	3.769	2.963	0	4.375	3.464	2.34	2.1	4.856	4.721	3.64	3.375	2.381	2.585	3.319	3.848	3.284	3.326	5.342	2.903	2.878	2.773	2.364	1.514	2.433	4.683	3.782	2.377	3.201	5.645	2.044	3.441	1.775
27	3.034	2.985	2.988	1.714	2.391	1.442	1.623	2.267	3.334	2.029	3.911	0	2.194	3.038	1.427	2.668	1.839	1.748	3.265	1.014	3.923	2.342	1.123	4.689	1.831	4.416	2.049	3.815	2.423	1.264	3.496	2.769	1.71	1.989	2.845	3.257	2.585	2.608	2.033	1.459	1.395	3.252	1.636	1.969	2.226	2.841	1.317	2.053	2.181
28	1.34	1	1.013	0	0	0	0	0	1.249	1.075	1	0	1	1.78	1.065	3.218	0	1	1.319	0	1	1	0	2.491	1.102	2.24	1	1.298	1.098	0	1.728	0	0	0	1	1	1.057	1	1	0	0	1	0	1.459	1	2.867	0	1	0
29	5.756	3	1.668	1.029	3.577	1.707	2.013	1.449	1.88	1.824	5.267	1.729	3.274	3.434	1.875	1.525	2.255	2.877	2.987	1.206	3.556	2.069	1.538	2.241	2.337	2.418	3.091	2.207	2.154	1.554	2.719	3.285	2.352	3.011	4.077	3.217	2.073	3.281	1.78	1.399	1.476	4.653	2.334	2.143	2.984	1.715	1	1.72	1.972
3	1.929	2.534	1.752	0	4.702	1.096	1.7	1.741	1.507	1.242	4.47	1.362	1.262	3.846	1.417	2.484	2.907	1.615	2.883	0	3.506	2.277	1.974	3.164	5.003	2.612	1.84	1.918	1.535	1.746	2.019	2.704	1.792	3.102	2.893	2.637	1.756	1.886	1.802	1.557	1.834	4.344	2.534	1.839	2.181	2.338	1.278	1.42	2.1
30	4.695	3.005	2.109	2.3	3.526	1.44	1.748	1.936	1.855	1.34	4.216	1.593	2.436	1.786	1.578	1.649	1.85	3.36	4.353	1.611	3.249	1.591	1.391	6.755	2.849	2.803	3.061	2.966	1.96	1.259	2.309	3.089	1.787	3.215	3.424	4.143	1.592	1.903	1.496	2.034	1.932	4.802	2.039	2.066	2.397	1.848	1.253	1.418	1.263
31	1.001	2.291	1.66	1	3.081	1.094	1.581	1.575	1.767	1.491	4.141	1.699	2.637	7.405	1.142	1.393	2.013	1.336	2.981	1.021	2.533	1.637	1.216	7.093	1.818	2.183	3.85	2.06	1.78	1.075	1.9	2.625	1.397	2.353	13.876	2.905	1.704	2.896	1.628	0	1.204	3.9	1.504	1.787	2.855	1.968	1.274	3.226	1.316
32	4.389	2.309	1.926	1.041	3.613	1.534	2.036	1.585	2.127	1.561	4.77	1.673	3.545	1.59	1.55	1.594	1.691	1.921	2.406	1.283	2.794	1.915	1.218	2.9	5.569	2.046	3.133	2.951	1.45	1	2.278	3.271	1.834	2.753	3.376	2.281	1.836	2.328	1.795	1.39	1.681	4.151	2.037	1.703	2.8	1.681	0	1.587	1
33	1	1.731	1	0	2.492	0	0	1	1.38	1.171	4.32	3.233	4.61	4.128	1.102	1.488	2.909	0	1	0	1.764	1.301	1.147	1.001	2.156	1	4.13	1	1.324	0	1.077	1.548	1.645	2.035	10.584	0	1.056	5.89	1.302	1.236	0	4.641	1.264	1.328	2.581	1.886	1.36	2.128	1.051
34	3.064	2.796	1.376	1.334	4.379	1.472	3.543	1.777	1.936	1.101	5.882	1.642	2.353	1.275	1.977	1.206	1.801	2.879	6.905	3.654	4.02	1.711	1.563	5.04	8.607	7.465	3.81	1.941	1.651	0	1.864	3.842	2.071	3.169	3.362	7.61	1.355	2.334	1.268	2.23	1.729	6.954	2.774	2.404	3.048	1.508	1.077	1.869	1.211
35	4.256	2.753	2.258	1.542	3.987	1.776	1.997	2.247	2.153	1.585	5.058	3.156	5.443	4.421	1.812	1.799	4.186	1.832	3.123	1.367	3.465	2.25	1.546	6.002	4.508	3.824	5.715	3.036	1.989	1.548	2.459	3.208	2.433	4.458	13.64	4.319	1.6	2.399	1.436	1.785	1.773	4.991	2.973	2.107	3.598	2.639	1.707	2.366	1.268
4	1.247	1.558	1.054	0	1.925	1.032	1	0	1.303	1.016	3.853	1.597	2.896	4.903	1.027	1	2.681	1.517	1.974	0	2.049	1.456	0	2.28	1.819	2.208	2.666	1.096	1.02	0	1	1.39	0	2.37	5.806	1.34	1.114	1.823	1.484	0	1.068	3.298	1.454	1.446	2.656	2.256	1.345	2.6	0
5	4.579	3.842	2.257	3.018	3.959	1.252	1.663	1.788	2.821	1.679	6.776	1.958	4.807	1	1.858	2.697	4.189	2.812	3.421	1.827	2.634	2.685	1.569	3.41	6.348	4.409	6.554	2.42	1.877	2.022	2.693	4.068	2.383	3.378	1.877	5.098	2.204	7.128	2.267	1.435	1.424	5.392	1.638	2.332	3.449	3.358	2.139	4.123	1.315
6	2.757	1.785	1.564	0	1.661	0	1.229	0	1	1.044	3.747	1.009	2.177	4.448	1	1.162	1	1.525	1.003	0	1.669	1.197	0	1.512	3.946	1.099	2.18	1.638	1	0	1.276	1.785	1.207	1.47	4.739	0	1	4.437	1.592	1.095	1	3.085	1.056	1.126	1.49	1.775	1.163	1.746	0
7	3.721	3.985	1.988	2.675	5.49	1.774	3.295	2.879	2.97	1.531	6.548	1.059	2.475	1.721	1.34	1.719	3.075	2.793	6.239	1.883	4.364	2.377	1.965	11.326	5.028	7.318	4.956	4.093	2.464	1.38	3.01	3.091	4.234	3.889	4.113	8.166	1.707	2.388	1.447	2.651	2.041	6.136	2.332	2.424	2.528	1.893	1.761	1.455	2.588
8	7.433	2.801	2.043	1.18	3.292	1.203	1.66	1.542	2.625	1.241	3.526	1.847	2.2	4.232	1.245	2.163	1.849	2.093	3.591	1.292	2.861	2.229	1.727	5.211	2.73	5.574	3.314	2.604	2.452	1.162	1.963	1.979	1.357	2.463	2.877	4.148	1.539	3.71	2.318	0	1.364	4.629	1.565	2.588	3.233	2.916	1.498	2.754	0
9	6.652	4.115	2.539	2.647	5.294	1.355	1.567	2.241	2.609	2.192	5.439	1.276	3.501	2.765	2.508	3.271	2.135	3.521	2.872	1.359	3.436	2.558	2.469	3.12	3.127	2.826	3.082	3.876	1.991	2.153	2.976	4.024	2.699	3.6	2.852	1.814	2.579	3.408	2.476	1.173	2.083	6.517	2.364	2.655	2.417	4.836	1.159	3.072	2.179
[truncated: 5,000 more columns]

## Sheet: Sheet6
SourceCont	Valid Values Count	Mean	Standard Deviation	Coefficient of Variation %	Max Value in List	Min Value in List	Range = Max - Min	Max / Min	Median	Range / Median	Quartile 1	Quartile 3	Range / Q3	Gini	Skewness	Kurtosis	Slope	Intercept	R-Squared	Slope Q1	R-Squared Q1	Slope Q2Q3	R-Squared Q2Q3	Slope Q4	R-Squared Q4	Slope Q1*R2/Q2Q3*R2	Slope Q4*R2/Q2Q3*R2
A2M	35	3.81989	2.1156	55.3838	9.996	1	8.996	9.996	3.642	2.47007	2.174	4.672	1.92551	0.295137	1.03017	1.04543	0.193425	0.338237	0.877705	0.198798	0.927282	0.142386	0.98082	0.68394	0.946074	1.31998	4.63326
AAGAB	35	2.98109	0.840023	28.1784	4.446	1	3.446	4.446	3.004	1.14714	2.309	3.747	0.919669	0.155859	-0.394295	-0.262273	0.079716	1.5462	0.945579	0.17406	0.943598	0.0515684	0.896905	0.078619	0.892483	3.55103	1.51704
AAK1	35	2.05889	0.671129	32.5967	3.959	1	2.959	3.959	1.963	1.50739	1.564	2.417	1.22424	0.176177	0.765665	0.822184	0.0622328	0.938696	0.902851	0.096631	0.93634	0.0424211	0.953987	0.187833	0.892072	2.23576	4.14046
AAMDC	25	1.76048	0.653418	37.1159	3.233	1	2.233	3.233	1.634	1.36659	1.133	2.079	1.07407	0.202799	0.666417	-0.344809	0.0858231	0.64478	0.934455	0.0254	0.973512	0.0825659	0.973709	0.203914	0.96099	0.307571	2.43745
AAMP	34	3.59853	1.36383	37.8997	6.383	1	5.383	6.383	3.5515	1.5157	2.492	4.65	1.15763	0.213066	0.128915	-0.610474	0.135422	1.22865	0.977732	0.230667	0.922154	0.118956	0.990715	0.220119	0.961854	1.80491	1.79652
AAR2	29	1.40562	0.325188	23.1348	2.195	1	1.195	2.195	1.306	0.915008	1.129	1.626	0.734932	0.126504	0.727943	-0.259991	0.0368335	0.853118	0.930153	0.0229643	0.919446	0.0339036	0.963915	0.077	0.87465	0.646093	2.06082
AARS	32	2.13097	0.67139	31.5063	3.566	1	2.566	3.566	2.007	1.27853	1.623	2.495	1.02846	0.17262	0.624145	-0.20255	0.069039	0.991825	0.930513	0.0859881	0.893033	0.0543441	0.943433	0.162048	0.95883	1.49776	3.03054
AARS2	31	2.12103	0.705673	33.2703	4.415	1	3.415	4.415	1.936	1.76395	1.575	2.576	1.3257	0.173883	1.22496	2.39159	0.0714573	0.977716	0.847649	0.0846429	0.772861	0.0568162	0.953485	0.239821	0.72484	1.20755	3.20881
AASDH	35	2.29763	0.658756	28.6711	4.184	1	3.184	4.184	2.309	1.37895	1.767	2.717	1.17188	0.156957	0.296954	0.718433	0.0618725	1.18392	0.926266	0.10269	0.971306	0.0508386	0.97299	0.150381	0.632785	2.01644	1.92374
AASDHPPT	35	1.51183	0.364234	24.0923	2.342	1	1.342	2.342	1.491	0.900067	1.204	1.695	0.79174	0.133442	0.558082	-0.265337	0.0346126	0.888802	0.948191	0.0294524	0.924967	0.0273684	0.981878	0.0890119	0.973499	1.01377	3.2246
AATF	35	4.80349	1.40937	29.3406	7.734	1	6.734	7.734	4.861	1.38531	3.853	5.869	1.14738	0.158418	-0.439508	0.889215	0.130557	2.45346	0.901027	0.399607	0.807484	0.0847333	0.945464	0.21831	0.89153	4.0278	2.42946
AATK	26	1.64665	0.564353	34.2727	3.233	1	2.233	3.233	1.6195	1.37882	1.255	1.847	1.20899	0.172946	1.42884	2.82535	0.0658164	0.758132	0.795652	0.0491714	0.82209	0.0470637	0.950644	0.299371	0.811141	0.903499	5.42753
ABAT	35	3.11077	1.16349	37.4021	5.554	1	4.554	5.554	2.961	1.53799	2.2	3.932	1.15819	0.208586	0.297785	-0.423826	0.111325	1.10693	0.961266	0.191155	0.939535	0.090307	0.979638	0.226452	0.935775	2.03007	2.39531
ABCA1	35	3.32391	1.64319	49.4355	7.405	1	6.405	7.405	3.359	1.90682	1.763	4.421	1.44877	0.27498	0.503735	-0.336853	0.156815	0.501237	0.956291	0.113048	0.97463	0.153474	0.982385	0.372298	0.88222	0.730778	2.17847
ABCA11P	34	1.77915	0.581887	32.706	3.528	1	2.528	3.528	1.654	1.52842	1.291	2.161	1.16983	0.177938	0.854638	0.91699	0.0559152	0.800631	0.915688	0.0414881	0.983741	0.0492549	0.98006	0.155024	0.772603	0.845477	2.48115
ABCA5	35	2.06246	0.744592	36.1022	3.928	1	2.928	3.928	1.794	1.63211	1.5	2.668	1.09745	0.194293	0.837569	-0.15981	0.0687513	0.824934	0.895186	0.0707619	0.948456	0.0562175	0.832774	0.16075	0.934497	1.43357	3.20871
ABCA7	33	2.55467	1.14849	44.9567	5.778	1	4.778	5.778	2.255	2.11885	1.746	2.909	1.64249	0.236688	1.09195	0.898874	0.110039	0.684002	0.858317	0.118274	0.920822	0.0739485	0.971049	0.342821	0.916983	1.51668	4.37783
ABCB1	34	2.43418	1.017	41.7799	5.262	1	4.262	5.262	2.383	1.7885	1.525	2.879	1.48038	0.224922	0.910018	0.956504	0.0967013	0.741904	0.896584	0.0748571	0.933512	0.0842539	0.956011	0.305429	0.819003	0.867561	3.10558
ABCB10	35	3.2892	1.35901	41.3174	6.905	1	5.905	6.905	3.064	1.92722	2.307	3.93	1.50254	0.22038	0.772275	0.957356	0.124366	1.05062	0.879312	0.205393	0.914754	0.070686	0.966473	0.440119	0.95808	2.75022	6.17232
ABCB6	24	1.6895	0.736782	43.6095	3.654	1	2.654	3.654	1.455	1.82405	1.162	1.85	1.43459	0.219602	1.37966	1.58775	0.0929157	0.528054	0.795188	0.0309714	0.793714	0.0678636	0.97329	0.370829	0.948792	0.372174	5.32678
ABCB7	35	3.20954	0.907539	28.2763	5.329	1	4.329	5.329	3.275	1.32183	2.533	3.853	1.12354	0.156187	-0.157724	0.256333	0.0860053	1.66145	0.942995	0.191821	0.896261	0.0634789	0.986784	0.168631	0.811797	2.7446	2.18541
ABCC1	35	2.10951	0.637963	30.2422	3.464	1	2.464	3.464	2.083	1.18291	1.591	2.377	1.0366	0.167132	0.410609	-0.171837	0.0604896	1.0207	0.943973	0.0944286	0.952936	0.0437439	0.959996	0.149917	0.960457	2.14279	3.42879
ABCC10	31	1.74387	0.593989	34.0616	3.615	1	2.615	3.615	1.569	1.66667	1.216	2.136	1.22425	0.180418	1.13188	1.76328	0.0609589	0.768529	0.870656	0.0308929	0.922987	0.0480833	0.944925	0.174964	0.667729	0.62757	2.57133
ABCC13	35	4.56611	2.67375	58.5564	13.351	1	12.351	13.351	3.998	3.08929	2.672	5.903	2.09233	0.301302	1.41883	2.90906	0.23604	0.317388	0.818313	0.257131	0.921477	0.178605	0.972222	0.983726	0.808894	1.36452	4.58254
ABCC3	35	4.18591	2.50305	59.7969	14.111	1	13.111	14.111	3.848	3.40722	2.337	5.271	2.48738	0.298585	1.85423	6.20423	0.214435	0.326084	0.770625	0.184774	0.934703	0.158298	0.972186	0.891512	0.605091	1.12225	3.50528
ABCC4	35	4.06014	2.00923	49.4866	8.97	1	7.97	8.97	3.824	2.08421	2.418	4.721	1.6882	0.26868	0.724775	-0.204263	0.187161	0.691254	0.911086	0.193345	0.763379	0.131721	0.946108	0.358548	0.838959	1.18434	2.41375
ABCC5	35	3.5014	1.1256	32.1471	6.554	1	5.554	6.554	3.441	1.61407	2.701	4.055	1.36967	0.173768	0.464038	0.896331	0.104388	1.62242	0.903066	0.203881	0.844371	0.0680912	0.976616	0.329298	0.937229	2.58878	4.64108
ABCD2	35	3.00423	1.21076	40.3017	7.14	1	6.14	7.14	3.036	2.0224	2.06	3.795	1.61792	0.210776	1.06762	3.00191	0.10864	1.0487	0.845392	0.163321	0.934231	0.0792895	0.951555	0.387143	0.649305	2.02231	3.33174
ABCD3	35	1.94351	0.528293	27.1823	3.129	1	2.129	3.129	1.877	1.13426	1.451	2.414	0.881939	0.152153	0.0197006	-0.661731	0.0507347	1.03029	0.968391	0.0772143	0.938632	0.0509947	0.949783	0.0797738	0.68065	1.49639	1.12107
ABCD4	29	1.61766	0.490857	30.3438	3.111	1	2.111	3.111	1.548	1.3637	1.188	1.886	1.1193	0.160424	1.1283	1.69082	0.0537557	0.81132	0.869513	0.0289286	0.875071	0.0507929	0.970926	0.170036	0.764208	0.513312	2.63489
ABCE1	35	2.3594	0.691801	29.3211	4.194	1	3.194	4.194	2.459	1.2989	1.864	2.693	1.18604	0.160386	0.155038	0.459973	0.0649241	1.19077	0.924779	0.12219	0.986087	0.0426053	0.948524	0.170607	0.836615	2.98154	3.53192
ABCF1	34	2.969	0.942257	31.7365	5.444	1	4.444	5.444	3.0925	1.43703	2.354	3.666	1.21222	0.173989	0.106891	0.402477	0.0912388	1.37232	0.929792	0.187738	0.960326	0.0652198	0.943115	0.182738	0.641704	2.93107	1.90642
ABCF2	33	2.23552	0.827296	37.007	4.234	1	3.234	4.234	2.071	1.56156	1.561	2.699	1.19822	0.201872	0.735483	0.0237769	0.0821277	0.839345	0.921444	0.0802024	0.960982	0.0680637	0.959603	0.232738	0.942663	1.18004	3.35905
ABCF3	34	2.91459	0.940844	32.2805	5.584	1	4.584	5.584	2.9865	1.53491	2.247	3.326	1.37823	0.173881	0.455032	1.07526	0.0895114	1.34814	0.897609	0.186643	0.884426	0.0607864	0.938044	0.262571	0.847032	2.89497	3.90048
ABCG1	35	4.9316	2.94563	59.7298	13.876	1	12.876	13.876	4.061	3.17065	2.893	5.895	2.18422	0.292561	1.68191	3.17855	0.247538	0.475909	0.741509	0.232964	0.689194	0.158147	0.89372	1.1443	0.85209	1.13597	6.8986
ABCG2	33	3.8577	1.94145	50.3267	8.493	1	7.493	8.493	3.337	2.24543	2.356	4.349	1.72292	0.269535	0.918357	0.378406	0.189225	0.640867	0.888214	0.200655	0.905863	0.125069	0.980224	0.546881	0.946451	1.48265	4.22199
ABHD10	35	1.77597	0.503901	28.3733	2.878	1	1.878	2.878	1.707	1.10018	1.355	2.259	0.831341	0.158983	0.261178	-0.719859	0.0484423	0.90401	0.970394	0.0410952	0.823087	0.0398123	0.910832	0.0817976	0.871237	0.932786	1.96527
ABHD12B	34	3.07929	1.40827	45.7335	7.128	1	6.128	7.128	2.6905	2.27764	1.949	3.755	1.63196	0.24422	0.989655	0.998795	0.132825	0.754856	0.882175	0.149762	0.831588	0.0979804	0.951823	0.410321	0.884316	1.33541	3.89078
ABHD13	35	1.7488	0.368633	21.0792	2.476	1	1.476	2.476	1.753	0.841985	1.447	2.033	0.726021	0.118089	0.166296	-0.611105	0.0354314	1.11104	0.970013	0.0584286	0.88908	0.0283333	0.967509	0.0503214	0.913047	1.89502	1.67608
ABHD14B	28	1.64593	0.475553	28.8927	2.651	1	1.651	2.651	1.447	1.14098	1.236	2.127	0.776211	0.158592	0.469241	-1.11805	0.0560066	0.833833	0.938543	0.0382143	0.960351	0.0611648	0.840909	0.06075	0.656739	0.713518	0.77569
ABHD15	31	1.69077	0.47878	28.3172	2.93	1	1.93	2.93	1.594	1.21079	1.326	2.016	0.957341	0.15269	0.872561	0.735059	0.0500194	0.890465	0.902267	0.0591429	0.962718	0.0422034	0.964132	0.163036	0.866002	1.39932	3.46991
ABHD16A	35	4.63591	1.3779	29.7223	7.673	1	6.673	7.673	4.629	1.44156	3.833	5.554	1.20148	0.161662	0.0248844	0.492973	0.128582	2.32144	0.914354	0.296631	0.693075	0.0827842	0.932276	0.22006	0.911383	2.66382	2.59866
ABHD17A	33	2.22009	0.888361	40.0146	4.869	1	3.869	4.869	2.066	1.8727	1.504	2.627	1.47278	0.2135	1.05383	1.24609	0.086259	0.753687	0.881538	0.0751667	0.907822	0.0675245	0.978575	0.274226	0.892958	1.03269	3.70582
ABHD17B	35	2.08506	0.487043	23.3587	2.857	1	1.857	2.857	2.107	0.881348	1.706	2.424	0.766089	0.129917	-0.500901	-0.397772	0.0464754	1.2485	0.956094	0.102333	0.973603	0.0347333	0.981462	0.0457262	0.968409	2.92266	1.29898
ABHD2	35	2.57323	0.645341	25.079	3.86	1	2.86	3.86	2.581	1.1081	2.022	3.048	0.93832	0.139802	-0.152531	-0.109293	0.0617204	1.46226	0.960437	0.117917	0.779733	0.0471386	0.987125	0.106226	0.940851	1.97593	2.14785
ABHD3	35	2.64569	1.02699	38.8177	5.645	1	4.645	5.645	2.471	1.87981	1.848	2.938	1.58101	0.203175	1.14258	1.39507	0.0922246	0.985642	0.846734	0.0969524	0.763709	0.0607018	0.977588	0.35894	0.956311	1.24775	5.78448
ABHD4	32	1.50313	0.378353	25.1711	2.425	1	1.425	2.425	1.3735	1.0375	1.183	1.713	0.831874	0.135921	0.842739	-0.164809	0.0383449	0.870433	0.903865	0.0234048	0.871737	0.0302691	0.920586	0.089869	0.910799	0.732193	2.93744
ABHD5	35	2.21417	0.753919	34.0497	4.123	1	3.123	4.123	2.128	1.46758	1.587	2.776	1.125	0.189639	0.433317	-0.180194	0.0720406	0.91744	0.958726	0.0864286	0.916034	0.0618281	0.968476	0.165	0.870677	1.32219	2.3992
ABHD6	29	1.68241	0.421357	25.0448	2.588	1	1.588	2.588	1.756	0.904328	1.268	2.03	0.782266	0.140529	0.101088	-0.913993	0.0489744	0.947798	0.979436	0.0476071	0.969105	0.0511143	0.955682	0.0662857	0.689057	0.944468	0.935017
ABI1	35	1.83691	0.376024	20.4704	2.566	1	1.566	2.566	1.774	0.882751	1.549	2.112	0.741477	0.113935	0.124357	-0.364851	0.0359073	1.19058	0.957467	0.073	0.861443	0.028614	0.959305	0.0543929	0.947881	2.29094	1.87828
ABI2	33	1.86627	0.519095	27.8145	3.074	1	2.074	3.074	1.867	1.11087	1.443	2.293	0.904492	0.156015	0.0616013	-0.630564	0.052988	0.965477	0.974253	0.0659048	0.957269	0.0519167	0.983226	0.0774405	0.622618	1.23592	0.944561
ABI3	34	1.84274	0.579773	31.4626	3.355	1	2.355	3.355	1.8465	1.27539	1.247	2.09	1.12679	0.17345	0.455883	-0.0372954	0.0564527	0.854813	0.940197	0.0284048	0.919739	0.0448369	0.903164	0.143643	0.883955	0.645139	3.13553
ABL2	35	2.49543	0.668182	26.7762	4.384	1	3.384	4.384	2.521	1.34232	2.027	2.926	1.15653	0.144348	0.136564	1.20639	0.0618006	1.38302	0.898225	0.150905	0.854301	0.0487825	0.983583	0.163488	0.697317	2.68682	2.37597
ABLIM1	35	2.51226	0.936239	37.2668	5.668	1	4.668	5.668	2.452	1.90375	1.891	3.177	1.46931	0.197607	0.867266	2.42565	0.0851737	0.979131	0.869014	0.126429	0.942554	0.0578596	0.895511	0.212917	0.446117	2.29988	1.83321
ABR	34	2.07612	0.551202	26.5497	3.136	1	2.136	3.136	2.142	0.997199	1.579	2.498	0.855084	0.148079	0.0167869	-0.359735	0.0542992	1.12588	0.962342	0.0915952	0.907091	0.0429381	0.960641	0.104488	0.861205	2.01428	2.18157
ABRACL	35	2.66954	0.829772	31.0829	4.911	1	3.911	4.911	2.788	1.4028	1.944	3.036	1.28821	0.16962	0.360063	0.562766	0.0776877	1.27116	0.920398	0.12081	0.864037	0.0569474	0.930292	0.223	0.835402	1.97034	3.51647
ABT1	35	2.99569	1.14518	38.2278	5.415	1	4.415	5.415	2.72	1.62316	2.253	3.994	1.10541	0.213368	0.241067	-0.642701	0.109664	1.02174	0.962866	0.19506	0.96462	0.0891386	0.911585	0.162167	0.906439	2.31558	1.80899
ABTB1	35	5.61243	2.02204	36.0278	11.679	1	10.679	11.679	5.483	1.94766	4.399	6.289	1.69804	0.188394	0.63274	1.82859	0.181408	2.34709	0.845131	0.33831	0.72668	0.0789737	0.961085	0.65325	0.879772	3.23902	7.5719
ACAA1	35	3.73546	1.22212	32.7166	7.177	1	6.177	7.177	3.594	1.7187	2.989	4.356	1.41804	0.172764	0.421294	1.55842	0.110722	1.74245	0.861859	0.299714	0.818665	0.0763246	0.978113	0.366071	0.871843	3.2867	4.27515
ACAA2	33	2.21988	0.739683	33.3209	4.385	1	3.385	4.385	2.261	1.49713	1.659	2.59	1.30695	0.179963	0.803092	1.07331	0.0727022	0.983941	0.903267	0.0940476	0.933434	0.0637108	0.970274	0.226333	0.848747	1.42012	3.10756
ACACA	30	1.66913	0.368313	22.0661	2.676	1	1.676	2.676	1.6945	0.989082	1.383	1.813	0.924435	0.118754	0.288534	0.910257	0.0396872	1.05398	0.899847	0.0721429	0.960083	0.0238941	0.917315	0.115071	0.807145	3.16004	4.2375
ACAD10	33	1.75812	0.478466	27.2146	3.575	1	2.575	3.575	1.681	1.53183	1.507	1.953	1.31848	0.134553	1.68105	5.52896	0.0430505	1.02626	0.756945	0.0771786	0.941589	0.0213186	0.916543	0.161726	0.6281	3.71917	5.19872
ACAD11	31	2.87455	1.26118	43.8739	6.183	1	5.183	6.183	2.764	1.87518	1.836	3.455	1.50014	0.236813	0.879621	0.496527	0.131892	0.764284	0.904093	0.109929	0.845179	0.093402	0.987464	0.388893	0.930366	1.00735	3.92289
ACAD8	35	2.10811	0.679289	32.2226	4.433	1	3.433	4.433	2.066	1.66167	1.645	2.389	1.437	0.167992	1.1404	2.96823	0.0607602	1.01443	0.840075	0.102226	0.877592	0.038886	0.977079	0.231048	0.783406	2.3612	4.76394
ACAD9	34	2.71712	0.912056	33.567	4.988	1	3.988	4.988	2.547	1.56576	2.304	2.947	1.35324	0.17798	0.588126	0.880177	0.0854136	1.22238	0.869714	0.19544	0.963687	0.04058	0.957979	0.268488	0.929693	4.84488	6.42092
ACADM	35	2.0034	0.576141	28.7581	3.445	1	2.445	3.445	2.008	1.21763	1.511	2.263	1.08042	0.159446	0.427654	-0.133807	0.0548048	1.01691	0.950099	0.0729881	0.935988	0.0394877	0.953673	0.108798	0.839266	1.8141	2.4247
ACADSB	32	1.73119	0.574116	33.1631	3.726	1	2.726	3.726	1.573	1.73299	1.286	1.962	1.3894	0.168694	1.54948	3.63443	0.0548112	0.826802	0.802089	0.0420476	0.850254	0.0332353	0.947563	0.19131	0.725937	1.13523	4.4099
ACADVL	35	8.51846	3.54728	41.6423	18.833	1	17.833	18.833	8.103	2.20079	6.322	11.157	1.59837	0.226268	0.45369	0.937851	0.330691	2.56602	0.912523	0.695881	0.90943	0.270205	0.937107	0.781643	0.639199	2.49931	1.97316
ACAP1	35	7.874	2.54528	32.3252	12.845	1	11.845	12.845	7.952	1.48956	6.469	9.388	1.26172	0.174151	-0.549057	0.923824	0.235267	3.6392	0.897094	0.803786	0.915761	0.158219	0.965918	0.447726	0.959334	4.8164	2.81049
ACAP2	35	1.81706	0.494803	27.231	3.084	1	2.084	3.084	1.772	1.17607	1.474	2.047	1.01808	0.146772	0.778586	0.37784	0.045756	0.993449	0.897887	0.06775	0.886945	0.0285614	0.97338	0.13025	0.972837	2.16144	4.5578
ACAP3	26	1.54742	0.406025	26.2388	2.45	1	1.45	2.45	1.407	1.03056	1.176	1.858	0.780409	0.14445	0.580703	-0.435208	0.0516591	0.850025	0.946987	0.0369143	0.988748	0.0460725	0.906965	0.115657	0.922806	0.873469	2.55417
ACAT1	35	3.48797	1.14181	32.7356	5.994	1	4.994	5.994	3.365	1.4841	2.485	4.439	1.12503	0.183447	0.0607001	-0.426242	0.109779	1.51194	0.970607	0.181036	0.819947	0.0972246	0.967573	0.176226	0.806224	1.57794	1.51031
ACAT2	34	2.36676	1.02892	43.4738	5.189	1	4.189	5.189	2.3015	1.82012	1.565	3.006	1.39355	0.232601	0.95689	1.39483	0.0972333	0.665182	0.885584	0.0821667	0.927069	0.0787162	0.982277	0.305024	0.711783	0.985167	2.80791
ACBD3	35	1.87057	0.489613	26.1745	2.856	1	1.856	2.856	1.805	1.02825	1.508	2.225	0.834157	0.144935	0.305564	-0.440655	0.0465143	1.03331	0.947666	0.0817262	0.956755	0.0293228	0.943188	0.073	0.968249	2.82721	2.55568
ACBD5	35	1.89914	0.689837	36.3236	3.526	1	2.526	3.526	1.732	1.45843	1.325	2.428	1.04036	0.196058	0.86309	-0.0557945	0.0638821	0.749266	0.90044	0.047631	0.914908	0.047486	0.88262	0.15175	0.937471	1.03975	3.39428
ACBD6	35	1.94846	0.550209	28.2382	3.356	1	2.356	3.356	1.944	1.21193	1.591	2.27	1.03789	0.15543	0.345918	0.181747	0.0519594	1.01319	0.936402	0.0954167	0.901658	0.0407193	0.958616	0.136048	0.884455	2.20405	3.08263
ACER3	35	1.77609	0.484233	27.2641	2.92	1	1.92	2.92	1.713	1.12084	1.43	1.989	0.965309	0.148277	0.646192	0.0137369	0.0451829	0.962793	0.914174	0.0524048	0.941609	0.0247544	0.958369	0.117369	0.953505	2.07997	4.71728
ACIN1	35	3.0964	0.858575	27.7282	5.452	1	4.452	5.452	3.031	1.46882	2.689	3.441	1.29381	0.142759	0.23106	1.91739	0.0758401	1.73128	0.819276	0.252238	0.883546	0.0406123	0.981086	0.272893	0.868811	5.59339	5.9505
ACLY	35	3.12334	0.877768	28.1035	4.786	1	3.786	4.786	3.222	1.17505	2.637	3.701	1.02297	0.153938	-0.519123	0.261498	0.0824905	1.63851	0.927336	0.227179	0.944223	0.0582175	0.992793	0.136381	0.869823	3.71133	2.05245
ACO1	34	2.55556	0.940921	36.8186	6.045	1	5.045	6.045	2.454	2.05583	1.966	2.849	1.7708	0.182483	1.60722	5.14469	0.0823678	1.11412	0.759931	0.139964	0.929657	0.0481816	0.985615	0.38369	0.747371	2.74001	6.03849
ACO2	34	3.03385	1.11308	36.6887	5.563	1	4.563	5.563	3.0765	1.48318	2.3	3.527	1.29373	0.204166	0.260834	-0.21743	0.109402	1.11932	0.957997	0.177845	0.993609	0.077774	0.968899	0.226798	0.90915	2.34501	2.73628
ACOT13	35	1.72217	0.507568	29.4726	2.975	1	1.975	2.975	1.682	1.1742	1.292	2.035	0.970516	0.161956	0.655235	-0.0976827	0.0478532	0.860813	0.933303	0.0392619	0.924344	0.0322667	0.938663	0.110893	0.939454	1.19823	3.43966
ACOT8	33	1.93809	0.502885	25.9475	3.249	1	2.249	3.249	1.961	1.14686	1.51	2.172	1.03545	0.140787	0.591104	0.757003	0.0496561	1.09394	0.91163	0.0663929	0.894488	0.0362892	0.963197	0.142893	0.8071	1.69904	3.29948
ACOT9	35	3.64346	1.61258	44.2595	10.685	1	9.685	10.685	3.421	2.83104	2.756	4.233	2.28798	0.203567	2.38675	10.2648	0.12725	1.35295	0.653831	0.24419	0.833961	0.0805053	0.96021	0.691643	0.608165	2.63442	5.44143
ACOX1	35	1.89566	0.595449	31.4112	3.836	1	2.836	3.836	1.81	1.56685	1.365	2.427	1.16852	0.16759	1.06957	1.79754	0.0545062	0.914546	0.879815	0.0386548	0.714119	0.0444	0.936972	0.152976	0.644859	0.663535	2.37126
ACOX3	33	1.73739	0.399036	22.9675	2.455	1	1.455	2.455	1.654	0.879686	1.45	2.059	0.706654	0.129399	-0.0672909	-0.799805	0.0409134	1.04187	0.982923	0.0674762	0.962967	0.0349902	0.964571	0.0462024	0.851626	1.92523	1.16582
ACP1	35	5.02474	2.34123	46.5941	12.333	1	11.333	12.333	5.123	2.21218	3.103	6.521	1.73792	0.252268	0.760238	1.45631	0.217477	1.11015	0.906	0.293321	0.944829	0.176149	0.978271	0.659798	0.735141	1.60826	2.81476
ACP5	35	2.51234	1.0243	40.7707	4.937	1	3.937	4.937	2.314	1.70138	1.697	3.024	1.30192	0.221616	0.742307	0.334799	0.0955252	0.792889	0.91321	0.100036	0.976271	0.071086	0.967204	0.302298	0.903734	1.42044	3.9735
ACPP	35	4.67457	1.5042	32.1784	8.482	1	7.482	8.482	4.468	1.67457	3.594	5.476	1.36633	0.174903	0.307432	0.641434	0.140274	2.14965	0.913122	0.300286	0.718918	0.10756	0.979229	0.352595	0.920252	2.04965	3.0807
ACSF2	28	1.60964	0.520348	32.3269	3.134	1	2.134	3.134	1.5045	1.41841	1.152	1.803	1.18358	0.170525	1.12933	1.5096	0.0588933	0.75569	0.8668	0.0253214	0.951903	0.0387429	0.956925	0.195179	0.91591	0.650147	4.82187
ACSF3	27	1.527	0.466251	30.5338	2.82	1	1.82	2.82	1.405	1.29537	1.093	1.85	0.983784	0.163504	0.958753	0.705914	0.0555586	0.749179	0.89455	0.0205143	0.934914	0.0506321	0.96241	0.163657	0.839386	0.393588	2.8191
ACSL1	35	3.04346	1.77116	58.1957	10.906	1	9.906	10.906	2.712	3.65265	1.753	3.642	2.71993	0.261412	2.71264	11.2364	0.136499	0.586472	0.623639	0.101357	0.846731	0.0963895	0.972397	0.808821	0.605768	0.915644	5.2274
ACSL3	35	1.92354	0.446983	23.2375	2.795	1	1.795	2.795	1.93	0.930052	1.536	2.224	0.807104	0.129759	0.0110799	-0.365596	0.042823	1.15273	0.963741	0.0722381	0.929933	0.0304368	0.973154	0.085	0.967167	2.26797	2.77549
ACSL4	35	2.24251	0.507557	22.6334	3.23	1	2.23	3.23	2.13	1.04695	1.86	2.598	0.858353	0.125383	0.0829339	-0.141555	0.0482406	1.37418	0.948516	0.0940714	0.696848	0.0397351	0.956519	0.0773333	0.967898	1.72476	1.96938
ACSL5	35	3.06006	1.04475	34.1415	5.918	1	4.918	5.918	3.013	1.63226	2.351	3.669	1.34042	0.180773	0.71508	1.58257	0.0949076	1.35172	0.866495	0.177869	0.947838	0.0564895	0.943753	0.333738	0.803786	3.16234	5.03177
ACSL6	34	3.38629	1.75978	51.9679	9.663	1	8.663	9.663	2.8875	3.00017	2.23	4.544	1.90647	0.267417	1.42922	3.52476	0.159942	0.58731	0.819165	0.185238	0.933884	0.104632	0.895027	0.486048	0.577363	1.84724	2.9966
ACSM3	32	3.45859	5.36767	155.198	32.114	1	31.114	32.114	2.335	13.3251	1.8	2.896	10.7438	0.418375	4.97927	28.5085	0.271576	-1.02241	0.225264	0.106702	0.908465	0.0660721	0.973544	2.75335	0.45604	1.50698	19.5205
ACSS1	34	2.53818	0.728069	28.6847	3.838	1	2.838	3.838	2.5615	1.10794	1.84	2.928	0.969262	0.159092	-0.161468	-0.418068	0.0713213	1.29005	0.951612	0.121095	0.90808	0.0425717	0.871924	0.110786	0.956399	2.96245	2.85446
ACSS2	35	2.52114	0.795288	31.5447	4.519	1	3.519	4.519	2.42	1.45413	1.926	3.1	1.13516	0.174899	0.304064	0.0225791	0.0756524	1.1594	0.950136	0.135786	0.936257	0.0578298	0.963516	0.16544	0.858569	2.2816	2.54921
ACTA2	29	1.43959	0.376808	26.1747	2.254	1	1.254	2.254	1.329	0.943567	1.124	1.675	0.748657	0.137794	0.966921	-0.16385	0.0410901	0.823234	0.862132	0.0176786	0.858484	0.0275964	0.837004	0.0945	0.940926	0.657051	3.84952
ACTB	35	3.65883	1.11022	30.3436	5.969	1	4.969	5.969	3.65	1.36137	2.885	4.449	1.11688	0.166151	-0.306835	0.221569	0.1043	1.78143	0.926696	0.280357	0.917407	0.0652842	0.935627	0.151333	0.787344	4.21078	1.95069
ACTG1	35	4.13391	1.14591	27.7198	6.245	1	5.245	6.245	4.385	1.19612	3.535	4.722	1.11076	0.151263	-0.532872	0.510246	0.107283	2.20281	0.92035	0.297738	0.883435	0.0684018	0.939914	0.16044	0.919753	4.09123	2.29525
ACTL6A	35	1.84123	0.553729	30.0739	3.258	1	2.258	3.258	1.768	1.27715	1.421	2.132	1.0591	0.162872	0.711098	0.613716	0.0514507	0.915116	0.906519	0.07075	0.914704	0.0346842	0.932362	0.164024	0.931313	2.0012	4.72374
ACTN1	35	3.88303	1.39183	35.844	7.363	1	6.363	7.363	3.961	1.60641	3.103	4.777	1.33201	0.194733	-0.0141231	0.413517	0.129732	1.54785	0.912241	0.307393	0.934894	0.0761351	0.957317	0.310833	0.8311	3.9429	3.54438
ACTN4	35	6.6676	2.03871	30.5763	10.529	1	9.529	10.529	6.805	1.40029	5.541	7.937	1.20058	0.163988	-0.731704	0.991945	0.187594	3.2909	0.889036	0.643345	0.940703	0.106305	0.976302	0.210643	0.716259	5.8312	1.45371
ACTR10	35	2.57889	0.747288	28.9772	4.161	1	3.161	4.161	2.476	1.27666	2.075	3.149	1.00381	0.161979	0.130039	-0.539468	0.0716686	1.28885	0.965765	0.14244	0.933831	0.0649351	0.954356	0.107524	0.862872	2.1464	1.49714
ACTR1A	35	3.28591	0.974274	29.65	4.941	1	3.941	4.941	3.311	1.19027	2.606	4.056	0.971647	0.163775	-0.491152	0.017338	0.0923297	1.62398	0.942996	0.25944	0.899324	0.0833211	0.99117	0.12244	0.891005	2.82521	1.321
ACTR1B	34	3.70376	1.15265	31.121	7.36	1	6.36	7.36	3.779	1.68298	2.84	4.352	1.4614	0.16423	0.361043	2.33573	0.107434	1.82366	0.861506	0.241357	0.892972	0.0717946	0.982083	0.26125	0.467799	3.05674	1.73331
ACTR2	35	1.78289	0.381574	21.402	2.497	1	1.497	2.497	1.704	0.878521	1.544	2.073	0.722142	0.119085	0.0194526	-0.485526	0.0364266	1.12721	0.956906	0.0827024	0.967841	0.0290228	0.907672	0.0585357	0.982711	3.03846	2.18363
ACTR3	35	1.65494	0.312593	18.8884	2.259	1	1.259	2.259	1.652	0.762107	1.398	1.811	0.695196	0.104545	-0.0883549	-0.185625	0.029684	1.12063	0.94684	0.0628929	0.885393	0.0212947	0.972897	0.0588214	0.858374	2.68781	2.4371
ACTR3B	32	1.59784	0.556086	34.8023	3.284	1	2.284	3.284	1.458	1.56653	1.178	1.765	1.29405	0.179475	1.32693	1.69132	0.0538224	0.709774	0.824374	0.0280714	0.965312	0.0351868	0.955657	0.178405	0.904291	0.805844	4.7977
ACTR3C	24	1.52963	0.370494	24.2212	2.547	1	1.547	2.547	1.4685	1.05346	1.311	1.834	0.843511	0.130609	0.741353	0.869013	0.0500326	0.904217	0.911831	0.0598857	0.890199	0.0422622	0.921842	0.105486	0.57094	1.36836	1.54588
ACTR5	32	2.29534	0.669553	29.1701	4.229	1	3.229	4.229	2.1735	1.48562	1.8	2.505	1.28902	0.156277	0.771533	1.1321	0.0673239	1.1845	0.889714	0.0999286	0.807002	0.0483353	0.969805	0.201345	0.865059	1.72034	3.71568
ACTR6	35	1.74246	0.580128	33.2937	3.146	1	2.146	3.146	1.601	1.34041	1.307	1.933	1.11019	0.17375	1.16958	0.993811	0.0519429	0.807486	0.841768	0.0470476	0.963459	0.034593	0.967567	0.199298	0.925495	1.35426	5.5107
ACTR8	35	2.49929	0.595644	23.8326	3.626	1	2.626	3.626	2.624	1.00076	2.089	2.885	0.910225	0.129135	-0.677686	0.179286	0.0553731	1.50257	0.907431	0.131881	0.94297	0.0353105	0.968907	0.0886905	0.868345	3.63491	2.25104
ACVR1	35	1.89037	0.536023	28.3554	3.169	1	2.169	3.169	1.89	1.14762	1.516	2.127	1.01975	0.156738	0.407757	-0.125202	0.0508345	0.975351	0.944364	0.0669167	0.948906	0.0344298	0.972194	0.132429	0.969145	1.89701	3.83427
ACVR1B	33	1.65515	0.417305	25.2125	2.777	1	1.777	2.777	1.578	1.12611	1.347	1.798	0.98832	0.135222	0.885642	0.786164	0.0407306	0.962731	0.890731	0.0501548	0.963012	0.0286789	0.975337	0.139786	0.983892	1.72674	4.91691
ACVR2A	35	2.54586	0.749056	29.4226	4.853	1	3.853	4.853	2.671	1.44253	1.999	2.983	1.29165	0.158707	0.426244	1.45317	0.0693216	1.29807	0.899285	0.135786	0.951411	0.0588368	0.967965	0.194476	0.639409	2.26837	2.18341
ACVR2B	25	1.38416	0.28343	20.4767	1.827	1	0.827	1.827	1.36	0.608088	1.082	1.612	0.513027	0.114951	0.171029	-1.36599	0.0382477	0.88694	0.986393	0.0187714	0.915057	0.0398297	0.985337	0.0234857	0.957792	0.437677	0.57317
ACYP1	26	2.17708	1.3684	62.8549	6.594	1	5.594	6.594	1.616	3.46163	1.12	2.813	1.98862	0.309348	1.65022	3.37959	0.155647	0.07584	0.756855	0.0248	0.910182	0.131475	0.886965	0.702829	0.858976	0.193567	5.17704
ACYP2	33	2.10103	0.688732	32.7807	3.8	1	2.8	3.8	2.034	1.3766	1.516	2.423	1.15559	0.180122	0.644336	0.127092	0.0688707	0.930229	0.934932	0.0739167	0.937825	0.055049	0.96284	0.172536	0.897222	1.30786	2.92062
ADA	26	1.80615	0.656972	36.3741	3.398	1	2.398	3.398	1.743	1.37579	1.14	2.122	1.13007	0.194888	0.879702	0.545003	0.0813504	0.707923	0.896979	0.0286286	0.995068	0.0525143	0.9674	0.209543	0.768271	0.560749	3.16886
ADAL	35	5.04529	2.25227	44.6411	10.542	1	9.542	10.542	5.136	1.85787	3.27	6.617	1.44204	0.247561	0.203707	-0.00506631	0.214292	1.18804	0.950512	0.342714	0.969352	0.1725	0.974608	0.508714	0.809204	1.97604	2.44857
ADAM10	35	1.7028	0.428636	25.1724	3.054	1	2.054	3.054	1.654	1.24184	1.393	1.965	1.04529	0.135617	0.849784	1.60124	0.0396202	0.989637	0.897107	0.060131	0.961479	0.0313211	0.981957	0.125619	0.769284	1.87979	3.14205
ADAM15	34	3.49909	1.1735	33.5373	6.762	1	5.762	6.762	3.3415	1.72438	2.735	4.215	1.36702	0.182168	0.359249	0.886079	0.112584	1.52887	0.91275	0.241952	0.944702	0.0780516	0.960717	0.26656	0.695048	3.04823	2.47077
ADAM17	35	2.38417	0.579292	24.2974	3.671	1	2.671	3.671	2.463	1.08445	1.99	2.692	0.992199	0.132824	-0.145372	0.262958	0.0543314	1.40621	0.923624	0.121702	0.890851	0.0372053	0.938478	0.121857	0.80726	3.1051	2.81732
ADAM19	35	2.28943	0.738316	32.2489	5.032	1	4.032	5.032	2.204	1.8294	1.918	2.481	1.62515	0.159136	1.45172	4.91065	0.0625076	1.16429	0.752609	0.147976	0.92968	0.0290807	0.974355	0.289786	0.770219	4.85515	7.87715
ADAM20	30	1.56547	0.3664	23.4051	2.428	1	1.428	2.428	1.562	0.914213	1.242	1.85	0.771892	0.129874	0.402477	-0.15379	0.0407079	0.934494	0.956641	0.0421786	0.971206	0.0311029	0.967513	0.0926071	0.863316	1.36127	2.65678
ADAM28	35	1.8792	0.677738	36.0652	4.081	1	3.081	4.081	1.781	1.72993	1.373	2.174	1.4172	0.184433	1.42421	2.76903	0.0594633	0.808861	0.808284	0.0584405	0.945721	0.0358807	0.892215	0.235274	0.802235	1.72642	5.89582
ADAM32	27	1.60059	0.431554	26.9621	3.118	1	2.118	3.118	1.436	1.47493	1.32	1.749	1.21098	0.134693	1.66691	4.79952	0.0479744	0.928952	0.778554	0.0654857	0.941598	0.0335393	0.948827	0.198886	0.660289	1.93763	4.12664
ADAM8	35	4.317	1.31858	30.5438	6.475	1	5.475	6.475	4.586	1.19385	3.499	5.35	1.02336	0.16987	-0.443559	-0.160736	0.125816	2.05231	0.955985	0.28969	0.887802	0.103046	0.982608	0.165619	0.930091	2.54004	1.52134
ADAM9	35	2.15089	0.537108	24.9715	3.338	1	2.338	3.338	2.104	1.11122	1.756	2.443	0.95702	0.13737	0.233484	0.140937	0.050693	1.23841	0.935322	0.10481	0.914198	0.0362053	0.975503	0.132988	0.971641	2.71294	3.65863
ADAMTSL4	34	2.55441	0.962372	37.6749	4.445	1	3.445	4.445	2.2785	1.51196	1.684	3.403	1.01234	0.210102	0.41979	-0.976148	0.0947914	0.895561	0.962096	0.0770238	0.800008	0.0911362	0.921378	0.122417	0.867578	0.733821	1.2648
ADAP1	34	3.64106	1.1808	32.4302	5.392	1	4.392	5.392	3.768	1.16561	2.49	4.469	0.98277	0.182021	-0.356045	-0.772715	0.117057	1.59257	0.974546	0.19044	0.85942	0.108626	0.950202	0.102786	0.915518	1.58567	0.911692
ADAP2	27	1.52167	0.363826	23.9097	2.179	1	1.179	2.179	1.496	0.788102	1.121	1.753	0.672561	0.133692	0.270381	-0.966716	0.0452698	0.887889	0.975376	0.0264286	0.929039	0.0412821	0.953313	0.0763143	0.844285	0.623893	1.63718
ADAR	35	3.00214	0.916004	30.5117	5.369	1	4.369	5.369	2.913	1.49983	2.379	3.538	1.23488	0.165826	0.256853	0.670141	0.0854126	1.46472	0.912931	0.20294	0.942359	0.0551544	0.969817	0.222357	0.855297	3.57532	3.55548
ADARB1	32	1.84916	0.584602	31.6145	3.135	1	2.135	3.135	1.698	1.25736	1.321	2.213	0.964754	0.176329	0.467192	-0.710116	0.0611959	0.839423	0.964288	0.0515476	0.893452	0.0550662	0.954999	0.107786	0.951221	0.875774	1.94964
ADAT1	35	2.73143	0.792829	29.0262	4.477	1	3.477	4.477	2.844	1.22257	2.282	3.294	1.05556	0.160882	0.0147534	-0.217308	0.0753936	1.37434	0.949509	0.17181	0.938545	0.0644754	0.924362	0.144512	0.868595	2.70561	2.10613
ADAT2	29	1.56803	0.537895	34.3037	3.688	1	2.688	3.688	1.451	1.85252	1.183	1.67	1.60958	0.161803	2.26779	7.98144	0.0525547	0.779714	0.692096	0.0311429	0.99094	0.0338393	0.97939	0.264429	0.706437	0.93117	5.63644
ADCK2	30	1.6875	0.374062	22.1667	2.727	1	1.727	2.727	1.6855	1.02462	1.375	1.861	0.927996	0.11913	0.59449	1.08372	0.0402512	1.06361	0.897368	0.0520357	0.887206	0.0277088	0.956293	0.137821	0.883724	1.74228	4.59647
ADCY7	35	3.10134	0.941395	30.3544	5.177	1	4.177	5.177	3.056	1.36682	2.527	3.588	1.16416	0.163587	0.188102	0.421923	0.0870434	1.53456	0.897672	0.226738	0.827123	0.0539456	0.956476	0.208619	0.969251	3.63466	3.91886
ADD1	35	3.56911	1.34136	37.5825	6.932	1	5.932	6.932	3.687	1.6089	2.461	4.47	1.32707	0.207783	0.398629	0.0188552	0.127235	1.27888	0.944739	0.187452	0.885456	0.103809	0.95277	0.331214	0.922391	1.67817	3.08889
ADD3	35	1.91611	0.527491	27.5292	3.037	1	2.037	3.037	1.891	1.07721	1.462	2.201	0.925488	0.152897	0.320982	-0.275569	0.0502641	1.01136	0.9534	0.0781667	0.920721	0.0404281	0.982953	0.128548	0.956922	1.81107	3.09546
ADH5	35	2.4012	0.690986	28.7767	3.968	1	2.968	3.968	2.469	1.20211	1.943	2.826	1.05025	0.157883	-0.0739281	0.0256061	0.0650431	1.23042	0.930367	0.129179	0.927461	0.0384246	0.977508	0.15269	0.929776	3.18975	3.77973
ADI1	35	2.94094	1.04266	35.4533	5.031	1	4.031	5.031	2.72	1.48199	2.196	3.674	1.09717	0.194478	0.479237	-0.423072	0.0981286	1.17463	0.930026	0.173655	0.920759	0.0689649	0.922752	0.167607	0.929538	2.51258	2.4482
ADIPOR1	35	4.41091	2.45712	55.7054	10.857	1	9.857	10.857	3.967	2.48475	2.623	5.181	1.90253	0.290709	1.10705	0.686418	0.220001	0.450899	0.841756	0.223357	0.941452	0.140568	0.972249	0.784929	0.913482	1.53862	5.24644
ADIPOR2	35	3.46989	0.888822	25.6153	5.216	1	4.216	5.216	3.489	1.20837	2.972	4.16	1.01346	0.140573	-0.444293	0.510984	0.0836863	1.96353	0.930825	0.218929	0.807596	0.065493	0.958499	0.129536	0.848918	2.8165	1.75174
ADK	35	2.90249	0.854466	29.4391	4.842	1	3.842	4.842	2.926	1.31306	2.415	3.532	1.08777	0.161429	-0.115349	0.0605184	0.0803877	1.45551	0.929349	0.188226	0.955647	0.0510596	0.851251	0.155774	0.865098	4.13849	3.10045
ADM	35	4.52417	2.10362	46.4973	11.601	1	10.601	11.601	4.575	2.31716	2.82	5.409	1.95988	0.24248	1.1359	2.88445	0.188214	1.13631	0.840546	0.253226	0.95093	0.137089	0.963362	0.77631	0.79508	1.82332	4.67361
ADNP	35	1.95897	0.486103	24.8142	3.311	1	2.311	3.311	1.962	1.17788	1.612	2.271	1.01761	0.135526	0.251642	0.739591	0.0455501	1.13907	0.92196	0.0916071	0.943195	0.0315947	0.987664	0.117798	0.768423	2.7689	2.90077
ADNP2	35	1.75186	0.468913	26.7666	2.997	1	1.997	2.997	1.738	1.14902	1.352	2.113	0.945102	0.148428	0.480019	0.0363127	0.044612	0.94884	0.950404	0.0528929	0.987956	0.0407018	0.97425	0.0994286	0.719239	1.31781	1.80344
ADO	35	2.93163	0.896482	30.5797	5.119	1	4.119	5.119	2.946	1.39817	2.308	3.314	1.24291	0.16454	0.409197	0.685361	0.0827597	1.44195	0.894836	0.17381	0.931435	0.0436684	0.959142	0.250012	0.932657	3.86524	5.56714
ADPGK	35	2.37049	0.70519	29.7488	4.253	1	3.253	4.253	2.244	1.44964	1.998	2.663	1.22155	0.156318	0.859079	1.37205	0.0635745	1.22614	0.853381	0.131952	0.943943	0.0386544	0.966761	0.238929	0.903998	3.33307	5.77986
ADPRHL2	33	2.40624	0.751116	31.2153	3.904	1	2.904	3.904	2.558	1.13526	1.68	2.848	1.01966	0.175976	-0.00143602	-0.882811	0.0770598	1.09623	0.984132	0.0845595	0.876991	0.0720025	0.950387	0.118381	0.93181	1.0837	1.61199
ADPRM	35	2.47503	0.869216	35.1194	5.06	1	4.06	5.06	2.382	1.70445	1.73	3.082	1.31733	0.189783	0.801281	1.1493	0.0805888	1.02443	0.902576	0.102786	0.926627	0.0552228	0.965462	0.248095	0.827039	1.78642	3.84849
ADRB2	35	2.54286	0.950444	37.377	4.936	1	3.936	4.936	2.427	1.62176	1.616	3.196	1.23154	0.207414	0.494627	-0.0619643	0.0904896	0.914044	0.951773	0.0856429	0.917586	0.0744632	0.968993	0.207012	0.804347	1.08912	2.30769
ADRM1	35	4.28251	1.34524	31.4125	6.424	1	5.424	6.424	4.29	1.26434	3.293	5.339	1.01592	0.175455	-0.375299	-0.256565	0.128915	1.96205	0.964255	0.292679	0.915837	0.101635	0.988805	0.141405	0.963261	2.66719	1.35536
ADSL	35	2.37409	0.65023	27.3887	3.851	1	2.851	3.851	2.517	1.1327	1.957	2.794	1.0204	0.150465	-0.272749	-0.107022	0.0612874	1.27091	0.932818	0.119155	0.951786	0.0477158	0.969699	0.125595	0.775685	2.45105	2.10552
ADTRP	25	2.19944	1.03619	47.1115	4.528	1	3.528	4.528	1.929	1.82893	1.433	2.644	1.33434	0.250352	0.971112	0.294268	0.132364	0.47871	0.883879	0.0786	0.921857	0.104137	0.977642	0.375714	0.897536	0.711704	3.31225
AEBP2	35	1.7884	0.533821	29.8491	3.516	1	2.516	3.516	1.667	1.5093	1.371	1.977	1.27264	0.155212	1.25342	2.17587	0.0476241	0.931166	0.835701	0.0489405	0.892999	0.0266105	0.972706	0.182286	0.889063	1.68844	6.26109
AEN	34	2.58397	0.800569	30.9821	4.548	1	3.548	4.548	2.6685	1.32959	1.92	3.029	1.17134	0.171506	0.00163816	0.0116234	0.0782733	1.21419	0.947972	0.141048	0.946642	0.0633447	0.965812	0.16631	0.782426	2.18247	2.12695
AFF1	35	2.4758	0.588978	23.7894	3.668	1	2.668	3.668	2.406	1.10889	2.065	2.857	0.933847	0.131568	-0.144658	0.0973395	0.0558863	1.46985	0.945368	0.133071	0.851458	0.0388175	0.97428	0.0838452	0.922368	2.99596	2.04489
AFF2	31	1.73365	0.482226	27.8157	3.126	1	2.126	3.126	1.68	1.26548	1.292	1.995	1.06566	0.149523	0.779299	1.16818	0.0502238	0.930065	0.896702	0.0564643	0.959728	0.035125	0.943897	0.173821	0.869577	1.63448	4.55901
AFF3	27	1.47756	0.348782	23.6054	2.502	1	1.502	2.502	1.41	1.06525	1.153	1.704	0.881455	0.127191	0.875472	1.1979	0.0418199	0.892077	0.905727	0.0311714	0.966714	0.0380321	0.97205	0.107857	0.582839	0.815108	1.70043
AFF4	35	1.64883	0.370462	22.4682	2.473	1	1.473	2.473	1.642	0.897077	1.358	1.859	0.792361	0.125404	0.196014	-0.381186	0.0354751	1.01028	0.962827	0.0561548	0.963552	0.0255895	0.965237	0.0720119	0.943671	2.19061	2.75124
AFG3L2	35	2.07663	0.560508	26.9913	3.541	1	2.541	3.541	2.057	1.23529	1.65	2.372	1.07125	0.14833	0.268665	0.319846	0.0528476	1.12537	0.933418	0.0824048	0.907701	0.0352719	0.957401	0.13006	0.800557	2.21499	3.08327
AFTPH	34	2.03244	0.468012	23.0271	2.984	1	1.984	2.984	2.0195	0.982421	1.613	2.373	0.836072	0.12814	-0.118441	-0.210977	0.0459992	1.22745	0.957972	0.0788095	0.809529	0.0377059	0.975795	0.089619	0.889354	1.73398	2.16624
AGA	35	2.19074	0.850843	38.8381	5.079	1	4.079	5.079	2.027	2.01233	1.493	2.571	1.58654	0.202476	1.30057	2.73626	0.0761034	0.820882	0.840036	0.0599048	0.923037	0.0449772	0.950489	0.272155	0.769165	1.29342	4.89662
AGAP2	33	2.17464	0.592026	27.2241	3.754	1	2.754	3.754	2.058	1.33819	1.705	2.534	1.08682	0.148794	0.505949	0.433047	0.0588857	1.17358	0.925017	0.0781071	0.788924	0.0383873	0.898054	0.134369	0.804159	1.78746	3.13438
AGAP6	32	1.80531	0.548286	30.3707	2.94	1	1.94	2.94	1.7685	1.09697	1.382	2.076	0.934489	0.168128	0.464745	-0.350414	0.0569663	0.865369	0.949958	0.0522738	0.944175	0.0428382	0.973566	0.129036	0.867606	1.18342	2.68433
AGAP9	26	1.56854	0.359408	22.9136	2.124	1	1.124	2.124	1.5995	0.70272	1.179	1.9	0.591579	0.128926	0.00184332	-1.23946	0.0467364	0.937597	0.989215	0.0366571	0.931721	0.0441582	0.959866	0.0242571	0.937568	0.80579	0.536562
AGBL5	34	2.139	0.80156	37.4736	4.534	1	3.534	4.534	2.103	1.68046	1.429	2.573	1.37349	0.203955	0.757569	1.02251	0.0770536	0.790561	0.916388	0.0607024	0.94091	0.0595325	0.98089	0.226238	0.799199	0.978091	3.09632
AGER	33	1.72003	0.616167	35.823	3.232	1	2.232	3.232	1.63	1.36933	1.22	2.054	1.08666	0.195274	0.802483	-0.0332603	0.0611247	0.680911	0.920126	0.0307619	0.892611	0.0559902	0.981079	0.156524	0.955456	0.499873	2.72255
AGFG1	33	1.46427	0.322041	21.9933	2.305	1	1.305	2.305	1.437	0.908142	1.251	1.577	0.827521	0.116696	1.03056	1.02956	0.0310966	0.935631	0.871794	0.0360119	0.964567	0.0219069	0.963211	0.100071	0.876854	1.64618	4.15849
AGGF1	35	2.59246	0.778493	30.0292	4.098	1	3.098	4.098	2.676	1.1577	2.008	3.179	0.97452	0.168021	-0.175094	-0.530702	0.0747331	1.24726	0.967621	0.13194	0.973083	0.0632333	0.9732	0.138345	0.932743	2.08631	2.0969
AGK	35	2.07646	0.713468	34.3599	4.133	1	3.133	4.133	2.035	1.53956	1.295	2.501	1.2527	0.18853	0.508124	0.561398	0.0671647	0.867492	0.930513	0.0447857	0.941566	0.0529877	0.94787	0.180881	0.765628	0.839588	2.75731
AGL	35	1.82463	0.52659	28.8601	3.134	1	2.134	3.134	1.771	1.20497	1.501	2.065	1.03341	0.156176	0.712205	0.531516	0.0488908	0.944595	0.905101	0.0661548	0.941921	0.0278702	0.953087	0.136393	0.880754	2.34587	4.52245
AGO1	34	2.70453	0.698116	25.8129	4.462	1	3.462	4.462	2.7635	1.25276	2.26	2.987	1.15902	0.138756	0.0385119	0.995489	0.0662814	1.5446	0.893911	0.173345	0.827739	0.0437905	0.935189	0.172095	0.88278	3.50369	3.70973
AGO2	35	2.59214	1.08373	41.8081	6.32	1	5.32	6.32	2.525	2.10693	1.664	3.188	1.66876	0.214223	1.40672	3.33677	0.0952714	0.877257	0.811477	0.0771071	0.836093	0.0653421	0.944318	0.397036	0.741527	1.04481	4.77139
AGO3	35	1.68966	0.421786	24.9628	2.62	1	1.62	2.62	1.616	1.00248	1.359	1.985	0.816121	0.138305	0.55085	-0.45722	0.0400936	0.967973	0.948756	0.0470952	0.939345	0.0322719	0.972474	0.0714881	0.873261	1.40961	1.98918
AGO4	35	2.52909	0.747809	29.5684	4.381	1	3.381	4.381	2.362	1.43141	1.98	2.904	1.16426	0.158277	0.694026	0.513485	0.0686784	1.29287	0.885623	0.115952	0.771795	0.0379754	0.950613	0.189476	0.969501	2.47899	5.08858
AGPAT2	32	1.78281	0.484252	27.1622	2.75	1	1.75	2.75	1.7575	0.995733	1.343	2.044	0.856164	0.151687	0.396888	-0.632791	0.0507551	0.945353	0.966719	0.0369286	0.829249	0.0425853	0.986059	0.103	0.926066	0.729264	2.27152
AGPAT3	35	3.00257	0.984266	32.7808	5.48	1	4.48	5.48	3.084	1.45266	2.283	3.505	1.27817	0.17852	0.19	0.438134	0.0919641	1.34722	0.916646	0.185833	0.943776	0.0569228	0.968788	0.266738	0.933611	3.18037	4.51581
AGPAT4	32	1.83475	0.483275	26.3401	2.784	1	1.784	2.784	1.8465	0.966152	1.454	2.202	0.810173	0.148284	0.12318	-0.766405	0.051062	0.992228	0.982399	0.0576786	0.930077	0.0438515	0.967081	0.0762143	0.838704	1.26499	1.50729
AGPAT5	35	2.20791	0.529319	23.9737	3.255	1	2.255	3.255	2.24	1.0067	1.856	2.602	0.866641	0.13163	-0.521277	0.059079	0.0498625	1.31039	0.931755	0.136405	0.94433	0.0381439	0.983227	0.0707024	0.787764	3.43459	1.48509
AGPS	35	2.06457	0.547341	26.5111	3.244	1	2.244	3.244	2.137	1.05007	1.651	2.488	0.901929	0.14757	-0.15765	-0.520308	0.0522717	1.12368	0.957648	0.0648452	0.767829	0.0385895	0.944933	0.0832143	0.766386	1.36544	1.74894
AGTPBP1	35	2.30803	0.525999	22.79	3.401	1	2.401	3.401	2.325	1.03269	1.797	2.664	0.901276	0.126277	-0.0861411	0.061313	0.0500039	1.40796	0.948916	0.086869	0.645303	0.0409088	0.959649	0.090881	0.794191	1.42791	1.83852
AGTRAP	35	2.66723	0.900735	33.7704	4.614	1	3.614	4.614	2.494	1.44908	1.957	3.304	1.09383	0.186516	0.366779	-0.215981	0.0853521	1.13089	0.942809	0.148	0.886387	0.0584737	0.943313	0.165393	0.955555	2.37831	2.86521
AHCTF1	35	2.72291	0.797496	29.2883	4.862	1	3.862	4.862	2.675	1.44374	2.142	3.126	1.23544	0.16024	0.419718	0.542696	0.0748588	1.37546	0.925162	0.138536	0.858329	0.0509807	0.97167	0.176619	0.800892	2.40044	2.85553
AHCYL1	35	3.39229	1.05686	31.1548	6.254	1	5.254	6.254	3.26	1.61166	2.839	3.924	1.33894	0.166181	0.531144	1.00637	0.0967188	1.65135	0.879379	0.211798	0.843668	0.0518789	0.94516	0.294226	0.942694	3.64415	5.6566
AHCYL2	35	2.72749	0.839055	30.7629	4.689	1	3.689	4.689	2.7	1.3663	2.153	3.095	1.19192	0.166871	0.100336	0.404589	0.0780874	1.32191	0.909432	0.19169	0.907163	0.0425544	0.933541	0.159964	0.792219	4.37732	3.19
AHNAK	35	7.45657	2.48514	33.3282	13.073	1	12.073	13.073	7.684	1.57119	5.532	9.221	1.30929	0.180312	-0.458879	0.640351	0.230676	3.30441	0.904671	0.604571	0.890974	0.146961	0.890305	0.432952	0.767506	4.1169	2.53969
AHR	35	2.08249	0.632423	30.3687	3.685	1	2.685	3.685	2.093	1.28285	1.699	2.484	1.08092	0.166643	0.399313	0.274417	0.0595398	1.01077	0.930655	0.111631	0.937058	0.0413474	0.972898	0.160357	0.921422	2.60038	3.67309
AHSA1	35	2.38989	0.84365	35.3009	4.217	1	3.217	4.217	2.309	1.39324	1.725	2.984	1.07808	0.197789	0.184341	-0.468606	0.0810992	0.930101	0.970281	0.120798	0.92523	0.0695754	0.990256	0.181536	0.949648	1.6222	2.5022
AHSP	35	8.11574	7.01914	86.488	34.279	1	33.279	34.279	4.716	7.05662	3.331	12.543	2.65319	0.425435	1.74854	4.31612	0.592379	-2.54708	0.747861	0.299952	0.934124	0.473296	0.800715	2.19008	0.635352	0.739343	3.67167
AIDA	35	2.25851	0.826407	36.5907	4.874	1	3.874	4.874	2.09	1.85359	1.714	2.75	1.40873	0.192947	1.07076	1.88264	0.074765	0.912745	0.859405	0.111762	0.937018	0.0488105	0.903625	0.262155	0.828932	2.37432	4.92691
AIF1	35	4.17257	1.63318	39.1407	8.709	1	7.709	8.709	4.036	1.91006	3.229	5.111	1.50832	0.211434	0.478869	0.690429	0.151362	1.44806	0.901894	0.235488	0.837793	0.0752684	0.919429	0.404393	0.839281	2.85085	4.90433
AIFM1	34	2.24176	0.738257	32.932	4.388	1	3.388	4.388	2.1645	1.56526	1.732	2.736	1.2383	0.179375	0.631993	0.89546	0.0710231	0.998861	0.917802	0.118905	0.95345	0.0531146	0.978301	0.182929	0.74712	2.18178	2.63018
AIG1	35	3.16063	1.06348	33.6477	6.316	1	5.316	6.316	2.988	1.77912	2.475	3.526	1.50766	0.173943	1.04896	2.23571	0.0943232	1.46281	0.825979	0.186833	0.813566	0.0562035	0.987401	0.361595	0.844955	2.73899	5.50553
AIM2	35	2.95394	1.44335	48.8619	8.106	1	7.106	8.106	2.706	2.62602	2.002	3.338	2.12882	0.240939	1.7357	4.35439	0.122109	0.755982	0.751518	0.116345	0.871496	0.0716474	0.986347	0.635131	0.856865	1.43478	7.70098
AIMP1	35	2.47426	0.905687	36.6044	4.582	1	3.582	4.582	2.444	1.46563	1.551	3.042	1.17751	0.204088	0.413147	-0.347165	0.0866364	0.914802	0.960801	0.0689524	0.913011	0.0660965	0.968732	0.187155	0.914847	0.983204	2.67404
AIP	34	2.27244	0.995309	43.7991	4.659	1	3.659	4.659	2.02	1.81139	1.407	3.062	1.19497	0.241872	0.65653	-0.380768	0.0970794	0.573551	0.943419	0.0569167	0.983074	0.0910289	0.962801	0.204107	0.882249	0.638425	2.05463
AK1	32	2.81478	1.34742	47.8694	6.024	1	5.024	6.024	2.6585	1.88979	1.725	3.746	1.34116	0.261103	0.752527	-0.00385427	0.137937	0.538813	0.922238	0.0901071	0.94771	0.134487	0.967277	0.339988	0.8218	0.656454	2.14783
AK2	35	2.54737	0.729726	28.6462	4.352	1	3.352	4.352	2.446	1.3704	2.101	3.003	1.11622	0.15698	0.305617	0.310317	0.0686078	1.31243	0.928147	0.140821	0.935573	0.0472544	0.918115	0.170893	0.896058	3.03674	3.52956
AK3	35	2.32011	0.9291	40.0454	4.734	1	3.734	4.734	2.048	1.82324	1.559	2.938	1.27093	0.214925	0.942812	0.595738	0.0855527	0.780166	0.89029	0.0855238	0.858997	0.0684807	0.91472	0.265321	0.911639	1.1728	3.86135
AK5	24	1.81596	0.834505	45.954	5.081	1	4.081	5.081	1.6475	2.47709	1.235	2.009	2.03136	0.205746	2.59989	10.0612	0.0935691	0.646344	0.628605	0.0426857	0.783061	0.0611608	0.947535	0.464029	0.602301	0.576779	4.82269
AK6	35	1.93157	0.540275	27.9708	3.093	1	2.093	3.093	1.885	1.11034	1.593	2.179	0.960532	0.153828	0.345703	-0.268804	0.0509782	1.01396	0.934818	0.0772976	0.926981	0.0277912	0.982416	0.109286	0.923216	2.62442	3.69542
AK9	35	2.55283	0.769459	30.1414	3.881	1	2.881	3.881	2.494	1.15517	1.879	3.247	0.887281	0.169642	-0.0538442	-0.911789	0.0743008	1.21541	0.979053	0.127643	0.891676	0.0750386	0.944171	0.0858333	0.939545	1.60645	1.13825
AKAP10	35	3.29531	1.02799	31.1956	5.954	1	4.954	5.954	3.111	1.59241	2.395	4.1	1.20829	0.170324	0.460269	0.321138	0.0962966	1.56197	0.921366	0.129345	0.463372	0.0851333	0.965123	0.235345	0.873048	0.729454	2.5007
AKAP11	35	2.27854	0.69888	30.6722	4.079	1	3.079	4.079	2.139	1.43946	1.808	2.686	1.14631	0.16685	0.66343	0.553523	0.0652261	1.10447	0.914589	0.106845	0.955409	0.0482404	0.949297	0.192679	0.89788	2.22911	3.7778
AKAP13	35	4.33589	1.06074	24.4642	5.999	1	4.999	5.999	4.351	1.14893	3.933	5.088	0.982508	0.128292	-1.03063	2.08701	0.0954367	2.61803	0.849965	0.39969	0.883594	0.0625877	0.968782	0.125238	0.962787	5.82454	1.98862
AKAP5	30	1.56047	0.613898	39.3407	3.224	1	2.224	3.224	1.331	1.67092	1.228	1.536	1.44792	0.1902	1.49235	1.52428	0.059426	0.639363	0.72621	0.03075	0.710649	0.0186559	0.931797	0.215	0.977313	1.25708	12.0875
AKAP7	35	4.42314	2.0606	46.5867	10.723	1	9.723	10.723	4.285	2.26908	2.869	5.579	1.74279	0.250488	0.874419	1.37313	0.190089	1.00154	0.893546	0.30044	0.899972	0.148835	0.987636	0.592095	0.810179	1.83944	3.2634
AKAP8	35	2.78694	1.07166	38.453	5.951	1	4.951	5.951	2.555	1.93777	2.064	3.459	1.43134	0.202042	1.10855	1.6344	0.0966067	1.04802	0.853273	0.1225	0.870788	0.0652719	0.897756	0.338488	0.815029	1.82039	4.70795
AKAP8L	35	3.09617	1.17153	37.8379	6.089	1	5.089	6.089	3.036	1.67622	2.079	3.821	1.33185	0.206298	0.4362	0.595175	0.109587	1.12361	0.918761	0.170548	0.912821	0.0816667	0.960656	0.322357	0.813095	1.98435	3.34092
AKAP9	28	2.17511	0.722831	33.232	3.39	1	2.39	3.39	2.1265	1.12391	1.509	2.689	0.888806	0.187254	0.109418	-1.06815	0.0873894	0.90796	0.989053	0.0736786	0.948667	0.0812791	0.968609	0.124214	0.911299	0.887825	1.43782
AKIP1	35	1.86651	0.655616	35.1251	3.428	1	2.428	3.428	1.672	1.45215	1.305	2.156	1.12616	0.190388	0.827223	-0.130843	0.0609689	0.769074	0.908045	0.0484524	0.86959	0.0463386	0.973879	0.127167	0.878397	0.933645	2.47523
AKIRIN1	35	1.7742	0.441606	24.8904	2.738	1	1.738	2.738	1.735	1.00173	1.383	2.109	0.824087	0.13878	0.302833	-0.448435	0.0422443	1.0138	0.960847	0.054631	0.98142	0.0302509	0.911214	0.0832619	0.965542	1.94507	2.91648
AKIRIN2	35	1.58317	0.359727	22.7219	2.884	1	1.884	2.884	1.631	1.15512	1.274	1.775	1.06141	0.118873	1.12901	3.66568	0.0322885	1.00198	0.845941	0.037619	0.950318	0.0273088	0.960091	0.109429	0.564482	1.36352	2.35595
AKNA	34	2.58259	0.591845	22.9167	3.658	1	2.658	3.658	2.577	1.03143	2.103	3.041	0.874055	0.126942	-0.470035	0.0985573	0.057904	1.56927	0.949223	0.128762	0.755838	0.0514138	0.974828	0.0613095	0.784756	1.94182	0.959963
AKR1A1	35	4.64914	1.71194	36.8226	8.532	1	7.532	8.532	4.371	1.72318	3.54	5.506	1.36796	0.199663	0.393664	0.221545	0.159261	1.78245	0.908719	0.355107	0.899514	0.102821	0.980937	0.419607	0.921969	3.16697	3.83563
AKR1B1	35	3.37497	1.35148	40.0441	6.889	1	5.889	6.889	3.526	1.67016	1.979	4.072	1.44622	0.218091	0.37632	0.437522	0.126283	1.10187	0.916774	0.128798	0.952715	0.0909211	0.954026	0.393524	0.859472	1.41464	3.89922
AKR1C3	35	4.07406	1.90397	46.734	10.413	1	9.413	10.413	4.001	2.35266	2.49	5.166	1.82211	0.250295	0.997668	2.14479	0.174952	0.924929	0.886553	0.199548	0.884595	0.14366	0.987222	0.50256	0.612909	1.24463	2.17187
AKR1E2	33	5.19448	5.68917	109.523	31.084	1	30.084	31.084	3.404	8.83784	2.203	5.977	5.03329	0.452066	3.16235	13.4679	0.427347	-2.07042	0.527565	0.188179	0.963476	0.215169	0.892144	2.58733	0.61207	0.944487	8.24971
AKR7A2	26	1.52323	0.346675	22.7592	2.397	1	1.397	2.397	1.4655	0.953258	1.228	1.719	0.812682	0.122853	0.841877	0.511145	0.0432485	0.939375	0.910443	0.0414286	0.877895	0.0332791	0.985954	0.131143	0.945112	1.10845	3.77746
AKT1	35	4.05634	1.27339	31.3927	6.075	1	5.075	6.075	4.335	1.1707	3.323	4.778	1.06216	0.171821	-0.596713	0.0975901	0.119577	1.90396	0.925889	0.326702	0.987131	0.0729807	0.951724	0.151929	0.977675	4.6431	2.13853
AKT2	34	2.34038	0.840438	35.9103	4.768	1	3.768	4.768	2.182	1.72686	1.528	2.809	1.3414	0.196194	0.736221	0.754712	0.0810999	0.921134	0.923411	0.0738095	0.864602	0.0632982	0.98472	0.231774	0.84993	1.02382	3.16041
AKT3	35	2.9544	0.972966	32.9328	5.454	1	4.454	5.454	2.786	1.59871	2.178	3.61	1.2338	0.181058	0.178717	0.235895	0.0917751	1.30245	0.934207	0.176357	0.966655	0.0561737	0.942236	0.170345	0.67021	3.22086	2.15699
AKTIP	35	1.89103	0.534488	28.2644	3.365	1	2.365	3.365	1.798	1.31535	1.471	2.105	1.12352	0.146336	1.13328	1.88789	0.0474773	1.03644	0.828486	0.0624405	0.860074	0.0238351	0.948465	0.18819	0.86266	2.37555	7.18123
ALAD	34	2.89182	1.0688	36.9595	5.176	1	4.176	5.176	2.6925	1.55097	2.127	3.475	1.20173	0.203065	0.544608	-0.250944	0.103718	1.07675	0.933855	0.15475	0.952972	0.0715975	0.960885	0.236083	0.952222	2.14359	3.26764
ALAS1	35	2.79386	0.786086	28.1362	4.54	1	3.54	4.54	2.786	1.27064	2.188	3.201	1.1059	0.155293	-0.0892668	0.0905679	0.0744381	1.45397	0.941542	0.164774	0.885158	0.0548702	0.9529	0.164369	0.929886	2.78949	2.92325
ALAS2	35	5.94274	4.7996	80.764	20.966	1	19.966	20.966	4.82	4.14232	2.27	8.388	2.38031	0.412752	1.38238	1.8184	0.420838	-1.63233	0.807251	0.191155	0.962791	0.312789	0.919984	1.42418	0.841031	0.639565	4.1624
ALCAM	35	2.02426	0.766031	37.8426	3.962	1	2.962	3.962	1.873	1.58142	1.381	2.485	1.19195	0.206485	0.800304	0.0246411	0.071712	0.73344	0.920198	0.0516071	0.921534	0.0546702	0.953647	0.181286	0.950717	0.912186	3.3058
ALDH16A1	34	3.34632	1.28663	38.4492	6.643	1	5.643	6.643	3.3015	1.70922	2.399	4.175	1.35162	0.211767	0.390815	0.259934	0.125163	1.15598	0.938436	0.223905	0.945172	0.102436	0.981366	0.309893	0.825027	2.1052	2.5433
ALDH18A1	33	1.78639	0.59242	33.1629	3.674	1	2.674	3.674	1.737	1.53944	1.283	2.045	1.30758	0.178023	1.00891	1.72756	0.0578747	0.802525	0.892337	0.0428452	0.970912	0.0471716	0.984419	0.170012	0.737157	0.895823	2.69885
ALDH1A1	35	2.26646	0.860907	37.9847	4.603	1	3.603	4.603	1.982	1.81786	1.636	2.71	1.32952	0.204974	0.835303	0.464289	0.0797048	0.831771	0.900005	0.105357	0.810775	0.0623333	0.952945	0.234917	0.944464	1.43806	3.73517
ALDH2	35	4.9156	1.91596	38.977	10.52	1	9.52	10.52	5.038	1.88964	3.708	6.043	1.57538	0.21205	0.44596	1.03647	0.178835	1.69657	0.914795	0.36894	0.961313	0.138019	0.97844	0.49006	0.746463	2.62632	2.70884
ALDH3A2	35	2.44857	0.810675	33.1081	4.189	1	3.189	4.189	2.44	1.30697	1.981	2.884	1.10576	0.180485	0.196277	0.122857	0.0758213	1.08379	0.918498	0.150881	0.905813	0.0468754	0.959244	0.215655	0.945063	3.03947	4.53258
ALDH3B1	33	2.4487	0.733102	29.9385	4.085	1	3.085	4.085	2.397	1.28703	1.79	3.039	1.01514	0.166619	0.199171	-0.222097	0.07425	1.18645	0.959126	0.100988	0.787729	0.0589755	0.948684	0.148274	0.86557	1.42185	2.29389
ALDH5A1	35	4.36774	2.20911	50.5779	12.662	1	11.662	12.662	4.235	2.75372	2.635	5.675	2.05498	0.259991	1.46421	4.65862	0.194829	0.860829	0.816693	0.252488	0.925236	0.149644	0.984095	0.75681	0.640412	1.58635	3.29117
ALDH6A1	32	1.7055	0.539533	31.6349	2.838	1	1.838	2.838	1.675	1.09731	1.299	1.996	0.920842	0.172515	0.728658	-0.378985	0.055221	0.794353	0.92184	0.0452143	0.987787	0.0454603	0.936216	0.126369	0.955111	1.04937	2.83587
ALDH9A1	35	2.70489	0.646815	23.9129	4.125	1	3.125	4.125	2.8	1.11607	2.355	3.069	1.01825	0.129963	-0.477536	0.660933	0.0603123	1.61926	0.912937	0.177464	0.920287	0.0430491	0.955012	0.100452	0.714238	3.97247	1.74514
ALDOA	35	5.15446	1.57342	30.5254	8.395	1	7.395	8.395	5.241	1.41099	3.95	6.383	1.15855	0.167731	-0.401134	0.395927	0.148331	2.48449	0.933182	0.395417	0.799005	0.129842	0.985546	0.25875	0.88049	2.46895	1.78038
ALDOC	30	2.03877	0.677457	33.2288	3.551	1	2.551	3.551	2.015	1.266	1.421	2.497	1.02163	0.18514	0.390621	-0.543133	0.0755753	0.867349	0.96449	0.0717857	0.971712	0.073425	0.956414	0.176786	0.945098	0.993312	2.37922
ALG10	35	1.80783	0.4768	26.3742	3.414	1	2.414	3.414	1.783	1.3539	1.405	2.085	1.15779	0.138672	0.957282	2.68981	0.0430115	1.03362	0.85445	0.0546786	0.976639	0.0274737	0.962335	0.15719	0.718083	2.0198	4.26931
ALG10B	33	1.76521	0.508611	28.813	3.201	1	2.201	3.201	1.622	1.35697	1.445	1.933	1.13864	0.151442	1.09043	1.35618	0.0486497	0.938167	0.855462	0.0685	0.924688	0.034924	0.96297	0.16569	0.900448	1.88343	4.43628
ALG11	35	3.22971	1.00114	30.9978	5.532	1	4.532	5.532	3.204	1.41448	2.553	3.95	1.14734	0.170285	0.0283645	0.343301	0.094358	1.53127	0.932734	0.203786	0.877213	0.0684754	0.981544	0.215762	0.803471	2.65971	2.57929
ALG12	34	1.85265	0.54802	29.5804	3.208	1	2.208	3.208	1.89	1.16825	1.373	2.162	1.02128	0.165102	0.335734	-0.31746	0.0540248	0.907214	0.963738	0.0595	0.938102	0.0481496	0.960631	0.119464	0.878139	1.20675	2.26804
ALG13	35	1.87191	0.555057	29.6519	3.358	1	2.358	3.358	1.817	1.29774	1.306	2.15	1.09674	0.163016	0.618109	0.142702	0.0523546	0.929531	0.934165	0.0400238	0.890536	0.0366702	0.95009	0.127952	0.863436	1.02304	3.17103
ALG14	25	1.56648	0.345817	22.076	2.473	1	1.473	2.473	1.477	0.997292	1.289	1.738	0.847526	0.119085	0.765992	0.535656	0.0448423	0.98353	0.910786	0.0529429	0.823655	0.0350549	0.932259	0.119	0.862984	1.33434	3.14242
ALG2	35	1.79031	0.402075	22.4583	2.698	1	1.698	2.698	1.848	0.918831	1.419	2.004	0.847305	0.124664	0.0343608	-0.123405	0.0382919	1.10106	0.952333	0.0643452	0.944537	0.0285351	0.960914	0.0839167	0.845836	2.21652	2.58863
ALG3	24	1.5705	0.504097	32.0979	2.7	1	1.7	2.7	1.3975	1.21646	1.086	1.95	0.871795	0.174204	0.697355	-0.535178	0.0685157	0.714054	0.92368	0.0174286	0.997819	0.0604021	0.889883	0.118371	0.861372	0.323541	1.89694
ALG5	35	2.40851	0.734746	30.5062	3.838	1	2.838	3.838	2.479	1.14482	1.859	2.796	1.01502	0.169793	-0.130561	-0.405771	0.0701627	1.14558	0.957477	0.133905	0.957889	0.0515105	0.958505	0.142929	0.964177	2.59789	2.79117
ALG6	35	2.13603	0.595828	27.8942	3.286	1	2.286	3.286	2.093	1.09221	1.637	2.683	0.852031	0.157793	0.0376952	-0.880413	0.0578272	1.09514	0.989033	0.086631	0.946237	0.0555351	0.985089	0.0735238	0.866359	1.49841	1.16435
ALG8	35	2.508	0.843466	33.631	4.461	1	3.461	4.461	2.46	1.40691	1.811	2.948	1.17402	0.188225	0.233259	-0.425467	0.0809922	1.05014	0.968143	0.108393	0.980637	0.0587158	0.976743	0.141298	0.839195	1.85342	2.06758
ALG9	32	1.98641	0.526188	26.4894	2.964	1	1.964	2.964	2.0375	0.963926	1.497	2.233	0.879534	0.148786	0.0320243	-0.835799	0.0554698	1.07116	0.977944	0.0658929	0.912742	0.0461426	0.907497	0.0868929	0.936654	1.43628	1.94364
ALKBH1	35	2.04863	0.590586	28.8284	3.172	1	2.172	3.172	2.046	1.06158	1.663	2.327	0.933391	0.160871	0.0782224	-0.517726	0.0565431	1.03085	0.96246	0.103738	0.918609	0.0384509	0.982533	0.093631	0.9552	2.52241	2.36734
ALKBH2	24	1.95513	0.85632	43.7987	4.207	1	3.207	4.207	1.726	1.85805	1.32	2.284	1.40412	0.232415	0.99636	0.58293	0.113798	0.532652	0.883011	0.0619143	0.958516	0.102266	0.951479	0.316057	0.932197	0.609903	3.02792
ALKBH3	35	3.20897	1.05029	32.7299	5.786	1	4.786	5.786	3.237	1.47853	2.548	3.843	1.24538	0.179778	-0.000240939	0.27455	0.0989782	1.42736	0.932498	0.228548	0.97472	0.0705246	0.988248	0.238655	0.855974	3.19632	2.93106
ALKBH5	35	3.51334	1.07889	30.7085	5.883	1	4.883	5.883	3.519	1.38761	2.692	4.113	1.18721	0.168664	-0.160732	0.183139	0.101667	1.68333	0.932381	0.229214	0.932604	0.0626649	0.943716	0.210012	0.901818	3.6147	3.20256
ALKBH7	34	2.44715	0.800744	32.7215	4.694	1	3.694	4.694	2.362	1.56393	1.807	2.893	1.27688	0.176981	0.719835	0.896444	0.0764952	1.10848	0.904995	0.0962857	0.862084	0.0554479	0.983608	0.244714	0.86924	1.52197	3.90025
ALKBH8	34	2.48797	0.725745	29.1702	4.82	1	3.82	4.82	2.4215	1.57753	2.047	2.885	1.32409	0.153545	0.85098	2.23087	0.0674727	1.3072	0.857144	0.137333	0.894136	0.0388596	0.942913	0.20831	0.739028	3.35127	4.20145
ALMS1	35	2.5328	0.756534	29.8695	4.175	1	3.175	4.175	2.432	1.30551	2.059	3.084	1.02951	0.164553	0.0232359	-0.0378824	0.0715064	1.24568	0.938042	0.17731	0.887358	0.0531596	0.97053	0.131571	0.84824	3.04958	2.16316
ALOX12	35	2.93669	1.32089	44.979	7.05	1	6.05	7.05	2.577	2.34769	2.082	3.333	1.81518	0.22696	1.50195	2.89496	0.114352	0.878348	0.786944	0.12931	0.899713	0.0650912	0.949584	0.527524	0.90853	1.88226	7.75399
ALOX15	29	2.97441	1.89773	63.8017	8.459	1	7.459	8.459	2.451	3.04325	1.64	3.16	2.36044	0.317641	1.53175	2.25548	0.195708	0.0387956	0.771059	0.10775	0.973593	0.10115	0.987879	0.785714	0.938655	1.04984	7.38076
ALOX5	35	3.73511	1.29687	34.7211	8.075	1	7.075	8.075	3.735	1.89424	2.897	4.438	1.59419	0.181815	0.77165	2.82207	0.116512	1.63789	0.847498	0.263381	0.919808	0.0810982	0.96235	0.418655	0.72459	3.10411	3.8869
ALOX5AP	35	2.81454	1.13937	40.4815	5.561	1	4.561	5.561	2.71	1.68303	1.829	3.494	1.30538	0.222511	0.551664	0.16973	0.107448	0.880481	0.933804	0.128488	0.979028	0.0821842	0.970638	0.315726	0.920977	1.57693	3.64514
ALPK1	35	3.55137	1.08241	30.4787	6.752	1	5.752	6.752	3.555	1.618	2.861	4.13	1.39274	0.162357	0.264132	1.70068	0.0989249	1.77072	0.877031	0.245036	0.880104	0.0635333	0.992017	0.300631	0.759736	3.4217	3.62389
ALPL	35	7.39229	6.00749	81.267	35.083	1	34.083	35.083	7.009	4.86275	3.066	8.525	3.99801	0.348863	2.98208	13.1784	0.442458	-0.571958	0.56957	0.329298	0.880763	0.231019	0.885675	2.98862	0.651322	1.41751	9.51358
ALS2	35	3.1176	1.01387	32.521	5.514	1	4.514	5.514	2.914	1.54907	2.321	3.849	1.17277	0.179226	0.307617	-0.0998758	0.095865	1.39203	0.938732	0.169214	0.87448	0.0673561	0.858036	0.191762	0.901652	2.56038	2.9917
ALYREF	35	2.03283	0.532456	26.1929	3.037	1	2.037	3.037	2.026	1.00543	1.611	2.414	0.843828	0.147308	-0.0105534	-0.717426	0.0513765	1.10805	0.977574	0.0933333	0.925407	0.0488456	0.980158	0.0885476	0.936653	1.80405	1.73234
AMACR	29	2.13559	1.0457	48.9655	5.07	1	4.07	5.07	1.851	2.19881	1.267	2.604	1.56298	0.260539	1.02218	0.671388	0.115255	0.406759	0.880731	0.0353929	0.818014	0.0911107	0.980632	0.285429	0.788103	0.324041	2.5177
AMBRA1	35	3.1516	0.994742	31.5631	5.411	1	4.411	5.411	3.195	1.38059	2.543	3.616	1.21986	0.171999	0.044612	0.372166	0.0930025	1.47755	0.91782	0.222869	0.989276	0.0617684	0.971456	0.257667	0.921112	3.67432	3.95531
AMD1	35	2.13083	0.519837	24.396	3.061	1	2.061	3.061	2.167	0.951084	1.673	2.465	0.836105	0.135736	-0.0526642	-0.258242	0.049623	1.23762	0.956798	0.09025	0.851144	0.0373018	0.981766	0.0915357	0.804165	2.09755	2.01001
AMDHD2	32	1.84478	0.635643	34.4563	3.64	1	2.64	3.64	1.7	1.55294	1.345	2.221	1.18865	0.18753	0.821837	0.556318	0.0649294	0.773446	0.918204	0.047381	0.98587	0.0612838	0.959273	0.172119	0.829154	0.794576	2.4276
AMFR	35	2.15491	0.884876	41.0632	4.846	1	3.846	4.846	2.056	1.87062	1.508	2.635	1.45958	0.216973	1.14678	1.86505	0.0802182	0.710987	0.862919	0.0625	0.895772	0.0643404	0.977991	0.306714	0.833764	0.889733	4.06405
AMIGO2	35	2.78206	0.905605	32.5516	4.768	1	3.768	4.768	2.772	1.35931	1.995	3.479	1.08307	0.181627	0.244693	-0.742806	0.086693	1.22158	0.962233	0.12281	0.72555	0.0933456	0.980048	0.146298	0.861787	0.973999	1.37815
AMMECR1	35	1.85703	0.492173	26.5032	2.731	1	1.731	2.731	1.784	0.970291	1.437	2.32	0.746121	0.148968	0.0777108	-0.870124	0.0474625	1.0027	0.976461	0.0654643	0.966111	0.0366789	0.90305	0.0475238	0.952791	1.90943	1.36704
AMN1	35	1.80026	0.437367	24.2947	2.948	1	1.948	2.948	1.714	1.13652	1.467	2.053	0.948855	0.133282	0.500666	0.285639	0.0411664	1.05926	0.930215	0.0685119	0.83292	0.0304737	0.970429	0.102024	0.879374	1.92966	3.0338
AMPD2	35	4.68229	1.63103	34.834	8.53	1	7.53	8.53	4.742	1.58794	3.616	5.683	1.325	0.190517	-0.146201	0.23525	0.153049	1.9274	0.924546	0.327071	0.936446	0.0890474	0.959999	0.331917	0.852838	3.58289	3.31134
AMPD3	35	2.4662	0.698245	28.3126	4.004	1	3.004	4.004	2.374	1.26537	1.956	2.832	1.06073	0.154604	0.465449	0.14182	0.0654165	1.2887	0.921614	0.114119	0.820995	0.0440614	0.979306	0.173131	0.943473	2.17131	3.78554
AMY2A	33	1.94264	0.631292	32.4967	3.461	1	2.461	3.461	1.957	1.25754	1.491	2.163	1.13777	0.176552	0.578483	0.164663	0.0624168	0.881551	0.914015	0.069631	0.924613	0.0351814	0.934799	0.18	0.946657	1.95763	5.18124
AMY2B	35	2.145	0.67712	31.5674	3.939	1	2.939	3.939	2.096	1.40219	1.566	2.489	1.1808	0.173003	0.588486	0.347551	0.0636678	0.99898	0.928319	0.0717262	0.952906	0.0427754	0.964348	0.182369	0.929949	1.65691	4.11133
AMZ2	35	2.169	0.648449	29.8962	3.785	1	2.785	3.785	2.18	1.27752	1.814	2.448	1.13766	0.161174	0.32168	0.48488	0.0599782	1.08939	0.898304	0.10675	0.925054	0.0288368	0.961003	0.180714	0.932421	3.56338	6.0804
ANAPC1	35	2.17126	0.600363	27.6505	3.659	1	2.659	3.659	2.202	1.20754	1.89	2.561	1.03827	0.150734	-0.143904	0.261206	0.0561513	1.16053	0.918504	0.125905	0.917554	0.0346895	0.973101	0.114595	0.721405	3.4223	2.44901
ANAPC10	34	1.90612	0.503977	26.44	2.882	1	1.882	2.882	2.0315	0.926409	1.445	2.258	0.833481	0.148556	0.110946	-0.832119	0.0500138	1.03088	0.976614	0.0565714	0.922617	0.0478762	0.948177	0.0987143	0.953938	1.14977	2.07439
ANAPC11	35	2.4136	0.971834	40.2649	5.178	1	4.178	5.178	2.364	1.76734	1.63	2.933	1.42448	0.219764	0.797972	0.544621	0.0910036	0.775534	0.920709	0.0931429	0.933868	0.072293	0.983028	0.239869	0.83848	1.22398	2.83012
ANAPC13	35	1.93923	0.673726	34.7419	3.319	1	2.319	3.319	1.903	1.2186	1.321	2.274	1.01979	0.192665	0.558566	-0.496747	0.0641017	0.785398	0.950521	0.0457381	0.967658	0.0488579	0.984004	0.136655	0.94741	0.920595	2.69297
ANAPC15	24	1.562	0.460223	29.4637	2.331	1	1.331	2.331	1.5365	0.866254	1.094	1.824	0.729715	0.163652	0.29939	-1.29783	0.0640174	0.761783	0.967454	0.0189429	0.989088	0.0700245	0.962215	0.0686857	0.848117	0.278073	0.86457
ANAPC16	35	1.83971	0.488928	26.5763	3.062	1	2.062	3.062	1.77	1.16497	1.515	2.17	0.95023	0.145054	0.507515	0.3196	0.0457846	1.01559	0.920744	0.0806548	0.966993	0.0281877	0.941946	0.118095	0.883163	2.93743	3.92814
ANAPC2	31	1.75577	0.621773	35.413	3.61	1	2.61	3.61	1.604	1.62718	1.269	2.063	1.26515	0.186671	1.14335	1.37157	0.063502	0.739742	0.862267	0.0525357	0.931624	0.0485049	0.918825	0.225429	0.908832	1.09819	4.597
ANAPC4	35	1.90503	0.675569	35.4624	3.694	1	2.694	3.694	1.828	1.47374	1.371	2.188	1.23126	0.186312	1.13909	1.40743	0.060895	0.808919	0.853125	0.0531548	0.974167	0.0414614	0.976626	0.24119	0.912748	1.2788	5.43674
ANAPC5	35	2.51623	0.731195	29.0592	4.15	1	3.15	4.15	2.51	1.25498	2.018	3.125	1.008	0.161544	-0.195513	-0.212967	0.0697395	1.26092	0.955169	0.154036	0.962815	0.0579947	0.988705	0.116143	0.735613	2.58648	1.49
ANAPC7	35	3.2784	0.969779	29.5809	5.481	1	4.481	5.481	3.089	1.45063	2.459	3.987	1.1239	0.164719	0.0382463	-0.139418	0.0926496	1.61071	0.958364	0.168988	0.754913	0.0807088	0.963749	0.167857	0.842479	1.64009	1.81808
ANGEL1	29	1.6761	0.446045	26.612	2.846	1	1.846	2.846	1.576	1.17132	1.399	1.934	0.954498	0.141132	0.97146	0.849244	0.049	0.941103	0.87493	0.0585	0.951477	0.0297036	0.887195	0.151143	0.911981	2.11216	5.23053
ANGEL2	35	1.733	0.550296	31.754	3.051	1	2.051	3.051	1.622	1.26449	1.345	1.951	1.05126	0.16839	0.900431	0.453917	0.0500672	0.83179	0.869167	0.0575238	0.818422	0.0260035	0.961203	0.164286	0.954248	1.88355	6.27211
ANGPT1	34	2.06209	0.79343	38.477	4.438	1	3.438	4.438	1.9855	1.73155	1.363	2.629	1.30772	0.206214	1.01282	1.18814	0.0751057	0.747738	0.888576	0.0466429	0.895067	0.0668349	0.967194	0.226214	0.793464	0.645839	2.77671
ANGPT2	34	2.21056	0.686334	31.048	3.518	1	2.518	3.518	2.127	1.18383	1.644	2.53	0.995257	0.168575	0.543771	-0.356271	0.0658177	1.05875	0.911968	0.0794881	0.905021	0.0323055	0.905856	0.1215	0.773952	2.45825	3.21333
ANGPTL1	35	1.84666	0.414298	22.435	2.756	1	1.756	2.756	1.783	0.984857	1.474	2.129	0.8248	0.124007	0.377141	-0.0950909	0.0392888	1.13946	0.944281	0.0571071	0.708797	0.0318544	0.957861	0.0868095	0.847514	1.3266	2.41125
ANK1	35	5.08083	3.74136	73.6368	15.89	1	14.89	15.89	3.824	3.89383	2.443	7.004	2.12593	0.374395	1.436	1.98144	0.326364	-0.793721	0.798978	0.243655	0.95755	0.213561	0.924879	1.30887	0.914914	1.18121	6.06274
ANK3	30	2.30413	0.823223	35.7281	5.381	1	4.381	5.381	2.267	1.93251	1.664	2.665	1.6439	0.179605	1.65116	5.67266	0.0828587	1.01982	0.785132	0.0993571	0.808728	0.064175	0.975063	0.31675	0.568249	1.28411	2.87645
ANKAR	34	2.28712	0.716523	31.3286	4.461	1	3.461	4.461	2.3395	1.47938	1.634	2.713	1.27571	0.168657	0.349087	1.31439	0.0681305	1.09483	0.896579	0.0985595	0.983552	0.0481847	0.961198	0.165071	0.54279	2.09302	1.93456
ANKFY1	35	2.78103	0.732603	26.3429	4.431	1	3.431	4.431	2.838	1.20895	2.372	3.12	1.09968	0.142102	-0.139058	0.725568	0.0678022	1.56059	0.899374	0.189786	0.905988	0.0400298	0.981276	0.179143	0.960434	4.37735	4.38018
ANKH	35	3.86651	1.5063	38.9575	7.16	1	6.16	7.16	3.946	1.56107	2.601	4.87	1.26489	0.219007	0.150174	-0.596937	0.145283	1.25142	0.976782	0.216321	0.942805	0.124956	0.969664	0.259179	0.916094	1.68323	1.95957
ANKHD1	35	3.20731	0.779711	24.3104	4.81	1	3.81	4.81	3.291	1.1577	2.673	3.717	1.02502	0.131235	-0.544447	0.974528	0.0722151	1.90744	0.900696	0.215369	0.854949	0.0532053	0.943961	0.152488	0.892401	3.66619	2.70949
ANKIB1	35	2.47577	0.749539	30.275	4.216	1	3.216	4.216	2.492	1.29053	1.729	3.136	1.02551	0.169074	0.0769965	-0.347384	0.0718168	1.18307	0.963946	0.098631	0.929503	0.0623632	0.967469	0.136476	0.727114	1.51949	1.64473
ANKLE2	35	4.33431	1.22904	28.356	7.019	1	6.019	7.019	4.568	1.31764	3.758	4.779	1.25947	0.148078	-0.342145	1.42534	0.110116	2.35223	0.842865	0.378976	0.927797	0.0532246	0.919232	0.339488	0.971866	7.18667	6.74363
ANKMY2	35	2.29403	0.763214	33.2696	4.05	1	3.05	4.05	2.382	1.28044	1.61	2.761	1.10467	0.185742	0.241679	-0.363669	0.073105	0.978138	0.963366	0.076	0.956887	0.0584947	0.965822	0.174214	0.934866	1.28724	2.88283
ANKRA2	35	1.73251	0.511616	29.5303	3.593	1	2.593	3.593	1.715	1.51195	1.272	1.946	1.33248	0.151165	1.45385	4.00279	0.0449331	0.923719	0.809901	0.0287738	0.787545	0.0272491	0.926124	0.189726	0.773549	0.897948	5.81559
ANKRD10	35	1.93789	0.514582	26.5538	3.071	1	2.071	3.071	1.939	1.06808	1.552	2.142	0.966853	0.145295	0.423072	-0.0165861	0.0483078	1.06834	0.925371	0.0778095	0.966756	0.0273842	0.975735	0.128714	0.977676	2.81526	4.70966
ANKRD11	34	2.238	0.722638	32.2894	3.676	1	2.676	3.676	2.11	1.26825	1.657	2.69	0.994796	0.178368	0.556404	-0.452109	0.0705057	1.00415	0.944003	0.0839405	0.894869	0.0542105	0.971223	0.13956	0.933019	1.42669	2.47313
ANKRD12	35	1.88463	0.55688	29.5485	3.19	1	2.19	3.19	1.892	1.15751	1.28	2.232	0.981183	0.164561	0.297691	-0.334544	0.0532098	0.926852	0.958626	0.0405476	0.978255	0.0387	0.947256	0.1205	0.919087	1.08203	3.0211
ANKRD13A	35	2.78894	0.759874	27.2459	4.555	1	3.555	4.555	2.779	1.27924	2.3	3.177	1.11898	0.148559	0.154364	0.526969	0.0710849	1.50942	0.918884	0.162571	0.885956	0.0456105	0.985745	0.189143	0.941469	3.20352	3.96065
ANKRD13C	35	2.81414	0.883828	31.4067	4.681	1	3.681	4.681	2.922	1.25975	2.049	3.43	1.07318	0.176249	-0.0945019	-0.466608	0.0850964	1.28241	0.973365	0.146464	0.904067	0.0711404	0.971518	0.135929	0.856156	1.91587	1.68382
ANKRD13D	35	5.50309	2.03578	36.9934	10.384	1	9.384	10.384	5.194	1.8067	4.215	6.571	1.42809	0.19884	0.358005	0.761869	0.187736	2.12383	0.892945	0.440917	0.803775	0.129572	0.971973	0.56356	0.920411	2.81401	4.11867
ANKRD17	35	2.96786	0.732077	24.6669	4.706	1	3.706	4.706	3.011	1.23082	2.588	3.416	1.08489	0.132122	-0.368342	1.04647	0.0672754	1.7569	0.886722	0.197071	0.922514	0.0389596	0.981823	0.159274	0.827502	4.75279	3.44561
ANKRD26	34	2.47062	0.832562	33.6985	4.28	1	3.28	4.28	2.497	1.31358	1.763	2.996	1.09479	0.188086	0.225987	-0.383799	0.082075	1.0343	0.963729	0.102607	0.976748	0.0647575	0.928783	0.161833	0.842923	1.66631	2.26805
ANKRD27	35	4.38997	1.29755	29.5572	7.096	1	6.096	7.096	4.447	1.37081	3.464	5.651	1.07875	0.162816	-0.326463	0.179261	0.12263	2.18263	0.93785	0.262857	0.757065	0.0906053	0.929138	0.155726	0.639028	2.36385	1.18208
ANKRD28	35	3.28729	1.0836	32.9634	5.851	1	4.851	5.851	3.246	1.49445	2.365	4.041	1.20045	0.182693	0.352026	-0.0143189	0.103038	1.43261	0.949387	0.15319	0.740872	0.0874842	0.984586	0.255988	0.945632	1.31762	2.81034
ANKRD36B	35	2.67171	0.867927	32.4858	4.359	1	3.359	4.359	2.66	1.26278	1.894	2.996	1.12116	0.178184	0.190022	-0.103741	0.0816762	1.20154	0.929853	0.131417	0.873759	0.0432246	0.967763	0.187048	0.913513	2.745	4.08477
ANKRD36BP1	35	1.67031	0.463813	27.768	2.821	1	1.821	2.821	1.473	1.23625	1.245	2.111	0.862624	0.152257	0.65271	-0.542476	0.0436328	0.884924	0.929245	0.0304762	0.814472	0.0402228	0.899943	0.066	0.672475	0.685724	1.22612
ANKRD40	30	1.52907	0.35795	23.4097	2.442	1	1.442	2.442	1.475	0.977627	1.258	1.815	0.79449	0.129183	0.587147	-0.0958034	0.0395497	0.916046	0.946113	0.03975	0.959465	0.0369618	0.957952	0.0878214	0.790229	1.07713	1.96
ANKRD44	35	2.48743	0.551964	22.1901	3.449	1	2.449	3.449	2.428	1.00865	2.139	2.857	0.857193	0.12122	-0.287444	0.457297	0.0517325	1.55624	0.922349	0.15144	0.843756	0.0368158	0.984587	0.0770714	0.924747	3.52509	1.9662
ANKRD46	35	2.06054	0.539008	26.1585	3.065	1	2.065	3.065	1.911	1.08059	1.687	2.577	0.801319	0.144937	0.200871	-0.541228	0.0512389	1.13824	0.948853	0.0975119	0.935298	0.041614	0.830914	0.0811429	0.877771	2.63762	2.05985
ANKRD49	35	1.8322	0.595156	32.4831	3.362	1	2.362	3.362	1.733	1.36295	1.379	1.969	1.19959	0.168803	1.17292	1.22336	0.0530627	0.877071	0.834655	0.0590595	0.939953	0.0302526	0.973292	0.20381	0.931897	1.88534	6.45039
ANKRD50	35	2.07031	0.548241	26.481	3.291	1	2.291	3.291	2.115	1.08322	1.535	2.42	0.946694	0.14792	0.0621427	-0.400769	0.0525412	1.12457	0.964376	0.0689762	0.873899	0.0431684	0.949495	0.116024	0.937252	1.47062	2.65304
ANKRD9	32	3.14019	2.21237	70.4533	11.588	1	10.588	11.588	2.431	4.35541	1.532	3.819	2.77245	0.342477	1.98174	5.79345	0.201843	-0.190218	0.732479	0.0710595	0.956272	0.124925	0.926296	0.815524	0.707497	0.587225	4.98612
ANKS1A	33	1.89436	0.400239	21.1279	2.799	1	1.799	2.799	1.869	0.962547	1.594	2.099	0.857075	0.116738	0.233388	-0.1108	0.040245	1.2102	0.945357	0.0672738	0.752423	0.0329314	0.983793	0.0806905	0.839035	1.56241	2.08972
ANKZF1	35	4.2666	1.59427	37.3662	9.945	1	8.945	9.945	3.848	2.32458	3.315	5.168	1.73084	0.191568	1.15177	3.77925	0.14023	1.74246	0.812363	0.291893	0.859165	0.0926965	0.870218	0.524298	0.679855	3.10891	4.41879
ANLN	32	2.20634	0.874421	39.6321	4.138	1	3.138	4.138	2.003	1.56665	1.441	2.742	1.14442	0.21971	0.555605	-0.543446	0.0909804	0.705167	0.952659	0.0657857	0.960507	0.0943632	0.978117	0.184857	0.894406	0.684603	1.79134
ANO10	34	1.47253	0.296409	20.1292	2.201	1	1.201	2.201	1.495	0.803344	1.17	1.732	0.693418	0.112443	0.229989	-0.688345	0.0292446	0.960749	0.965328	0.023131	0.927821	0.0337358	0.988984	0.0469643	0.586556	0.643247	0.825652
ANO6	35	2.8388	0.928375	32.7031	5.067	1	4.067	5.067	2.837	1.43356	2.122	3.55	1.14563	0.182291	0.0311343	-0.159751	0.0887846	1.24068	0.960323	0.168833	0.950252	0.0760526	0.981472	0.172357	0.772865	2.14934	1.7846
ANP32A	35	2.2628	0.580037	25.6336	3.612	1	2.612	3.612	2.296	1.13763	1.814	2.653	0.984546	0.141587	0.151116	0.0887677	0.0549678	1.27338	0.942962	0.112488	0.872325	0.0505772	0.982238	0.133226	0.847029	1.97521	2.27152
ANP32B	35	2.5308	1.25724	49.6777	6.605	1	5.605	6.605	2.37	2.36498	1.469	3.255	1.72197	0.258946	1.30063	2.41463	0.112436	0.506955	0.83977	0.068	0.92372	0.0985789	0.971139	0.378405	0.645196	0.656121	2.55025
ANP32C	35	3.2166	1.29846	40.3674	7.454	1	6.454	7.454	3.244	1.98952	2.334	3.87	1.6677	0.215712	0.836934	2.07196	0.119044	1.0738	0.882571	0.180976	0.952065	0.0859298	0.954914	0.385202	0.712883	2.09981	3.34656
ANP32E	32	2.04403	0.490397	23.9917	3.086	1	2.086	3.086	2.0505	1.01731	1.706	2.314	0.901469	0.131885	0.101306	0.0940928	0.0505951	1.20921	0.936708	0.093881	0.800945	0.0395397	0.964638	0.122024	0.963107	1.97143	3.08121
ANPEP	35	4.49077	1.96384	43.7305	8.758	1	7.758	8.758	4.662	1.66409	2.57	6	1.293	0.245858	0.103101	-0.555775	0.189427	1.08108	0.976933	0.225238	0.953855	0.152547	0.978103	0.35081	0.890574	1.43991	2.09388
ANTXR2	35	3.02611	0.727007	24.0244	4.55	1	3.55	4.55	3.071	1.15598	2.6	3.412	1.04045	0.128174	-0.451995	1.37166	0.0665459	1.82829	0.879742	0.213917	0.854356	0.0434281	0.991626	0.163464	0.88825	4.2439	3.37163
ANXA1	35	2.42103	0.875131	36.1471	6.152	1	5.152	6.152	2.376	2.16835	1.869	2.885	1.78579	0.173529	2.06341	9.02977	0.0720793	1.1236	0.712302	0.130464	0.94142	0.0464	0.965196	0.31081	0.485818	2.74247	3.37159
ANXA11	35	4.77254	1.29163	27.0637	7.302	1	6.302	7.302	4.875	1.29272	3.895	5.559	1.13366	0.143136	-0.827171	1.58288	0.117202	2.6629	0.864543	0.402607	0.851646	0.0656807	0.98486	0.228452	0.944125	5.30064	3.33436
ANXA2	35	4.07003	1.32887	32.6501	6.618	1	5.618	6.618	4.005	1.40275	3.402	5.256	1.06887	0.180605	-0.38083	-0.26002	0.126115	1.79996	0.94571	0.3055	0.924635	0.0962421	0.94116	0.145083	0.735745	3.11855	1.17846
ANXA2P2	35	5.46743	1.84013	33.6562	9.746	1	8.746	9.746	5.348	1.63538	4.325	6.892	1.26901	0.18453	-0.18401	0.332345	0.173097	2.35169	0.929119	0.43969	0.944388	0.115272	0.937697	0.298762	0.724791	3.84159	2.00333
ANXA2R	35	3.74846	1.46608	39.1114	8.308	1	7.308	8.308	3.486	2.09639	2.576	4.49	1.62762	0.208183	0.936465	1.72013	0.133886	1.33851	0.875683	0.178952	0.771168	0.0959632	0.95425	0.482107	0.871511	1.50702	4.58828
ANXA3	35	4.47603	3.84694	85.9453	23.244	1	22.244	23.244	3.9	5.70359	2.622	4.64	4.79397	0.332981	3.61508	17.2674	0.255712	-0.126783	0.463938	0.253405	0.965928	0.0923982	0.921512	1.9938	0.609527	2.87472	14.2728
ANXA4	35	1.69894	0.494051	29.0799	2.982	1	1.982	2.982	1.693	1.1707	1.281	1.905	1.04042	0.156751	0.797464	0.609868	0.0456905	0.876514	0.898041	0.036631	0.901825	0.0306719	0.942737	0.158655	0.961747	1.14245	5.27694
ANXA5	35	2.69763	0.837599	31.0495	4.32	1	3.32	4.32	2.679	1.23927	2.208	3.007	1.10409	0.169684	0.0270132	-0.164075	0.0785347	1.284	0.923082	0.17681	0.971163	0.0384947	0.952636	0.147107	0.878471	4.68241	3.52398
ANXA6	35	6.23957	2.17043	34.7849	10.067	1	9.067	10.067	6.155	1.47311	4.604	8.222	1.10277	0.193638	-0.150284	-0.244392	0.207292	2.50831	0.957779	0.47494	0.879576	0.158486	0.952384	0.233369	0.935261	2.76764	1.44602
ANXA7	35	2.798	0.780956	27.9112	4.334	1	3.334	4.334	2.769	1.20404	2.463	3.348	0.995818	0.153015	-0.241814	-0.140672	0.0734546	1.47582	0.928911	0.175512	0.828566	0.0434263	0.904995	0.10706	0.927235	3.70028	2.5259
ANXA9	32	1.81506	0.592596	32.6488	3.364	1	2.364	3.364	1.697	1.39305	1.331	2.27	1.04141	0.176604	0.864645	0.585183	0.0601613	0.822401	0.906984	0.050631	0.939436	0.0550706	0.961045	0.149464	0.728436	0.89871	2.05715
AOAH	35	3.12349	0.948698	30.3731	5.587	1	4.587	5.587	3.083	1.48784	2.539	3.545	1.29394	0.165066	0.236395	0.64732	0.0884574	1.53125	0.912855	0.202095	0.922218	0.0550684	0.984135	0.244357	0.913061	3.439	4.11687
AP1AR	35	2.23897	0.681721	30.448	3.84	1	2.84	3.84	2.213	1.28333	1.787	2.718	1.04489	0.167739	0.453001	0.112937	0.0644347	1.07915	0.938028	0.110167	0.989266	0.0474596	0.974054	0.17094	0.914613	2.35752	3.38201
AP1B1	34	2.82174	0.811387	28.7549	4.91	1	3.91	4.91	2.8665	1.36403	2.242	3.284	1.19062	0.156205	-0.0396615	0.686892	0.0778501	1.45936	0.91291	0.191381	0.936314	0.0540991	0.95743	0.189964	0.815266	3.45958	2.99002
AP1G1	34	1.64012	0.346881	21.1498	2.608	1	1.608	2.608	1.6	1.005	1.387	1.685	0.954303	0.112191	0.822917	0.873655	0.0324999	1.07137	0.870501	0.0472143	0.846026	0.0144696	0.929537	0.0942262	0.919218	2.96985	6.43974
AP1G2	34	2.268	0.814668	35.9201	5.045	1	4.045	5.045	2.145	1.88578	1.665	2.601	1.55517	0.185304	1.29445	3.09425	0.0742295	0.968984	0.823299	0.0964524	0.826516	0.0411238	0.933874	0.275036	0.77877	2.07579	5.5772
AP1M1	33	2.05909	0.568244	27.5968	3.415	1	2.415	3.415	2.113	1.14292	1.67	2.311	1.045	0.151307	0.246763	0.190378	0.0566985	1.09522	0.930863	0.104762	0.976677	0.0320294	0.951547	0.130929	0.894168	3.35718	3.84127
AP1S2	35	2.01209	0.49331	24.5174	3.01	1	2.01	3.01	2.062	0.974782	1.611	2.261	0.888987	0.135156	0.117677	-0.0580797	0.0466574	1.17225	0.939269	0.0927024	0.878891	0.0334386	0.962735	0.116369	0.952396	2.53088	3.44271
AP2A1	35	3.0254	1.58536	52.4015	8.912	1	7.912	8.912	2.677	2.95555	1.938	3.543	2.23314	0.260568	1.76871	4.77969	0.135251	0.590877	0.764221	0.144869	0.952231	0.0867333	0.979107	0.638571	0.800429	1.62443	6.01888
AP2A2	33	1.97845	0.594277	30.0375	3.466	1	2.466	3.466	1.842	1.33876	1.562	2.244	1.09893	0.162195	0.786997	0.73879	0.0583984	0.985682	0.902891	0.0747024	0.923926	0.0458554	0.968761	0.18319	0.885073	1.55369	3.64985
AP2B1	35	3.0738	1.11957	36.4229	5.491	1	4.491	5.491	2.755	1.63013	2.398	3.789	1.18527	0.196998	0.631773	0.0776315	0.10389	1.20378	0.904146	0.186571	0.932047	0.0668754	0.910785	0.272286	0.914911	2.85497	4.08998
AP2M1	35	5.63637	2.82336	50.0919	12.046	1	11.046	12.046	5.348	2.06545	3.468	7.065	1.56348	0.275054	0.658228	-0.0122067	0.265984	0.848654	0.931897	0.322119	0.930297	0.212998	0.980672	0.735321	0.966134	1.43462	3.40106
AP2S1	35	2.79151	1.25542	44.9726	5.794	1	4.794	5.794	2.52	1.90238	1.783	3.758	1.27568	0.247762	0.660158	-0.338943	0.118662	0.655595	0.938076	0.0985714	0.944578	0.0979105	0.926968	0.266429	0.962504	1.02588	2.82546
AP3B1	35	2.18971	0.485408	22.1676	3.039	1	2.039	3.039	2.129	0.957727	1.916	2.626	0.776466	0.122046	-0.400017	0.0440526	0.045851	1.3644	0.936857	0.137024	0.918647	0.039293	0.943266	0.0510119	0.935104	3.39622	1.28701
AP3D1	35	3.92563	1.17087	29.8263	6.026	1	5.026	6.026	4.122	1.21931	3.076	4.454	1.12842	0.16091	-0.460118	0.483476	0.108375	1.97487	0.899565	0.309393	0.933295	0.0616772	0.913729	0.241571	0.973978	5.12374	4.17496
AP3M1	35	1.82674	0.498569	27.2928	3.05	1	2.05	3.05	1.787	1.14717	1.459	2.134	0.960637	0.15042	0.54686	0.0389513	0.0471434	0.978161	0.938819	0.0619643	0.976299	0.0334456	0.985597	0.128857	0.973493	1.83521	3.80542
AP3M2	35	2.27663	0.828861	36.4074	5.086	1	4.086	5.086	2.323	1.75893	1.613	2.715	1.50497	0.193769	0.850671	2.46594	0.0756857	0.914286	0.875496	0.0775714	0.906061	0.0598035	0.973741	0.241167	0.614773	1.20695	2.54602
AP3S1	35	1.64823	0.380037	23.0573	2.41	1	1.41	2.41	1.626	0.867159	1.358	1.927	0.731707	0.129535	0.18904	-0.590745	0.0366305	0.988879	0.975495	0.0518452	0.962973	0.029786	0.985387	0.0706548	0.928335	1.701	2.23474
AP3S2	35	1.78334	0.447695	25.1043	2.646	1	1.646	2.646	1.772	0.928894	1.342	2.077	0.792489	0.141475	0.186404	-0.717334	0.0432866	1.00418	0.981592	0.0479405	0.874176	0.0380193	0.988588	0.0850119	0.979294	1.11502	2.215
AP4B1	35	3.01329	1.11441	36.9832	5.788	1	4.788	5.788	2.851	1.67941	2.389	3.476	1.37745	0.199007	0.568837	0.540166	0.102884	1.16138	0.894938	0.208274	0.987277	0.0546158	0.97084	0.300238	0.915323	3.878	5.18292
AP4E1	35	1.8708	0.445273	23.8012	2.813	1	1.813	2.813	1.887	0.960784	1.553	2.177	0.832797	0.132537	-0.145014	-0.368192	0.0425403	1.10507	0.95838	0.0757857	0.971455	0.0300368	0.975148	0.0798929	0.909259	2.51354	2.48011
AP4S1	34	2.26488	0.636666	28.1103	3.406	1	2.406	3.406	2.141	1.12377	1.857	2.779	0.865779	0.157296	-0.161176	-0.612046	0.0629231	1.16373	0.968642	0.139893	0.95235	0.0567059	0.950319	0.0824405	0.959606	2.47226	1.46803
AP5B1	35	5.39229	2.00897	37.2563	11.168	1	10.168	11.168	5.31	1.91488	4.129	6.411	1.58602	0.20233	0.318651	1.02023	0.187185	2.02296	0.91156	0.352012	0.877998	0.119865	0.986808	0.478571	0.712286	2.61292	2.88189
AP5M1	35	1.60217	0.317089	19.7912	2.326	1	1.326	2.326	1.65	0.803636	1.347	1.806	0.734219	0.108957	0.086352	-0.0612092	0.0299504	1.06306	0.936768	0.0520119	0.973358	0.0227228	0.897463	0.0777857	0.904408	2.48255	3.44974
AP5Z1	28	1.38814	0.308318	22.2108	2.399	1	1.399	2.399	1.314	1.06469	1.192	1.599	0.874922	0.114973	1.31355	2.9611	0.0342436	0.891611	0.83471	0.0328571	0.824007	0.0227385	0.859879	0.109536	0.703623	1.38472	3.94183
APAF1	35	2.11591	0.610131	28.8353	3.587	1	2.587	3.587	2.041	1.26752	1.661	2.485	1.04105	0.160252	0.424269	-0.137113	0.0581754	1.06876	0.954601	0.0779881	0.911089	0.0494368	0.972311	0.138595	0.888684	1.4782	2.56236
APBA2	30	2.329	0.921006	39.5451	4.838	1	3.838	4.838	2.373	1.61736	1.46	2.788	1.37661	0.216601	0.589171	0.457051	0.101005	0.763421	0.932102	0.083	0.911438	0.0796412	0.953859	0.272393	0.817192	0.995826	2.9302
APBA3	33	2.14615	0.590617	27.5198	3.674	1	2.674	3.674	2.09	1.27943	1.534	2.616	1.02217	0.152806	0.273247	-0.00766094	0.0596811	1.13157	0.954717	0.0649762	0.763884	0.0472574	0.973336	0.106095	0.63981	1.07907	1.47576
APBB1	31	2.31329	1.04519	45.1822	4.962	1	3.962	4.962	2.167	1.82833	1.356	3.011	1.31584	0.247969	0.678489	-0.306118	0.11114	0.535052	0.934708	0.06575	0.936613	0.110831	0.964156	0.232821	0.796545	0.576299	1.7355
APBB1IP	35	3.4362	0.88227	25.6758	5.623	1	4.623	5.623	3.495	1.32275	3.035	3.931	1.17604	0.137418	-0.163188	1.29803	0.081014	1.97795	0.885332	0.247869	0.864696	0.0554632	0.961697	0.219143	0.903362	4.01831	3.71147
APC	35	2.67337	0.758601	28.3762	4.6	1	3.6	4.6	2.617	1.37562	2.068	3.068	1.1734	0.155225	0.329457	0.488049	0.0711964	1.39184	0.924864	0.12544	0.812282	0.0487211	0.984069	0.201893	0.93061	2.12521	3.91874
APEH	35	4.8676	1.6024	32.9197	7.747	1	6.747	7.747	4.937	1.36662	3.54	6.001	1.12431	0.183012	-0.358186	-0.303603	0.152838	2.11651	0.955237	0.344833	0.892278	0.144158	0.949197	0.247083	0.949594	2.24861	1.71469
APEX1	35	2.8092	0.933136	33.2171	4.734	1	3.734	4.734	2.874	1.29923	1.945	3.467	1.07701	0.187388	0.0185311	-0.740044	0.0903154	1.18352	0.983611	0.120798	0.913372	0.0833456	0.973705	0.153821	0.923436	1.35955	1.7503
APH1A	35	3.5586	0.913139	25.6601	5.43	1	4.43	5.43	3.612	1.22647	2.829	4.257	1.04064	0.140535	-0.547214	0.647986	0.0858031	2.01414	0.927089	0.22275	0.815913	0.0658088	0.986976	0.125536	0.75335	2.79815	1.45604
APH1B	35	1.89206	0.477147	25.2184	3.08	1	2.08	3.08	1.799	1.1562	1.587	2.07	1.00483	0.135674	0.542728	0.404675	0.044042	1.0993	0.894581	0.0908929	0.937307	0.0234053	0.937158	0.123	0.9623	3.88405	5.39621
API5	35	1.8884	0.523455	27.7195	3.312	1	2.312	3.312	1.906	1.21301	1.544	2.203	1.04948	0.150829	0.39576	0.593869	0.0488672	1.00879	0.915095	0.0826667	0.90105	0.0307316	0.960224	0.136905	0.82718	2.52419	3.83762
APIP	34	2.34062	0.716662	30.6185	3.972	1	2.972	3.972	2.3495	1.26495	1.801	2.799	1.06181	0.171111	0.0379338	-0.291667	0.0707384	1.1027	0.966157	0.12406	0.987478	0.0554757	0.990861	0.142905	0.902687	2.22865	2.34676
APLF	35	3.05163	1.12971	37.0198	5.392	1	4.392	5.392	3.01	1.45914	2.176	3.753	1.17026	0.205557	0.350137	-0.338021	0.107622	1.11443	0.95293	0.168143	0.93095	0.097607	0.984494	0.260607	0.858928	1.62896	2.32943
APLP2	35	4.87994	1.49937	30.7252	7.548	1	6.548	7.548	4.938	1.32604	3.847	5.733	1.14216	0.169055	-0.401562	0.230996	0.14154	2.33222	0.935689	0.391964	0.863929	0.114444	0.964857	0.239476	0.964913	3.06668	2.09264
APMAP	35	3.21046	1.12269	34.9697	5.978	1	4.978	5.978	3.098	1.60684	2.428	4.055	1.22762	0.193259	0.267709	0.0425012	0.10645	1.29436	0.943971	0.203131	0.835754	0.0870439	0.949463	0.228488	0.854706	2.05418	2.363
APOBEC2	35	3.20431	1.17152	36.5608	5.274	1	4.274	5.274	3.133	1.36419	2.115	4.006	1.0669	0.206189	-0.0752786	-0.768189	0.113355	1.16393	0.98303	0.175702	0.927168	0.0998912	0.969792	0.176381	0.958939	1.68163	1.74597
APOBEC3A	35	4.36854	2.91385	66.7008	16.829	1	15.829	16.829	3.664	4.32014	2.649	4.999	3.16643	0.310417	2.43258	9.16399	0.232659	0.180674	0.669414	0.235214	0.988303	0.122374	0.980099	1.25576	0.691303	1.93819	7.23799
APOBEC3B	28	2.13186	0.928868	43.5708	4.683	1	3.683	4.683	1.901	1.9374	1.33	2.575	1.43029	0.233688	0.940378	0.533893	0.106891	0.581937	0.896087	0.0517143	0.81495	0.0969451	0.974588	0.277	0.856486	0.446062	2.51104
APOBEC3C	35	2.34091	1.15295	49.2522	6.859	1	5.859	6.859	2.003	2.92511	1.599	2.56	2.28867	0.235059	2.04262	5.98593	0.0944062	0.641603	0.703992	0.0924762	0.870026	0.0469439	0.972355	0.410917	0.683397	1.76262	6.1521
APOBEC3F	34	2.20309	0.815227	37.0038	4.257	1	3.257	4.257	1.984	1.64163	1.651	2.751	1.18393	0.201986	0.735608	0.0311532	0.0785963	0.827652	0.92175	0.0875595	0.964483	0.0614923	0.885253	0.199167	0.939374	1.55135	3.4369
APOBEC3G	35	2.09394	0.726515	34.696	4.314	1	3.314	4.314	2.008	1.6504	1.556	2.538	1.30575	0.18328	1.1242	1.97242	0.0658443	0.908746	0.862454	0.0809286	0.964936	0.0552632	0.977644	0.236583	0.755314	1.44539	3.30746
APOBR	34	2.82412	0.88985	31.5089	4.448	1	3.448	4.448	2.73	1.263	2.07	3.481	0.99052	0.17727	0.0489951	-0.770156	0.0884232	1.27671	0.979186	0.14431	0.866697	0.077644	0.969563	0.102726	0.932384	1.66142	1.27231
APOL1	34	2.71121	0.954393	35.2018	5.236	1	4.236	5.236	2.607	1.62486	1.969	3.344	1.26675	0.191948	0.679016	0.547929	0.0919167	1.10266	0.919815	0.119464	0.898343	0.070613	0.962223	0.269167	0.890201	1.5795	3.52654
APOL2	35	4.83371	1.71643	35.5096	10.057	1	9.057	10.057	4.648	1.94858	3.648	5.659	1.60046	0.182748	0.826666	2.49792	0.151556	2.10571	0.818615	0.354762	0.778475	0.103375	0.981594	0.61156	0.798376	2.72165	4.81168
APOL3	35	5.49717	2.22639	40.5006	13.549	1	12.549	13.549	5.678	2.21011	3.633	6.72	1.86741	0.206065	1.10453	4.19566	0.194349	1.99889	0.800116	0.307619	0.798711	0.122242	0.912037	0.733226	0.583776	2.20378	3.83929
APOL6	35	1.98923	0.657211	33.0385	4.188	1	3.188	4.188	2.043	1.56045	1.393	2.283	1.39641	0.173939	1.10195	2.42945	0.0593636	0.920684	0.856683	0.0537024	0.936398	0.0424561	0.909768	0.228119	0.818018	1.30192	4.83118
APOM	26	1.76277	0.589215	33.4255	3.337	1	2.337	3.337	1.81	1.29116	1.108	2.009	1.16327	0.178235	0.681799	0.711476	0.072612	0.782508	0.888432	0.0178857	0.84625	0.0516198	0.813408	0.255343	0.942603	0.360479	5.73229
APOOL	31	1.67535	0.441325	26.3422	2.531	1	1.531	2.531	1.589	0.963499	1.284	2.081	0.735704	0.147059	0.385231	-0.81312	0.0477355	0.911587	0.967154	0.0504286	0.943664	0.0421642	0.919266	0.0746071	0.942146	1.22775	1.81348
APP	35	3.04057	1.11592	36.7011	6.133	1	5.133	6.133	2.883	1.78044	2.2	3.925	1.30777	0.201951	0.389684	0.442534	0.105351	1.14425	0.935836	0.185738	0.93553	0.082914	0.948191	0.225286	0.655072	2.21022	1.87715
APPBP2	35	2.01169	0.519175	25.8079	3.21	1	2.21	3.21	1.948	1.1345	1.493	2.4	0.920833	0.144259	0.225545	-0.352479	0.0497899	1.11547	0.965706	0.0589881	0.815868	0.0431895	0.976712	0.113655	0.90671	1.14088	2.44294
APPL1	35	1.65283	0.375513	22.7194	2.432	1	1.432	2.432	1.68	0.852381	1.319	1.844	0.776573	0.125771	0.249898	-0.228191	0.0356653	1.01085	0.947174	0.0548095	0.900171	0.0275491	0.916191	0.0873571	0.92431	1.95473	3.19906
APPL2	35	2.33617	0.501844	21.4815	3.435	1	2.435	3.435	2.304	1.05686	1.969	2.72	0.895221	0.11813	-0.236136	0.493957	0.0473482	1.4839	0.934671	0.12106	0.786079	0.0402105	0.985167	0.0869643	0.853214	2.40224	1.87305
APRT	32	3.34378	1.79332	53.6316	8.073	1	7.073	8.073	3.1965	2.21273	1.96	3.935	1.79746	0.282875	1.11331	1.22996	0.177524	0.414629	0.862346	0.141405	0.973739	0.113794	0.975628	0.620893	0.947184	1.24023	5.29721
APTX	35	2.59606	0.848124	32.6697	4.244	1	3.244	4.244	2.554	1.27016	1.872	3.301	0.982733	0.183968	-0.0598424	-0.693644	0.0819395	1.12115	0.980071	0.116417	0.945148	0.0680982	0.975879	0.123429	0.852409	1.65571	1.58319
AQP11	31	1.71245	0.559986	32.7008	3.123	1	2.123	3.123	1.506	1.40969	1.298	2.089	1.01628	0.171089	1.12336	0.648476	0.0567653	0.804206	0.84946	0.0398571	0.812003	0.0417892	0.917953	0.165286	0.912647	0.843682	3.93236
AQP3	31	2.25719	1.16666	51.6864	5.453	1	4.453	5.453	1.912	2.32897	1.324	2.964	1.50236	0.272034	1.07994	0.564262	0.118969	0.35369	0.859623	0.0403214	0.748197	0.0819706	0.901515	0.309786	0.891983	0.408245	3.73927
AQP9	35	4.12194	1.68235	40.8144	9.536	1	8.536	9.536	3.972	2.14904	2.919	4.942	1.72724	0.211264	1.04488	2.81688	0.149405	1.43265	0.82811	0.264643	0.922505	0.0957333	0.967361	0.601369	0.750945	2.63619	4.87638
AQR	35	2.04951	0.518777	25.3122	3.05	1	2.05	3.05	2.109	0.972025	1.597	2.486	0.824618	0.142692	-0.140527	-0.804258	0.0501751	1.14636	0.982209	0.065881	0.869468	0.0455333	0.982413	0.0678333	0.810644	1.28053	1.22928
ARAF	34	1.71024	0.493227	28.8397	2.761	1	1.761	2.761	1.643	1.07182	1.289	1.946	0.904933	0.158726	0.647491	-0.32303	0.0479459	0.871182	0.937076	0.0417857	0.989081	0.034227	0.967367	0.106119	0.968453	1.24824	3.10393
ARAP1	35	6.36986	1.9661	30.8657	9.468	1	8.468	9.468	6.787	1.24768	5.158	7.674	1.10347	0.168577	-0.685914	0.452206	0.184232	3.05368	0.921948	0.558345	0.913944	0.148556	0.928103	0.237107	0.979399	3.70114	1.68429
ARAP2	35	2.75863	0.816922	29.6133	4.521	1	3.521	4.521	2.818	1.24947	2.225	2.996	1.17523	0.160377	0.184499	0.208283	0.0759056	1.39233	0.906517	0.166869	0.94823	0.0391404	0.85652	0.200917	0.972527	4.71984	5.82848
ARAP3	27	1.40789	0.32037	22.7553	2.19	1	1.19	2.19	1.333	0.892723	1.123	1.63	0.730061	0.124638	0.664647	-0.209128	0.0390482	0.861214	0.935922	0.0239429	0.933272	0.0378357	0.950502	0.1024	0.927215	0.621341	2.64013
ARCN1	35	2.36569	0.562075	23.7595	3.301	1	2.301	3.301	2.297	1.00174	2.025	2.746	0.837946	0.131063	-0.36365	-0.00636985	0.0531955	1.40817	0.940483	0.14569	0.960837	0.0390947	0.951621	0.0836786	0.9344	3.76269	2.10167
AREL1	35	3.35074	0.792461	23.6503	4.948	1	3.948	4.948	3.354	1.1771	2.862	3.753	1.05196	0.125028	-0.342943	1.64585	0.0718762	2.05697	0.863781	0.236786	0.734774	0.0488263	0.982763	0.17969	0.952835	3.62582	3.56812
ARF1	35	2.16683	0.869912	40.1468	4.52	1	3.52	4.52	1.964	1.79226	1.472	2.597	1.35541	0.214744	1.00774	0.69464	0.0798331	0.729834	0.884309	0.0625238	0.841823	0.0601088	0.981334	0.267417	0.975547	0.892302	4.42264
ARF3	35	4.72846	1.12899	23.8765	6.736	1	5.736	6.736	4.865	1.17903	3.911	5.484	1.04595	0.125495	-1.05029	2.44232	0.101808	2.89591	0.853835	0.350095	0.764926	0.0638386	0.975612	0.164893	0.830653	4.29977	2.19918
ARF4	35	1.8072	0.450935	24.9521	2.881	1	1.881	2.881	1.85	1.01676	1.376	2.112	0.890625	0.139086	0.266773	-0.269497	0.0431249	1.03095	0.960326	0.051119	0.898448	0.0381702	0.963714	0.10494	0.898571	1.24854	2.56344
ARF5	35	4.32837	1.58414	36.599	7.66	1	6.66	7.66	4.291	1.55209	3.166	5.451	1.22179	0.204798	-0.103011	-0.421861	0.152086	1.59083	0.967784	0.302833	0.975471	0.132526	0.985415	0.29331	0.916532	2.26202	2.05851
ARF6	35	1.8256	0.425626	23.3143	2.602	1	1.602	2.602	1.748	0.916476	1.543	2.178	0.735537	0.130212	0.0964783	-0.591559	0.0407843	1.09148	0.964094	0.077119	0.932814	0.0301561	0.92742	0.0601071	0.965541	2.5722	2.07513
ARFGAP1	30	1.63623	0.486267	29.7187	3.057	1	2.057	3.057	1.5165	1.35641	1.26	1.901	1.08206	0.157988	1.08464	1.17583	0.0517586	0.833975	0.878047	0.0332857	0.835891	0.04275	0.978473	0.169	0.898874	0.665154	3.63162
ARFGAP2	35	4.10751	1.17393	28.5801	6.029	1	5.029	6.029	4.008	1.25474	3.324	4.939	1.01822	0.156894	-0.49595	0.356302	0.110566	2.11732	0.931427	0.314571	0.901334	0.0752789	0.961063	0.136786	0.98854	3.91904	1.869
ARFGAP3	35	2.54857	0.614101	24.0959	3.745	1	2.745	3.745	2.61	1.05172	2.237	2.889	0.950156	0.128348	-0.49781	1.00376	0.0561207	1.5384	0.876911	0.191857	0.887258	0.0341789	0.983142	0.120155	0.846112	5.06586	3.02548
ARFGEF1	35	2.37794	0.574233	24.1483	3.561	1	2.561	3.561	2.397	1.06842	2.004	2.82	0.908156	0.133597	-0.0916395	0.00148879	0.054505	1.39685	0.945991	0.138774	0.89566	0.0422316	0.975445	0.0937619	0.95474	3.01724	2.17306
ARFGEF2	35	2.02757	0.583843	28.7952	3.723	1	2.723	3.723	1.967	1.38434	1.696	2.43	1.12058	0.155475	0.530093	0.962982	0.0540849	1.05404	0.901051	0.0994881	0.971363	0.0310649	0.899423	0.143774	0.748934	3.45874	3.8538
ARFIP1	35	2.16989	0.57033	26.2839	3.728	1	2.728	3.728	2.204	1.23775	1.691	2.55	1.0698	0.144295	0.296983	0.457593	0.0537188	1.20295	0.931515	0.0779643	0.826658	0.0468965	0.981107	0.1485	0.791812	1.40076	2.55559
ARFRP1	34	2.19212	0.850689	38.8067	4.696	1	3.696	4.696	2.036	1.81532	1.575	2.678	1.38013	0.207345	1.00926	1.07918	0.0802796	0.787225	0.883149	0.0847619	0.868932	0.0717059	0.967978	0.258012	0.878048	1.06112	3.26391
ARG1	35	3.5032	2.00887	57.3438	9.013	1	8.013	9.013	3.07	2.6101	1.949	4.145	1.93317	0.29949	1.18579	1.05508	0.180005	0.263109	0.843055	0.124262	0.96927	0.110102	0.978113	0.647679	0.956357	1.11841	5.7517
ARG2	35	2.65157	1.0369	39.1052	5.211	1	4.211	5.211	2.611	1.61279	1.894	3.249	1.29609	0.21503	0.499737	0.128643	0.0978227	0.890763	0.934527	0.138476	0.931178	0.0720649	0.973555	0.288357	0.962738	1.83791	3.9569
ARGLU1	35	2.79706	1.24658	44.5677	6.609	1	5.609	6.609	2.392	2.3449	2.002	3.145	1.78347	0.226072	1.34023	1.75176	0.108489	0.844254	0.795277	0.143024	0.915011	0.0544263	0.946236	0.395798	0.917077	2.54113	7.04808
ARHGAP1	30	1.5303	0.305247	19.9469	2.262	1	1.262	2.262	1.517	0.831905	1.273	1.75	0.721143	0.111122	0.340493	-0.387488	0.0340478	1.00256	0.964226	0.0352143	0.829502	0.0337103	0.975586	0.0738214	0.839695	0.888195	1.88485
ARHGAP10	35	2.79037	1.14497	41.0328	5.992	1	4.992	5.992	2.767	1.80412	2.012	3.333	1.49775	0.215971	0.904162	1.39923	0.103394	0.929282	0.856232	0.13725	0.964684	0.0528105	0.932458	0.387369	0.868727	2.68873	6.83374
ARHGAP11A	29	1.816	0.566818	31.2124	3.015	1	2.015	3.015	1.755	1.14815	1.418	2.156	0.934601	0.172784	0.517614	-0.488277	0.0649966	0.841052	0.953304	0.0610357	0.881284	0.0456929	0.968665	0.124679	0.994992	1.21528	2.80278
ARHGAP11B	30	2.32057	0.90797	39.1271	4.058	1	3.058	4.058	2.2585	1.354	1.398	3.014	1.0146	0.219332	0.325891	-0.842559	0.101908	0.740991	0.976285	0.0640357	0.920536	0.0899706	0.94992	0.178857	0.977933	0.689724	2.04658
ARHGAP12	35	1.77697	0.461963	25.9972	2.855	1	1.855	2.855	1.778	1.04331	1.282	2.051	0.904437	0.144658	0.115676	-0.350933	0.0441022	0.983131	0.956966	0.0422024	0.958458	0.0291596	0.953009	0.0919643	0.895951	1.45556	2.96499
ARHGAP15	35	1.95506	0.360373	18.4329	2.583	1	1.583	2.583	1.917	0.825769	1.631	2.213	0.715319	0.102133	-0.284979	0.0659113	0.034258	1.33841	0.948872	0.06725	0.66475	0.0256298	0.948376	0.0494881	0.947592	1.83918	1.92928
ARHGAP17	35	2.35214	0.657776	27.965	3.718	1	2.718	3.718	2.313	1.1751	1.803	2.922	0.930185	0.15675	0.148598	-0.484715	0.0632571	1.21351	0.971073	0.0995952	0.89494	0.0490526	0.959083	0.103833	0.939334	1.89458	2.07319
ARHGAP18	35	2.45551	0.819447	33.3717	4.209	1	3.209	4.209	2.413	1.32988	1.66	3.123	1.02754	0.187433	0.317242	-0.669411	0.0789636	1.03417	0.974992	0.08525	0.835281	0.0753754	0.979524	0.154845	0.937136	0.964456	1.96542
ARHGAP19	35	2.61011	0.675226	25.8696	4.184	1	3.184	4.184	2.517	1.265	2.093	3.022	1.05361	0.141453	0.245079	0.311971	0.0633445	1.46991	0.924079	0.128155	0.724511	0.0444193	0.95362	0.134976	0.916598	2.19196	2.92071
ARHGAP21	35	2.9208	0.998255	34.1774	4.878	1	3.878	4.878	3.074	1.26155	2.196	3.621	1.07097	0.192018	-0.0971454	-0.633725	0.0962235	1.18878	0.975594	0.169857	0.960178	0.0819912	0.949428	0.158619	0.960648	2.0951	1.95745
ARHGAP24	34	2.15797	0.685238	31.7538	4.93	1	3.93	4.93	2.093	1.87769	1.599	2.416	1.62666	0.156499	1.86427	7.16726	0.0596494	1.11411	0.751439	0.0579762	0.5447	0.046773	0.973835	0.252905	0.586128	0.693308	3.25438
ARHGAP25	31	4.637	1.36055	29.3412	7.887	1	6.887	7.887	4.846	1.42117	3.837	5.587	1.23268	0.157397	-0.334225	1.18067	0.141408	2.37447	0.892993	0.430036	0.898664	0.0896593	0.963889	0.288214	0.698092	4.47177	2.32812
ARHGAP26	35	3.25117	0.824513	25.3605	4.943	1	3.943	4.943	3.43	1.14956	2.617	3.723	1.05909	0.138648	-0.454759	0.648171	0.0773375	1.8591	0.923794	0.200179	0.772286	0.0584789	0.962461	0.139048	0.884816	2.74671	2.18592
ARHGAP27	34	3.26274	0.952176	29.1834	5.042	1	4.042	5.042	3.105	1.30177	2.534	4.045	0.999258	0.162106	0.0329979	-0.245788	0.0934177	1.62793	0.954531	0.170155	0.660436	0.0822394	0.969703	0.147452	0.938675	1.40914	1.73559
ARHGAP30	35	5.97586	1.76847	29.5935	9.068	1	8.068	9.068	6.057	1.33201	4.696	7.206	1.11962	0.161161	-0.621855	0.776799	0.165234	3.00165	0.916629	0.506524	0.799587	0.130277	0.978497	0.184738	0.889847	3.17715	1.28957
ARHGAP35	35	3.16637	0.975923	30.8215	5.444	1	4.444	5.444	3.215	1.38227	2.494	3.561	1.24796	0.164442	0.0786722	0.698229	0.0893333	1.55837	0.879803	0.211964	0.956286	0.0421228	0.919818	0.282774	0.960485	5.23156	7.00988
ARHGAP4	35	4.66983	1.86804	40.0023	8.892	1	7.892	8.892	4.473	1.76436	3.216	5.983	1.31907	0.219733	0.344096	0.0396683	0.176049	1.50095	0.932578	0.339048	0.825071	0.126874	0.948292	0.408048	0.959291	2.32508	3.25348
ARHGAP42	35	3.48697	1.54468	44.2985	8.275	1	7.275	8.275	3.173	2.29278	2.411	4.549	1.59925	0.239066	0.868304	1.28436	0.143023	0.912563	0.90017	0.202083	0.921178	0.114704	0.955236	0.387905	0.701762	1.69897	2.48444
ARHGAP5	33	1.76358	0.42503	24.1005	2.599	1	1.599	2.599	1.807	0.884892	1.458	1.978	0.808392	0.132811	-0.162836	-0.484659	0.042625	1.03895	0.940374	0.058881	0.898569	0.0243603	0.854397	0.0793929	0.909585	2.54205	3.46962
ARHGAP6	34	2.18926	1.05633	48.2506	6.19	1	5.19	6.19	1.9085	2.71941	1.366	2.672	1.94237	0.241398	1.80014	5.11299	0.0933426	0.55577	0.774326	0.0457381	0.932534	0.0691125	0.975731	0.384631	0.708327	0.632494	4.04009
ARHGAP9	35	2.67991	0.841332	31.394	4.478	1	3.478	4.478	2.599	1.33821	2.071	3.169	1.09751	0.170265	0.410093	0.195694	0.078286	1.27077	0.909124	0.161167	0.878793	0.0529667	0.945533	0.218417	0.896783	2.82802	3.91106
ARHGDIA	26	1.5015	0.473051	31.5052	3.354	1	2.354	3.354	1.5035	1.56568	1.107	1.642	1.43362	0.145223	2.33388	9.02158	0.0503942	0.821178	0.663897	0.0251429	0.884227	0.0318835	0.844625	0.286171	0.679309	0.825559	7.21878
ARHGDIB	35	3.57091	1.0042	28.1217	5.265	1	4.265	5.265	3.678	1.1596	2.909	4.345	0.981588	0.153078	-0.73872	0.443695	0.0937843	1.8828	0.915815	0.275643	0.929101	0.0726754	0.981632	0.13425	0.924836	3.58983	1.74037
ARHGEF1	35	5.87346	1.9996	34.0446	10.468	1	9.468	10.468	5.804	1.63129	4.501	7.247	1.30647	0.18474	-0.014305	0.787313	0.186163	2.52253	0.910103	0.456607	0.772833	0.133175	0.980339	0.435917	0.790318	2.70289	2.63879
ARHGEF10L	29	1.61428	0.423331	26.2242	2.606	1	1.606	2.606	1.646	0.975699	1.22	1.849	0.868578	0.142477	0.643637	0.146332	0.0476424	0.89964	0.918256	0.0385357	0.864167	0.0458429	0.945416	0.138357	0.840939	0.768363	2.68455
ARHGEF11	33	1.84345	0.470574	25.5267	3.099	1	2.099	3.099	1.72	1.22035	1.471	2.135	0.983138	0.141036	0.405605	0.143111	0.0473148	1.0391	0.945259	0.0694405	0.92395	0.0410392	0.93342	0.0998333	0.740109	1.67488	1.92883
ARHGEF12	33	5.41227	3.06287	56.5911	16.641	1	15.641	16.641	4.578	3.41656	3.558	6.786	2.30489	0.282815	1.64725	4.55272	0.27856	0.676756	0.77338	0.343214	0.960715	0.134907	0.811012	1.05254	0.70388	3.01369	6.77133
ARHGEF18	35	4.16626	1.28097	30.7464	7.219	1	6.219	7.219	4.332	1.4356	3.279	4.998	1.2443	0.165393	-0.400815	0.923743	0.118222	2.03825	0.894354	0.338119	0.90326	0.0733912	0.985845	0.243512	0.723941	4.22114	2.43652
ARHGEF2	32	4.89466	1.44891	29.6018	7.058	1	6.058	7.058	4.891	1.2386	4.141	5.972	1.0144	0.161084	-0.631012	0.605487	0.147979	2.453	0.917912	0.423476	0.884544	0.102171	0.961747	0.165869	0.915502	3.81208	1.54539
ARHGEF3	35	2.81523	0.8767	31.1413	4.983	1	3.983	4.983	2.799	1.42301	2.191	3.428	1.1619	0.171688	0.019582	0.0695351	0.0829263	1.32255	0.939447	0.150286	0.934007	0.0526175	0.939936	0.156607	0.718324	2.83817	2.27459
ARHGEF40	34	2.83182	0.94369	33.3244	5.348	1	4.348	5.348	2.7935	1.55647	2.173	3.429	1.26801	0.183294	0.471105	0.36028	0.0916773	1.22747	0.935904	0.148798	0.922226	0.0789288	0.976937	0.246893	0.868211	1.77964	2.77992
ARHGEF6	35	2.37034	0.710274	29.965	3.97	1	2.97	3.97	2.451	1.21175	1.884	2.8	1.06071	0.166376	0.179751	-0.145341	0.0676611	1.15244	0.95283	0.126167	0.984661	0.050293	0.979891	0.162512	0.946005	2.52085	3.11956
ARHGEF7	35	2.68651	0.632957	23.5605	4.027	1	3.027	4.027	2.81	1.07722	2.111	3.13	0.967093	0.128883	-0.501845	0.352637	0.059405	1.61722	0.924884	0.139607	0.793579	0.0494614	0.931181	0.0908452	0.687239	2.40546	1.35553
ARHGEF9	29	1.37634	0.307557	22.346	2.489	1	1.489	2.489	1.293	1.15159	1.172	1.472	1.01155	0.112274	1.67514	4.96068	0.0320094	0.896204	0.785308	0.0318571	0.926018	0.0195929	0.948062	0.111714	0.588602	1.58815	3.53994
ARID1A	34	2.20394	0.485057	22.0086	3.316	1	2.316	3.316	2.2055	1.0501	1.993	2.348	0.986371	0.116551	-0.102848	0.903073	0.0453696	1.40997	0.867582	0.142238	0.951214	0.0200485	0.986643	0.122321	0.97272	6.83994	6.01518
ARID1B	34	2.05776	0.455023	22.1125	3.265	1	2.265	3.265	2.099	1.07909	1.821	2.24	1.01116	0.115315	0.0702902	1.47142	0.0419111	1.32432	0.84131	0.119548	0.974385	0.0171197	0.975479	0.13156	0.829048	6.97521	6.53112
ARID2	35	1.74791	0.450003	25.7451	2.949	1	1.949	2.949	1.662	1.17268	1.454	2.027	0.961519	0.140596	0.651561	0.409317	0.042163	0.98898	0.921769	0.0582262	0.943458	0.0307	0.925904	0.122274	0.915034	1.93258	3.9361
ARID3A	34	3.43432	1.12232	32.6795	5.604	1	4.604	5.604	3.5415	1.30001	2.571	4.345	1.05961	0.183347	-0.0675882	-0.525964	0.111215	1.48806	0.973775	0.194107	0.904224	0.0885408	0.953222	0.152357	0.894582	2.0796	1.6149
ARID4A	35	1.8522	0.479402	25.8829	2.972	1	1.972	2.972	1.739	1.13399	1.549	2.223	0.88709	0.141862	0.546481	-0.209825	0.045081	1.04074	0.928485	0.0764762	0.978597	0.0306123	0.9168	0.0890238	0.919809	2.66661	2.91765
ARID4B	35	1.79526	0.51504	28.6889	2.937	1	1.937	2.937	1.67	1.15988	1.419	2.03	0.954187	0.156929	0.617378	-0.203893	0.0483356	0.925217	0.924785	0.0645357	0.976695	0.029986	0.968531	0.110321	0.933855	2.17034	3.54738
ARID5A	31	1.63577	0.45113	27.579	2.977	1	1.977	2.977	1.501	1.31712	1.281	2.046	0.966276	0.149155	0.799161	0.829838	0.0472718	0.879426	0.907677	0.0492857	0.986409	0.0484926	0.950753	0.100607	0.459195	1.05447	1.00203
ARID5B	35	2.29163	0.647702	28.2638	4.235	1	3.235	4.235	2.297	1.40836	1.892	2.821	1.14676	0.150478	0.295256	1.58027	0.0591639	1.22668	0.876096	0.148131	0.909623	0.0354316	0.915749	0.14294	0.569918	4.15279	2.51073
ARIH1	35	2.9326	0.72177	24.6119	4.132	1	3.132	4.132	2.909	1.07666	2.435	3.435	0.91179	0.135462	-0.463029	0.248869	0.0681569	1.70578	0.936292	0.170393	0.844764	0.0449702	0.962878	0.0880238	0.968514	3.32423	1.96884
ARIH2	35	3.01091	1.05338	34.9853	5.543	1	4.543	5.543	3.116	1.45796	2.222	3.59	1.26546	0.194862	0.0738471	-0.207002	0.100661	1.19901	0.958841	0.158607	0.969636	0.0744456	0.967081	0.207845	0.835395	2.13614	2.41174
ARL1	35	1.92483	0.55788	28.9833	3.083	1	2.083	3.083	1.9	1.09632	1.441	2.45	0.850204	0.163612	0.0969481	-0.855537	0.0540314	0.952264	0.984919	0.0699167	0.938892	0.0474912	0.973468	0.0619048	0.723928	1.41991	0.969359
ARL11	35	5.53477	1.79815	32.4882	8.797	1	7.797	8.797	5.39	1.44657	4.06	6.575	1.18586	0.180107	-0.127339	-0.0601876	0.171028	2.45627	0.94989	0.379512	0.782517	0.12263	0.98575	0.192857	0.94556	2.45672	1.50856
ARL13B	35	2.90954	1.14964	39.5129	6.388	1	5.388	6.388	2.759	1.95288	1.923	3.696	1.45779	0.213128	0.856791	1.29157	0.10639	0.994514	0.899224	0.131333	0.911693	0.0762228	0.962483	0.327048	0.796034	1.6321	3.54866
ARL14EP	35	1.81534	0.662886	36.5157	3.655	1	2.655	3.655	1.724	1.54002	1.223	2.243	1.18368	0.197099	0.935795	0.481555	0.0613877	0.710365	0.900481	0.0293452	0.915023	0.0531263	0.985217	0.179107	0.909091	0.513013	3.11085
ARL15	35	1.68251	0.388422	23.0858	2.567	1	1.567	2.567	1.65	0.949697	1.364	1.929	0.812338	0.127943	0.298376	-0.0231347	0.0369328	1.01772	0.949304	0.0492143	0.978322	0.0264649	0.973077	0.090369	0.864762	1.86963	3.03458
ARL2	29	2.0099	0.741681	36.9014	3.69	1	2.69	3.69	1.986	1.35448	1.163	2.64	1.01894	0.206021	0.238819	-0.775431	0.0857739	0.723288	0.969648	0.0326786	0.911462	0.0892286	0.962178	0.155464	0.811779	0.34693	1.46997
ARL2BP	35	1.94209	0.418676	21.5581	2.758	1	1.758	2.758	1.974	0.890578	1.758	2.182	0.805683	0.115481	-0.582839	0.38503	0.0384784	1.24947	0.886886	0.114452	0.928326	0.0218737	0.98529	0.0773929	0.881418	4.92992	3.16517
ARL4A	35	4.11971	2.52681	61.3346	13.932	1	12.932	13.932	3.364	3.84423	2.242	5.211	2.48167	0.298917	1.98561	5.9102	0.211278	0.316703	0.734099	0.160583	0.826979	0.150128	0.974829	1.03406	0.751377	0.907412	5.309
ARL4C	35	3.65923	1.36581	37.3251	7.247	1	6.247	7.247	3.425	1.82394	2.676	4.491	1.391	0.198945	0.669448	1.05103	0.124899	1.41104	0.878068	0.242131	0.893608	0.0714439	0.90177	0.39731	0.865476	3.35843	5.33732
ARL5A	35	1.76674	0.432624	24.4871	2.59	1	1.59	2.59	1.777	0.894766	1.423	2.102	0.756422	0.137878	0.0284781	-0.653307	0.0417933	1.01446	0.979897	0.0666548	0.964431	0.0347421	0.982992	0.0719167	0.932602	1.88233	1.9639
ARL5B	35	1.6576	0.414097	24.9817	2.672	1	1.672	2.672	1.566	1.06769	1.321	1.928	0.86722	0.138568	0.546061	-0.2503	0.0394076	0.948264	0.950919	0.047369	0.975023	0.0348281	0.977388	0.0984286	0.939788	1.35679	2.71741
ARL6	34	1.61291	0.5109	31.6757	3.399	1	2.399	3.399	1.5045	1.59455	1.22	1.771	1.3546	0.157041	1.70359	4.00782	0.0447375	0.830005	0.760391	0.0329167	0.941189	0.0232363	0.951088	0.210619	0.853521	1.40186	8.13437
ARL6IP1	35	4.38871	1.75979	40.0982	9.356	1	8.356	9.356	4.011	2.08327	3.173	5.374	1.55489	0.217226	0.683245	0.813244	0.163564	1.44457	0.907066	0.267881	0.850403	0.118172	0.959189	0.488119	0.899033	2.00978	3.87153
ARL6IP4	35	3.32763	1.15259	34.6369	6.066	1	5.066	6.066	3.3	1.53515	2.568	3.908	1.29632	0.190847	0.183185	0.0702523	0.108958	1.36639	0.938332	0.224476	0.961297	0.071286	0.974671	0.261655	0.937957	3.10574	3.53224
ARL6IP5	35	1.63063	0.473336	29.0278	3.086	1	2.086	3.086	1.61	1.29565	1.168	1.899	1.09847	0.155501	1.00576	1.28331	0.0435036	0.847563	0.886953	0.0232738	0.884949	0.0318579	0.955302	0.140714	0.844871	0.676749	3.90635
ARL6IP6	35	1.7918	0.406444	22.6835	2.657	1	1.657	2.657	1.801	0.920044	1.42	2.027	0.817464	0.125252	0.317011	-0.108687	0.0385045	1.09872	0.942347	0.0476548	0.821352	0.0278211	0.947571	0.102333	0.932825	1.48474	3.62103
ARL8A	35	3.11871	0.934513	29.9647	5.242	1	4.242	5.242	3.148	1.34752	2.583	3.61	1.17507	0.160367	-0.130068	0.785398	0.0858081	1.57417	0.885269	0.26019	0.88204	0.0463526	0.964979	0.209214	0.930101	5.13083	4.3504
ARL8B	35	2.05863	0.443189	21.5284	2.919	1	1.919	2.919	2.13	0.900939	1.705	2.323	0.826087	0.119595	-0.207225	-0.125388	0.0422403	1.2983	0.953819	0.0890714	0.893831	0.0301842	0.938415	0.0725357	0.961435	2.81073	2.46205
ARMC1	35	2.12534	0.654954	30.8164	3.779	1	2.779	3.779	2.106	1.31956	1.707	2.556	1.08725	0.169818	0.310066	0.0815377	0.061923	1.01073	0.93858	0.0905357	0.898299	0.0394825	0.956685	0.153155	0.892882	2.15312	3.62035
ARMC10	35	2.8736	1.25445	43.6544	6.631	1	5.631	6.631	2.681	2.10034	1.998	3.321	1.69557	0.222523	1.36215	2.08051	0.109708	0.898854	0.803081	0.130429	0.849447	0.0690895	0.960504	0.482405	0.943446	1.66954	6.85832
ARMC2	33	1.4947	0.332243	22.2281	2.192	1	1.192	2.192	1.444	0.825485	1.166	1.691	0.704908	0.123238	0.546134	-0.480401	0.0335224	0.924816	0.951854	0.0205	0.863042	0.0263848	0.951169	0.0704881	0.968223	0.704975	2.71944
ARMC3	32	2.92403	1.60387	54.8512	7.298	1	6.298	7.298	2.69	2.34126	1.707	3.641	1.72974	0.294759	0.96791	0.69356	0.161761	0.254972	0.895149	0.099119	0.91728	0.139506	0.983932	0.498607	0.93914	0.662372	3.41139
ARMC6	31	1.59894	0.482347	30.1668	2.729	1	1.729	2.729	1.487	1.16274	1.189	1.841	0.939163	0.163672	0.785835	0.0205426	0.0507044	0.787665	0.913489	0.0300357	0.924676	0.0441348	0.936068	0.15525	0.967417	0.672263	3.63544
ARMC8	35	1.9482	0.453289	23.2671	2.717	1	1.717	2.717	2.017	0.851264	1.513	2.287	0.750765	0.131018	-0.263801	-0.855898	0.0437927	1.15993	0.980036	0.07425	0.890373	0.0412912	0.956481	0.0418929	0.921924	1.67392	0.977915
ARMCX3	35	1.99337	0.559445	28.0653	3.192	1	2.192	3.192	1.983	1.1054	1.519	2.219	0.987832	0.155488	0.340018	-0.271853	0.053177	1.03618	0.948686	0.0733452	0.927497	0.0365877	0.933426	0.127083	0.989391	1.99191	3.68164
ARMCX5	35	2.64909	0.909271	34.3239	5.165	1	4.165	5.165	2.67	1.55993	1.79	3.138	1.32728	0.188197	0.339272	0.489327	0.0855356	1.10945	0.929173	0.0987857	0.961183	0.0534965	0.989356	0.21	0.738896	1.794	2.93173
ARMCX6	35	2.50786	1.07208	42.749	5.626	1	4.626	5.626	2.158	2.14365	1.689	3.212	1.44022	0.228937	1.00339	0.920573	0.0985048	0.734771	0.886432	0.104	0.955003	0.0750211	0.959619	0.285405	0.836449	1.37961	3.31603
ARNT	34	1.78591	0.403494	22.5931	2.673	1	1.673	2.673	1.78	0.939888	1.513	1.991	0.840281	0.124257	0.023039	0.0492343	0.039195	1.1	0.935734	0.087	0.952225	0.0257162	0.958569	0.0907143	0.950669	3.36069	3.49844
ARNTL	35	2.33989	0.695533	29.7251	3.936	1	2.936	3.936	2.283	1.28603	1.917	2.543	1.15454	0.158348	0.443067	0.46189	0.0635689	1.19565	0.877089	0.138381	0.975265	0.0283754	0.967888	0.20631	0.963623	4.91396	7.23867
ARPC1A	35	1.81937	0.511159	28.0954	3.325	1	2.325	3.325	1.717	1.35411	1.384	2.145	1.08392	0.151779	0.860646	0.853358	0.0473773	0.96658	0.902024	0.0518571	0.873645	0.0355421	0.914769	0.128786	0.772389	1.39344	3.05949
ARPC1B	35	4.87851	1.62274	33.2629	8.448	1	7.448	8.448	5.081	1.46585	3.845	6.096	1.22178	0.182023	-0.335189	0.316418	0.152353	2.13616	0.925544	0.408702	0.930028	0.120879	0.959532	0.302357	0.811773	3.27712	2.11614
ARPC2	35	3.51189	1.06428	30.305	5.953	1	4.953	5.953	3.417	1.44952	2.761	4.11	1.20511	0.164434	0.144511	0.672497	0.0990762	1.72851	0.909952	0.234155	0.904904	0.0626526	0.978157	0.276857	0.915059	3.45746	4.13387
ARPC3	35	2.32577	0.683231	29.3765	4.183	1	3.183	4.183	2.303	1.38211	1.957	2.593	1.22754	0.155673	0.492781	1.25164	0.0621179	1.20765	0.867936	0.137405	0.966609	0.0276754	0.959878	0.195988	0.838199	4.99968	6.18395
ARPC4	35	2.45563	0.611425	24.8989	4.002	1	3.002	4.002	2.518	1.19222	2.028	2.88	1.04236	0.135573	-0.0884776	0.683755	0.0571179	1.42751	0.916321	0.147286	0.88028	0.0461667	0.969999	0.135333	0.776821	2.89522	2.34761
ARPC5	35	2.4916	0.656532	26.3498	3.69	1	2.69	3.69	2.412	1.11526	2.032	2.909	0.924716	0.14665	-0.124526	-0.254644	0.0626899	1.36318	0.957353	0.151452	0.931853	0.0480088	0.979592	0.0973214	0.973517	3.00094	2.01459
ARPC5L	34	3.09524	1.19645	38.6544	6.212	1	5.212	6.212	3.086	1.68892	2.055	3.932	1.32553	0.213708	0.534818	-0.0763535	0.116832	1.05067	0.945597	0.123762	0.784658	0.115235	0.978234	0.282512	0.87468	0.861469	2.19209
ARPP19	35	1.65149	0.341968	20.7067	2.348	1	1.348	2.348	1.66	0.812048	1.354	1.912	0.705021	0.116682	0.122116	-0.720308	0.0330611	1.05639	0.981411	0.045131	0.924061	0.0317702	0.989202	0.0585	0.850452	1.327	1.58307
ARRB1	35	4.11331	1.21097	29.4403	6.113	1	5.113	6.113	4.403	1.16125	3.204	4.827	1.05925	0.159791	-0.752896	0.303027	0.112767	2.0835	0.910513	0.300643	0.95679	0.0723491	0.955975	0.154155	0.935845	4.15899	2.08584
ARRB2	35	3.58594	1.21677	33.9316	6.918	1	5.918	6.918	3.587	1.64985	2.776	4.207	1.4067	0.182035	0.239573	1.07634	0.111994	1.57005	0.889539	0.256417	0.979334	0.0689246	0.975149	0.343714	0.810834	3.73622	4.14653
ARRDC1	35	3.93503	1.19703	30.4199	6.202	1	5.202	6.202	3.822	1.36107	2.885	4.955	1.04985	0.169092	-0.0702806	-0.160946	0.114159	1.88017	0.954989	0.218821	0.737616	0.0873649	0.928918	0.166226	0.915405	1.98887	1.87499
ARRDC2	34	2.84335	1.06016	37.2855	5.836	1	4.836	5.836	2.605	1.85643	2.104	3.295	1.46768	0.199916	0.792379	0.992997	0.100398	1.08638	0.889363	0.160821	0.945171	0.0663602	0.961972	0.337881	0.935313	2.38114	4.95052
ARRDC3	35	1.95751	0.53429	27.2943	2.942	1	1.942	2.942	1.975	0.983291	1.368	2.411	0.805475	0.154555	-0.00092647	-1.00933	0.051907	1.02319	0.991031	0.0494762	0.910239	0.0467368	0.968957	0.0627619	0.923247	0.994461	1.27953
ARRDC4	35	2.96283	1.31262	44.3029	6.499	1	5.499	6.499	2.596	2.11826	1.873	3.858	1.42535	0.243537	0.695162	0.0536458	0.123797	0.734484	0.933969	0.126524	0.960909	0.110637	0.969694	0.300357	0.826791	1.13323	2.31472
ARSB	35	2.23994	0.681261	30.4142	3.701	1	2.701	3.701	2.2	1.22773	1.535	2.62	1.03092	0.168303	0.429208	-0.425253	0.0646796	1.07571	0.946447	0.0647381	0.707732	0.0440123	0.975567	0.127107	0.857819	1.06708	2.53942
ARSD	27	1.59533	0.331397	20.7729	2.358	1	1.358	2.358	1.635	0.830581	1.33	1.775	0.76507	0.11274	0.259235	0.231454	0.0400232	1.03501	0.918896	0.0636571	0.977837	0.0266643	0.890862	0.122686	0.920141	2.62043	4.75234
ARSG	35	5.74589	1.64467	28.6234	10.209	1	9.209	10.209	5.598	1.64505	4.711	6.705	1.37345	0.150699	0.0473161	2.07574	0.148561	3.07179	0.856729	0.414643	0.676889	0.121605	0.980614	0.465012	0.830608	2.35365	3.23899
ARV1	35	2.56914	0.791104	30.7925	3.921	1	2.921	3.921	2.498	1.16934	2.017	3.214	0.908836	0.17281	-0.209015	-0.63213	0.076172	1.19805	0.973447	0.166071	0.935897	0.0700404	0.975444	0.0910714	0.919456	2.27495	1.22564
ASAH1	35	1.86711	0.52792	28.2747	3.377	1	2.377	3.377	1.956	1.21524	1.375	2.197	1.08193	0.155352	0.439547	0.438039	0.0497653	0.971339	0.93305	0.0602143	0.957314	0.0419842	0.906285	0.114155	0.647552	1.51497	1.94275
ASAP1	35	1.95594	0.778389	39.7961	4.744	1	3.744	4.744	1.741	2.15049	1.403	2.281	1.64139	0.20271	1.59366	3.8319	0.0680252	0.731489	0.801928	0.056869	0.98677	0.0516193	0.977456	0.283012	0.769503	1.1122	4.31624
ASAP2	35	2.53649	1.1087	43.7101	5.428	1	4.428	5.428	2.261	1.95843	1.604	3.13	1.4147	0.235779	0.881769	0.324164	0.102606	0.68957	0.899312	0.0817024	0.950727	0.069307	0.946487	0.309286	0.960382	1.18413	4.52806
ASB1	32	2.18569	0.66722	30.5268	3.838	1	2.838	3.838	2.06	1.37767	1.723	2.624	1.08155	0.168255	0.500615	0.0449988	0.0690209	1.04684	0.941686	0.0935595	0.952927	0.0495206	0.956126	0.145202	0.804141	1.88299	2.46607
ASB13	24	1.50775	0.422664	28.0327	2.446	1	1.446	2.446	1.429	1.0119	1.135	1.785	0.810084	0.153282	0.657855	-0.528492	0.0578783	0.784272	0.937587	0.0281143	0.970683	0.047972	0.942361	0.101143	0.925626	0.603669	2.07093
ASB14	35	3.38594	1.06183	31.3599	5.246	1	4.246	5.246	3.367	1.26106	2.42	4.25	0.999059	0.176515	-0.134048	-0.571389	0.102541	1.5402	0.979217	0.174298	0.846199	0.0863982	0.979677	0.136393	0.944321	1.74251	1.52168
ASB3	35	3.09297	1.094	35.3706	6.433	1	5.433	6.433	2.785	1.95081	2.23	4.024	1.35015	0.191524	0.737395	1.14965	0.101633	1.26357	0.906201	0.138286	0.796026	0.0803825	0.917721	0.252071	0.635164	1.49222	2.17039
ASB7	35	1.972	0.533447	27.051	3.328	1	2.328	3.328	1.943	1.19815	1.59	2.171	1.07232	0.140811	0.755748	1.40069	0.0476409	1.11446	0.837466	0.0766905	0.897062	0.0218842	0.969929	0.191821	0.87437	3.24111	7.90171
ASB8	35	2.08543	0.603127	28.921	3.536	1	2.536	3.536	2.017	1.25731	1.662	2.529	1.00277	0.158321	0.394656	-0.0228717	0.0566465	1.06579	0.926227	0.110917	0.951581	0.0346596	0.902611	0.11744	0.894949	3.37379	3.35963
ASCC1	35	1.93183	0.558238	28.8969	3.138	1	2.138	3.138	1.821	1.17408	1.471	2.457	0.870167	0.161578	0.395425	-0.707529	0.0535535	0.967866	0.96633	0.0608929	0.890186	0.0449789	0.943309	0.0840119	0.915644	1.27757	1.81303
ASCC2	35	7.53106	4.46253	59.255	21.538	1	20.538	21.538	7.165	2.86643	4.341	9.85	2.08508	0.314915	1.07168	1.72669	0.406899	0.206872	0.872974	0.430893	0.979922	0.284688	0.972922	1.45527	0.859356	1.52445	4.51514
ASCC3	35	2.26943	0.580729	25.5892	3.428	1	2.428	3.428	2.335	1.03983	1.974	2.662	0.912096	0.140106	-0.373768	0.100799	0.0545521	1.28749	0.926541	0.14781	0.97869	0.0386614	0.984377	0.111464	0.910449	3.80109	2.66657
ASF1A	35	2.01611	0.443603	22.0028	3.05	1	2.05	3.05	2.036	1.00688	1.708	2.289	0.895588	0.119396	0.0765468	0.609482	0.0412992	1.27273	0.910089	0.0913929	0.926064	0.0271579	0.945135	0.108429	0.795614	3.29734	3.36091
ASGR2	24	1.69312	0.56446	33.3383	2.813	1	1.813	2.813	1.6465	1.10112	1.199	1.853	0.978413	0.179912	0.680484	-0.522383	0.0762857	0.739554	0.91325	0.0407429	0.960383	0.052528	0.893426	0.152114	0.79413	0.833771	2.57402
ASH1L	35	2.39149	0.584771	24.4522	3.71	1	2.71	3.71	2.391	1.13342	1.953	2.688	1.00818	0.133049	-0.109732	0.488502	0.0545905	1.40886	0.915063	0.13031	0.91858	0.0337491	0.978274	0.136536	0.8902	3.62552	3.68138
ASH2L	35	2.56214	1.07129	41.8125	6.347	1	5.347	6.347	2.381	2.2457	1.698	3.179	1.68198	0.218803	1.31718	3.166	0.0961824	0.830861	0.846373	0.0987619	0.947886	0.0692789	0.960887	0.303274	0.611945	1.40628	2.78788
ASL	30	1.6643	0.44841	26.9429	2.617	1	1.617	2.617	1.676	0.964797	1.24	1.944	0.83179	0.150461	0.414229	-0.688856	0.0501382	0.887159	0.968918	0.0356429	0.936439	0.0440118	0.981475	0.100929	0.943333	0.772688	2.2041
ASNA1	34	3.36653	1.85199	55.0117	8.934	1	7.934	8.934	2.9095	2.72693	1.749	4.266	1.85982	0.289466	1.19665	1.71003	0.172119	0.354449	0.856539	0.105012	0.837364	0.145904	0.963246	0.610881	0.840999	0.625674	3.65551
ASNS	33	2.39548	1.36802	57.1082	7.472	1	6.472	7.472	2.103	3.07751	1.486	2.735	2.36636	0.26269	2.22947	6.24237	0.114518	0.448684	0.655199	0.0688929	0.701073	0.0704093	0.974911	0.652774	0.830525	0.703626	7.89806
ASNSD1	35	2.34609	0.76001	32.3948	4.204	1	3.204	4.204	2.298	1.39426	1.846	2.804	1.14265	0.178379	0.340902	0.245155	0.0718003	1.05368	0.937137	0.130107	0.949609	0.050514	0.987519	0.169583	0.792108	2.47679	2.69284
ASPH	35	1.72469	0.580639	33.6663	3.763	1	2.763	3.763	1.571	1.75875	1.259	2.025	1.36444	0.171887	1.55971	3.55834	0.0508616	0.809176	0.805671	0.0316667	0.902358	0.0376088	0.959701	0.20431	0.750501	0.791692	4.24829
ASPM	35	3.07326	1.23249	40.1037	5.871	1	4.871	5.871	2.867	1.69899	2.122	3.911	1.24546	0.223551	0.413893	-0.375489	0.117873	0.951551	0.960389	0.164155	0.935587	0.106321	0.971778	0.265476	0.916014	1.48645	2.35365
ASPRV1	29	2.19717	0.896888	40.8201	5.498	1	4.498	5.498	2.08	2.1625	1.612	2.582	1.74206	0.203633	1.7242	5.45623	0.0926793	0.806983	0.774153	0.0962857	0.950828	0.0516286	0.924081	0.321857	0.550976	1.91895	3.71703
ASRGL1	24	1.51175	0.43965	29.0822	2.705	1	1.705	2.705	1.4645	1.16422	1.171	1.572	1.08461	0.149068	1.23272	1.58993	0.0564365	0.806293	0.823905	0.0392	0.850091	0.0294091	0.962468	0.224657	0.977588	1.17729	7.75904
ASTE1	35	2.16551	0.698857	32.2721	4.082	1	3.082	4.082	2.075	1.4853	1.766	2.398	1.28524	0.171929	0.782449	1.23307	0.0638776	1.01572	0.877223	0.106821	0.973588	0.0347982	0.981448	0.223869	0.906255	3.04515	5.94046
ASXL1	35	2.46654	0.890314	36.0956	5.05	1	4.05	5.05	2.233	1.8137	1.713	3.313	1.22246	0.196744	0.760826	0.576343	0.0832585	0.967889	0.91825	0.0867738	0.874425	0.0679298	0.922491	0.185833	0.649275	1.21084	1.92544
ASXL2	35	3.24566	0.766392	23.6128	4.795	1	3.795	4.795	3.409	1.11323	2.796	3.844	0.987253	0.126883	-0.780265	1.09163	0.0706552	1.97386	0.892433	0.225869	0.860887	0.059207	0.987248	0.0989405	0.627596	3.32662	1.06232
ATAD1	35	1.75343	0.386803	22.0598	2.804	1	1.804	2.804	1.76	1.025	1.426	2.005	0.899751	0.121906	0.331183	0.35547	0.0366734	1.09331	0.943871	0.0596429	0.92479	0.0290088	0.98049	0.0882976	0.781476	1.93923	2.42601
ATAD2	35	3.28351	1.2925	39.3632	7.428	1	6.428	7.428	3.104	2.07088	2.211	4.076	1.57704	0.211736	0.646509	1.80857	0.119281	1.13645	0.894283	0.188988	0.964212	0.0866175	0.95268	0.319536	0.571622	2.20828	2.21348
ATAD2B	33	2.41282	0.612044	25.3663	3.562	1	2.562	3.562	2.64	0.970455	1.925	2.848	0.899579	0.140267	-0.485797	-0.425848	0.0615909	1.36577	0.946848	0.122857	0.9335	0.056473	0.953478	0.0670595	0.641194	2.12992	0.798542
ATAD5	35	2.98817	0.98079	32.8224	5.358	1	4.358	5.358	3.14	1.3879	2.146	3.818	1.14144	0.182676	0.0179216	-0.392158	0.0936538	1.3024	0.957387	0.14894	0.874005	0.0984491	0.977704	0.161071	0.610166	1.35241	1.02105
ATE1	35	2.46	0.739001	30.0407	3.803	1	2.803	3.803	2.621	1.06944	1.791	2.966	0.945044	0.168529	-0.257773	-0.775569	0.0711291	1.17968	0.972734	0.116536	0.964417	0.0648211	0.939781	0.109369	0.971789	1.84494	1.74471
ATF1	35	1.71454	0.392859	22.9133	2.399	1	1.399	2.399	1.732	0.807737	1.349	1.968	0.710874	0.128966	0.00708294	-0.76293	0.037937	1.03168	0.979133	0.0530595	0.909242	0.0332632	0.958727	0.0632262	0.887416	1.51281	1.75941
ATF2	35	1.86546	0.494338	26.4996	2.998	1	1.998	2.998	1.844	1.08351	1.423	2.218	0.900812	0.148948	0.124641	-0.515101	0.0476714	1.00737	0.976466	0.0578214	0.986397	0.0379368	0.98293	0.0851071	0.840351	1.52952	1.91798
ATF4	35	2.89457	0.884791	30.5673	5.092	1	4.092	5.092	2.812	1.45519	2.221	3.472	1.17857	0.165577	0.291482	0.525616	0.0822286	1.41446	0.906887	0.178262	0.909398	0.0473439	0.873853	0.220929	0.926208	3.91842	4.94605
ATF6	35	2.20837	0.527171	23.8715	3.319	1	2.319	3.319	2.182	1.06279	1.911	2.564	0.904446	0.131109	-0.179254	0.229584	0.0496756	1.31421	0.932336	0.130976	0.96538	0.0327228	0.975694	0.104893	0.961488	3.96029	3.15883
ATF6B	32	1.78859	0.647415	36.1969	4.106	1	3.106	4.106	1.6375	1.89679	1.328	2.124	1.46234	0.18034	1.73203	4.40827	0.0605383	0.789712	0.769446	0.0481667	0.816473	0.04545	0.957713	0.235726	0.726749	0.903481	3.93571
ATF7	35	3.62989	1.31368	36.1907	6.7	1	5.7	6.7	3.525	1.61702	2.679	4.567	1.24808	0.200773	-0.0188999	-0.0512223	0.125036	1.37923	0.951222	0.267321	0.913781	0.101591	0.968147	0.232107	0.756732	2.48358	1.7858
ATF7IP	35	1.56837	0.333926	21.2913	2.396	1	1.396	2.396	1.574	0.886912	1.251	1.78	0.78427	0.11789	0.0882778	-0.108409	0.0317221	0.997373	0.947572	0.0401071	0.921072	0.0200702	0.966359	0.0618929	0.754349	1.90469	2.40726
ATF7IP2	35	2.64029	1.18547	44.8994	7.361	1	6.361	7.361	2.551	2.49353	1.931	3.067	2.07401	0.224727	1.74091	6.3314	0.101799	0.807901	0.774274	0.131167	0.917796	0.0658018	0.985076	0.423274	0.600442	1.85722	3.9209
ATG10	33	1.94758	0.732141	37.5924	3.723	1	2.723	3.723	1.868	1.45771	1.29	2.355	1.15626	0.204004	0.83859	0.387973	0.0723051	0.718388	0.911929	0.0435119	0.975443	0.0612549	0.987031	0.22006	0.929322	0.702002	3.38248
ATG101	33	2.88239	0.98069	34.0235	4.878	1	3.878	4.878	2.732	1.41947	2.083	3.589	1.08052	0.190118	0.147144	-0.447677	0.0997269	1.18704	0.966881	0.163238	0.917752	0.0773627	0.931492	0.179179	0.96669	2.07891	2.4036
ATG12	35	1.87723	0.552542	29.4339	3.333	1	2.333	3.333	1.803	1.29395	1.476	2.194	1.06335	0.16046	0.74673	0.42933	0.0516798	0.946992	0.918547	0.075131	0.974742	0.0393105	0.980609	0.143655	0.905972	1.89978	3.37622
ATG13	35	2.17506	0.587232	26.9984	3.454	1	2.454	3.454	2.141	1.14619	1.788	2.485	0.987525	0.149268	0.137984	-0.0689842	0.0557025	1.17241	0.944757	0.118274	0.951028	0.0368491	0.986395	0.0962381	0.768282	3.0946	2.03418
ATG14	35	2.35483	0.679603	28.86	3.703	1	2.703	3.703	2.364	1.1434	1.929	2.759	0.979703	0.160231	-0.159719	-0.265704	0.0647356	1.18959	0.952718	0.143155	0.947531	0.0443912	0.988325	0.122881	0.982242	3.09173	2.7511
ATG16L1	35	2.67589	0.830253	31.0272	5.055	1	4.055	5.055	2.662	1.52329	2.125	3.069	1.32128	0.165922	0.323623	1.2237	0.0761745	1.30474	0.883869	0.164524	0.938172	0.0424649	0.97786	0.241107	0.837742	3.7171	4.86422
ATG16L2	35	5.1862	2.13608	41.1879	11.043	1	10.043	11.043	4.72	2.12775	3.587	6	1.67383	0.215308	1.00581	1.52826	0.191578	1.73779	0.84459	0.288738	0.709571	0.119432	0.977374	0.758214	0.943433	1.75517	6.12806
ATG2A	29	1.6039	0.461414	28.7683	2.715	1	1.715	2.715	1.525	1.12459	1.222	1.804	0.950665	0.154736	0.877851	0.279988	0.0514089	0.832764	0.89998	0.03925	0.976105	0.0328714	0.98085	0.149536	0.979029	1.18827	4.54066
ATG2B	35	1.98729	0.450035	22.6457	2.938	1	1.938	2.938	1.993	0.972403	1.694	2.308	0.839688	0.125268	-0.0534264	-0.10945	0.0427109	1.21849	0.945748	0.0792857	0.902787	0.0289123	0.934915	0.0887976	0.890567	2.64805	2.92559
ATG3	35	2.11489	0.535619	25.3261	3.043	1	2.043	3.043	2.132	0.958255	1.647	2.592	0.788194	0.143166	-0.0896709	-0.979793	0.0519473	1.17983	0.987653	0.0741905	0.843154	0.0548158	0.990238	0.0620119	0.88003	1.15242	1.00537
ATG4A	35	2.78877	0.937074	33.6017	5.757	1	4.757	5.757	2.689	1.76906	2.222	3.082	1.54348	0.176802	0.751598	2.09726	0.0845936	1.26609	0.855689	0.188976	0.929949	0.047	0.972906	0.284119	0.76939	3.84324	4.78055
ATG4B	34	2.05121	0.601896	29.3435	3.717	1	2.717	3.717	1.947	1.39548	1.674	2.43	1.11811	0.157294	0.729542	0.7881	0.0569862	1.05395	0.888921	0.100321	0.889086	0.0338277	0.890008	0.151774	0.85776	2.96259	4.32411
ATG4C	35	2.49891	0.693543	27.7538	3.855	1	2.855	3.855	2.479	1.15167	1.984	2.969	0.961603	0.154157	-0.274331	-0.266254	0.0660927	1.30925	0.953563	0.140024	0.978375	0.0519719	0.959683	0.123381	0.919028	2.74669	2.27342
ATG4D	32	2.16091	0.882768	40.8518	4.621	1	3.621	4.621	1.9375	1.8689	1.499	2.719	1.33174	0.221801	0.849784	0.610633	0.0899551	0.676647	0.913779	0.0754405	0.940298	0.0748426	0.956513	0.218631	0.762012	0.9909	2.3272
ATG5	35	2.35611	0.588831	24.9916	3.283	1	2.283	3.283	2.507	0.91065	1.781	2.761	0.826874	0.139586	-0.414267	-0.528681	0.0564255	1.34046	0.964182	0.104226	0.887826	0.0483632	0.96015	0.0752619	0.960155	1.99274	1.55619
ATG7	35	6.07554	1.61541	26.5888	9.739	1	8.739	9.739	6.154	1.42005	5.282	6.876	1.27094	0.139259	-0.550446	2.36573	0.14516	3.46267	0.847842	0.504238	0.759277	0.0905579	0.983764	0.37169	0.893081	4.29753	3.72611
ATG9A	35	2.19214	0.966337	44.0819	4.749	1	3.749	4.749	1.968	1.90498	1.558	2.671	1.40359	0.227494	1.26612	1.5125	0.0855611	0.652044	0.82316	0.07825	0.955659	0.0488842	0.869072	0.313619	0.846916	1.7602	6.25199
ATIC	30	1.87943	0.657304	34.9735	3.543	1	2.543	3.543	1.869	1.36062	1.181	2.252	1.12922	0.190945	0.661553	0.221513	0.0718534	0.765706	0.926112	0.0259643	0.886472	0.0678118	0.982635	0.219964	0.898555	0.345418	2.96619
ATL1	33	1.66691	0.457775	27.4625	3.082	1	2.082	3.082	1.61	1.29317	1.417	1.877	1.10922	0.142799	0.998877	2.01981	0.0433185	0.930494	0.83725	0.0630714	0.853457	0.0200049	0.887087	0.160071	0.858645	3.03327	7.74506
ATL2	35	2.52726	0.657859	26.0306	3.851	1	2.851	3.851	2.635	1.08197	2.055	2.971	0.95961	0.143681	-0.179787	0.0551812	0.0623	1.40586	0.941671	0.138571	0.914275	0.0483474	0.96421	0.137393	0.903278	2.71773	2.6622
ATL3	35	1.97643	0.519564	26.288	3.013	1	2.013	3.013	1.976	1.01872	1.635	2.309	0.871806	0.145445	-0.0334552	-0.173165	0.0493193	1.08868	0.946118	0.108238	0.906437	0.0315842	0.979593	0.0893333	0.927518	3.17104	2.67806
ATM	35	1.81391	0.486356	26.8125	3.121	1	2.121	3.121	1.837	1.1546	1.419	2.098	1.01096	0.146848	0.622802	0.499696	0.0457006	0.991304	0.927093	0.0574167	0.971877	0.0348702	0.97324	0.138964	0.908672	1.64428	3.7208
ATMIN	35	2.18457	0.646198	29.5801	3.73	1	2.73	3.73	2.26	1.20796	1.698	2.555	1.06849	0.164273	0.0137617	-0.137835	0.0615703	1.07631	0.953238	0.109786	0.961676	0.0452	0.973682	0.132405	0.855978	2.39894	2.5752
ATOX1	35	3.76043	1.39668	37.1416	6.981	1	5.981	6.981	3.698	1.61736	2.684	4.727	1.26528	0.207425	0.0960426	-0.303972	0.133825	1.35158	0.963977	0.258952	0.93775	0.111574	0.975967	0.256714	0.869858	2.23003	2.0507
ATP10A	30	1.80177	0.610438	33.88	3.868	1	2.868	3.868	1.8315	1.56593	1.254	2.131	1.34585	0.177111	1.22793	3.13649	0.0638934	0.811418	0.849046	0.0471071	0.969464	0.0535544	0.949346	0.233679	0.706335	0.898253	3.24646
ATP10D	35	2.41626	0.728537	30.1515	4.462	1	3.462	4.462	2.442	1.41769	1.931	2.843	1.21773	0.162536	0.164833	0.97885	0.0673801	1.20342	0.898152	0.152214	0.940798	0.0438018	0.978221	0.192964	0.788864	3.34213	3.55264
ATP11A	35	1.9988	0.606956	30.366	3.675	1	2.675	3.675	1.87	1.43048	1.524	2.327	1.14955	0.162493	0.92884	0.92414	0.0557241	0.995766	0.885035	0.0658452	0.82013	0.0403526	0.946804	0.191345	0.931414	1.41343	4.66475
ATP11B	35	1.74477	0.377618	21.6428	2.589	1	1.589	2.589	1.702	0.933608	1.473	1.943	0.817808	0.118139	0.279655	0.171091	0.0353647	1.10821	0.920925	0.0755476	0.918166	0.0202649	0.949031	0.0868929	0.986875	3.60676	4.45884
ATP11C	35	1.60177	0.388101	24.2295	2.391	1	1.391	2.391	1.589	0.875393	1.328	1.872	0.743056	0.134595	0.345174	-0.451498	0.0369885	0.935978	0.953745	0.0363929	0.757659	0.0247947	0.937731	0.0759524	0.933248	1.18591	3.0486
ATP13A3	35	1.99977	0.424363	21.2206	2.908	1	1.908	2.908	1.986	0.960725	1.679	2.312	0.82526	0.117642	-0.143109	0.022811	0.0403627	1.27324	0.949896	0.0939881	0.905317	0.0303772	0.962715	0.0731905	0.908153	2.90957	2.27284
ATP1A1	35	2.78591	0.894557	32.11	4.861	1	3.861	4.861	2.742	1.4081	2.196	3.136	1.23119	0.175699	0.300992	0.197295	0.0839798	1.27428	0.925388	0.18469	0.922133	0.0531298	0.985256	0.197405	0.945626	3.2535	3.56607
ATP1B3	35	4.57963	1.39173	30.3897	7.477	1	6.477	7.477	4.652	1.3923	3.259	5.59	1.15868	0.167663	-0.245209	0.187537	0.131736	2.20837	0.940782	0.221048	0.606034	0.0982719	0.991521	0.259714	0.869729	1.37484	2.31819
ATP2A2	35	3.55331	0.986285	27.7568	5.332	1	4.332	5.332	3.545	1.222	2.798	4.236	1.02266	0.153376	-0.407164	0.18113	0.0935039	1.87024	0.943721	0.238702	0.821092	0.0807421	0.973376	0.152631	0.969545	2.49384	1.88291
ATP2A3	35	5.66737	1.8167	32.0554	8.9	1	7.9	8.9	6.075	1.30041	4.047	7.283	1.08472	0.177475	-0.433514	-0.0263013	0.172566	2.56118	0.947407	0.398952	0.722914	0.160705	0.954317	0.195976	0.891652	1.88055	1.1394
ATP2B1	35	2.11471	0.544984	25.771	3.423	1	2.423	3.423	2.149	1.1275	1.685	2.52	0.961508	0.142733	0.209139	0.0605982	0.0517863	1.18256	0.948095	0.09175	0.860904	0.0451246	0.974372	0.121786	0.824554	1.79648	2.2839
ATP2B4	35	2.91011	0.857334	29.4605	5.347	1	4.347	5.347	2.837	1.53225	2.331	3.515	1.2367	0.159701	0.306872	0.996015	0.0797361	1.47486	0.908238	0.187845	0.927504	0.0546702	0.953038	0.177452	0.63206	3.34392	2.15268
ATP2C1	35	2.80754	0.749236	26.6866	3.864	1	2.864	3.864	2.767	1.03506	2.271	3.474	0.82441	0.149114	-0.437211	-0.478063	0.0718263	1.51467	0.964981	0.158917	0.889542	0.0680579	0.981544	0.0450357	0.970572	2.11616	0.65433
ATP6AP1	35	5.711	1.67939	29.4063	8.977	1	7.977	8.977	5.726	1.39312	4.672	6.913	1.15391	0.160022	-0.565579	0.799946	0.156794	2.88871	0.915255	0.484607	0.866962	0.129549	0.982854	0.276667	0.891766	3.29964	1.93769
ATP6AP2	35	1.76929	0.376726	21.2926	2.631	1	1.631	2.631	1.785	0.913725	1.557	1.961	0.831719	0.116322	0.0267442	0.237983	0.0353101	1.1337	0.922433	0.0859524	0.988512	0.0208772	0.987087	0.0841071	0.893818	4.12299	3.648
ATP6V0A1	35	2.67534	0.849824	31.765	4.957	1	3.957	4.957	2.645	1.49603	2.052	3.161	1.25182	0.174242	0.302549	0.518757	0.0799779	1.23574	0.929975	0.154	0.976616	0.0624754	0.98134	0.22556	0.856644	2.4531	3.15161
ATP6V0A2	35	2.20869	0.642901	29.1078	3.67	1	2.67	3.67	2.132	1.25235	1.818	2.659	1.00414	0.160718	0.217868	-0.183756	0.0609028	1.11244	0.942272	0.132774	0.9626	0.0431807	0.913639	0.116726	0.90435	3.23962	2.67572
ATP6V0B	35	4.0302	1.20215	29.8286	6.784	1	5.784	6.784	3.789	1.52652	3.213	4.758	1.21564	0.162397	0.154425	0.536963	0.11229	2.00897	0.916129	0.255143	0.770048	0.0732614	0.950077	0.262464	0.96404	2.82272	3.63523
ATP6V0C	35	2.32683	1.04663	44.9809	4.955	1	3.955	4.955	2.171	1.82174	1.335	2.694	1.46808	0.241391	0.91796	0.481586	0.0963658	0.592244	0.890125	0.0452738	0.971761	0.061414	0.957263	0.309702	0.979786	0.748355	5.16151
ATP6V0D1	35	5.34357	1.64254	30.7387	8.506	1	7.506	8.506	5.507	1.36299	4.265	6.36	1.18019	0.16538	-0.507283	0.709541	0.151619	2.61443	0.894671	0.435798	0.946675	0.0878509	0.980135	0.336452	0.899578	4.79131	3.51504
ATP6V0E1	35	1.83786	0.401217	21.8307	2.597	1	1.597	2.597	1.773	0.900733	1.572	2.14	0.746262	0.121994	0.0258876	-0.486125	0.0384669	1.14545	0.965176	0.0719167	0.94114	0.0290561	0.934844	0.0667976	0.955956	2.49176	2.35083
ATP6V1A	35	2.34814	0.63728	27.1397	3.752	1	2.752	3.752	2.362	1.16511	1.715	2.675	1.02879	0.150821	0.141016	-0.182245	0.0607611	1.25444	0.954509	0.092131	0.771253	0.0407702	0.987129	0.126286	0.957651	1.76557	3.005
ATP6V1B2	35	3.84097	1.05572	27.4857	6.195	1	5.195	6.195	3.907	1.32966	2.979	4.363	1.19069	0.148774	-0.163226	0.728913	0.0980403	2.07625	0.905532	0.236298	0.751215	0.0609439	0.877944	0.232679	0.946693	3.31762	4.11688
ATP6V1C1	35	1.95011	0.476083	24.4131	2.828	1	1.828	2.828	1.828	1	1.643	2.375	0.769684	0.136151	0.0290237	-0.702683	0.0455532	1.13016	0.961309	0.0967738	0.909045	0.0383053	0.915711	0.0523571	0.901723	2.50799	1.34596
ATP6V1D	35	2.10929	0.680608	32.2672	4.423	1	3.423	4.423	1.965	1.74198	1.632	2.466	1.38808	0.171065	1.0165	2.61534	0.0619062	0.994975	0.868687	0.104238	0.9574	0.0452579	0.986706	0.194964	0.648905	2.2348	2.83305
ATP6V1E1	35	1.83169	0.50014	27.3049	2.922	1	1.922	2.922	1.784	1.07735	1.396	2.17	0.885714	0.153433	0.264186	-0.627883	0.0482179	0.963763	0.975939	0.0592381	0.982121	0.0367965	0.986019	0.0771548	0.912992	1.60352	1.9415
ATP6V1F	34	2.08021	0.760488	36.5583	4.225	1	3.225	4.225	1.897	1.70005	1.356	2.467	1.30726	0.197101	0.872759	0.915464	0.0724176	0.812898	0.899226	0.0462262	0.963688	0.0512147	0.941488	0.225845	0.847	0.92388	3.96721
ATP6V1G1	35	1.71451	0.461504	26.9175	2.809	1	1.809	2.809	1.674	1.08065	1.316	2.046	0.884164	0.150414	0.404559	-0.455301	0.0442454	0.918097	0.965104	0.0479881	0.943022	0.0436368	0.984932	0.104048	0.923327	1.05292	2.23526
ATP6V1H	35	2.15763	0.539977	25.0264	3.266	1	2.266	3.266	2.165	1.04665	1.709	2.454	0.92339	0.137633	-0.0460014	0.0262329	0.050949	1.24055	0.934782	0.105286	0.917176	0.0288614	0.985308	0.111226	0.966728	3.39573	3.78113
ATP7A	35	2.22703	0.63401	28.4689	3.52	1	2.52	3.52	2.364	1.06599	1.644	2.614	0.96404	0.158402	0.020946	-0.482103	0.0605235	1.13761	0.956855	0.094869	0.885857	0.0565386	0.936941	0.138786	0.909462	1.58647	2.38271
ATP8A1	35	1.73494	0.517365	29.8203	3.687	1	2.687	3.687	1.726	1.55678	1.36	1.967	1.36604	0.150804	1.57462	5.04502	0.0448885	0.92695	0.790433	0.0516071	0.972726	0.0295053	0.980192	0.194845	0.683808	1.73576	4.60695
ATP8B1	29	1.84	0.643002	34.9458	3.386	1	2.386	3.386	1.657	1.43995	1.267	2.314	1.03111	0.191528	0.704214	-0.154456	0.0729995	0.745007	0.934443	0.04225	0.938353	0.0601036	0.935589	0.1655	0.892413	0.70503	2.62651
ATP8B2	35	2.72137	0.991259	36.425	5.011	1	4.011	5.011	2.779	1.44332	1.988	3.329	1.20487	0.202702	0.107809	-0.261688	0.094642	1.01782	0.957156	0.154048	0.88933	0.0670228	0.975951	0.203607	0.927194	2.09444	2.88611
ATP8B4	35	2.40526	0.882572	36.6934	5.328	1	4.328	5.328	2.297	1.8842	1.772	2.709	1.59764	0.192985	1.09575	2.35644	0.0796387	0.971761	0.854943	0.105119	0.938419	0.0491842	0.980243	0.29356	0.802755	2.04606	4.88787
ATP9A	34	2.38182	0.97991	41.1412	5.109	1	4.109	5.109	2.1925	1.87412	1.451	2.892	1.42082	0.222583	0.851998	0.706984	0.0936376	0.743166	0.90551	0.0691786	0.861637	0.0714283	0.962065	0.303917	0.938116	0.867404	4.14893
ATP9B	35	3.13557	1.02434	32.6684	5.25	1	4.25	5.25	2.944	1.44361	2.46	3.766	1.12852	0.179699	0.259288	-0.148126	0.096672	1.39548	0.935192	0.210274	0.945418	0.0628404	0.930799	0.181583	0.970629	3.39871	3.01325
ATPAF1	35	2.61483	0.789266	30.1842	4.49	1	3.49	4.49	2.726	1.28026	1.927	3.06	1.14052	0.166373	-0.042198	-0.0429899	0.0746387	1.27133	0.939009	0.131821	0.965872	0.0536614	0.913344	0.170345	0.835759	2.59782	2.90479
ATPAF2	33	1.80615	0.560025	31.0066	3.253	1	2.253	3.253	1.767	1.27504	1.353	2.114	1.06575	0.167805	0.842038	0.417387	0.0551564	0.868492	0.90696	0.0564762	0.879128	0.043924	0.988485	0.167798	0.958329	1.14352	3.70363
ATR	35	1.9174	0.523979	27.3276	3.064	1	2.064	3.064	1.931	1.06888	1.527	2.216	0.931408	0.149074	0.19004	0.0457691	0.0490403	1.03467	0.919746	0.0754881	0.908065	0.0271368	0.940729	0.137512	0.950464	2.68517	5.11979
ATRAID	35	2.23166	0.660816	29.611	3.688	1	2.688	3.688	2.215	1.21354	1.68	2.55	1.05412	0.162682	0.322614	0.0287302	0.0622882	1.11047	0.932911	0.104786	0.953185	0.0376368	0.958547	0.161571	0.964296	2.76855	4.31865
ATRIP	35	2.85566	1.12592	39.4276	6.018	1	5.018	6.018	2.783	1.80309	1.973	3.517	1.42678	0.212214	0.814492	1.17886	0.103972	0.984156	0.895391	0.148179	0.952199	0.0875	0.976328	0.354036	0.817615	1.65162	3.38838
ATRN	35	3.47717	0.953833	27.4313	4.911	1	3.911	4.911	3.62	1.08039	2.91	4.007	0.976042	0.147585	-0.782458	0.544651	0.0880454	1.89235	0.89466	0.267821	0.955363	0.0551544	0.959453	0.146619	0.939164	4.83515	2.60212
ATRX	35	1.89049	0.489598	25.898	2.945	1	1.945	2.945	1.797	1.08236	1.566	2.269	0.857206	0.144715	0.215964	-0.383342	0.0469381	1.0456	0.965075	0.0684048	0.945407	0.0400439	0.967508	0.10156	0.861784	1.66922	2.25906
ATXN1	35	1.76129	0.414347	23.5253	2.681	1	1.681	2.681	1.684	0.998219	1.472	1.955	0.859847	0.128661	0.328399	0.0835402	0.038879	1.06146	0.924465	0.0804167	0.855618	0.0253965	0.975517	0.0976667	0.98696	2.77727	3.89079
ATXN10	35	2.94651	0.806479	27.3706	4.29	1	3.29	4.29	3.042	1.08153	2.273	3.535	0.930693	0.150839	-0.529542	-0.189876	0.0762535	1.57395	0.938691	0.163667	0.933028	0.0513474	0.901617	0.101131	0.976549	3.29848	2.13323
ATXN1L	34	2.32012	0.550066	23.7085	3.94	1	2.94	3.94	2.3475	1.2524	1.947	2.522	1.16574	0.126204	0.448065	1.69001	0.0517167	1.41507	0.876594	0.118571	0.791049	0.0345903	0.95688	0.145619	0.760034	2.83382	3.34379
ATXN2	35	2.54066	0.782308	30.7916	4.419	1	3.419	4.419	2.464	1.38758	1.898	3.186	1.07313	0.17184	0.0678607	-0.259359	0.0749048	1.19237	0.962615	0.125857	0.948237	0.0639263	0.958224	0.140619	0.7552	1.94827	1.73364
ATXN3	35	1.68217	0.444015	26.3954	2.537	1	1.537	2.537	1.685	0.912166	1.252	2.024	0.759387	0.148904	0.201239	-0.932836	0.0429748	0.908625	0.983606	0.0396548	0.922044	0.0368684	0.952738	0.0570238	0.925435	1.04092	1.50236
ATXN7	35	1.68803	0.396062	23.463	2.888	1	1.888	2.888	1.634	1.15545	1.369	1.888	1	0.124519	1.02346	1.53063	0.0360622	1.03891	0.870494	0.0465595	0.812915	0.0253263	0.979082	0.126083	0.875181	1.52638	4.45004
ATXN7L1	35	2.22309	0.803886	36.1608	4.157	1	3.157	4.157	2.123	1.48705	1.588	2.689	1.17404	0.200836	0.522619	-0.351092	0.0766011	0.844266	0.95339	0.08675	0.971429	0.0668	0.960295	0.180774	0.952902	1.31371	2.68536
ATXN7L3	35	6.82417	1.84094	26.9767	10.052	1	9.052	10.052	7.243	1.24976	5.795	7.927	1.14192	0.139644	-1.16398	2.42837	0.163497	3.88123	0.82819	0.655881	0.823914	0.0992246	0.962011	0.279274	0.937616	5.66119	2.74319
ATXN7L3B	35	3.0782	0.893741	29.0345	5.072	1	4.072	5.072	3.202	1.27171	2.467	3.538	1.15093	0.157435	-0.18312	0.435932	0.0831448	1.58159	0.908734	0.206774	0.964481	0.046293	0.955494	0.207095	0.931214	4.50864	4.3599
AUH	35	2.38609	0.722624	30.2849	4.145	1	3.145	4.145	2.43	1.29424	1.954	2.648	1.18769	0.166235	0.336348	0.195926	0.0680527	1.16114	0.931226	0.104607	0.851832	0.0414228	0.967331	0.16931	0.883613	2.22383	3.73361
AUP1	35	2.30094	0.744654	32.363	4.137	1	3.137	4.137	2.139	1.46657	1.939	2.789	1.12478	0.174558	0.475633	0.448672	0.0689101	1.06056	0.899179	0.14781	0.954518	0.0412772	0.819716	0.182321	0.860904	4.16978	4.63894
AURKA	35	4.9514	2.45612	49.6045	10.576	1	9.576	10.576	4.842	1.9777	3.359	6.733	1.42225	0.275676	0.367277	-0.294773	0.234188	0.736017	0.954596	0.31344	0.856099	0.174388	0.949987	0.545952	0.968492	1.61974	3.19167
AURKAIP1	34	2.14471	0.598773	27.9186	3.635	1	2.635	3.635	2.1385	1.23217	1.608	2.602	1.01268	0.155387	0.171358	-0.36368	0.0588614	1.11463	0.958303	0.0690357	0.831696	0.0569752	0.937545	0.110738	0.696239	1.07488	1.44337
AVEN	30	1.83363	0.516291	28.1567	3.013	1	2.013	3.013	1.7775	1.13249	1.424	2.145	0.938462	0.155803	0.44522	-0.243581	0.0572007	0.947023	0.951293	0.0826071	0.944832	0.0410132	0.976314	0.118	0.942041	1.94921	2.77612
AVIL	33	2.17936	0.824182	37.8175	4.019	1	3.019	4.019	2.23	1.35381	1.35	2.559	1.17976	0.211676	0.289799	-0.790559	0.0839532	0.752159	0.970153	0.0441786	0.955769	0.0722206	0.920028	0.132536	0.848083	0.635481	1.69165
AVL9	35	3.14371	0.749186	23.8312	4.518	1	3.518	4.518	3.12	1.12756	2.577	3.518	1	0.128033	-0.402661	1.05983	0.0690563	1.9007	0.892107	0.196143	0.762211	0.0392649	0.954502	0.144476	0.935496	3.98902	3.60626
AXIN1	35	2.35203	0.78054	33.1858	4.311	1	3.311	4.311	2.359	1.40356	1.63	2.839	1.16626	0.183838	0.332095	-0.0824752	0.0741849	1.0167	0.948483	0.091381	0.931841	0.0597684	0.905047	0.181583	0.887059	1.57418	2.97773
AZI2	35	2.03437	0.571642	28.0992	3.806	1	2.806	3.806	1.923	1.45918	1.643	2.285	1.22801	0.147104	0.968707	1.82899	0.0513443	1.11017	0.847081	0.0895476	0.92699	0.0233404	0.925365	0.167024	0.814209	3.84334	6.29642
AZIN1	35	1.56846	0.291139	18.5622	2.111	1	1.111	2.111	1.571	0.707193	1.306	1.82	0.61044	0.104831	0.0435232	-0.815527	0.0282098	1.06068	0.985796	0.0432738	0.883373	0.0268421	0.986833	0.0359881	0.857739	1.44314	1.16534
B2M	35	2.916	0.767984	26.3369	4.292	1	3.292	4.292	2.794	1.17824	2.377	3.418	0.963136	0.145928	-0.0598004	-0.0606339	0.0730067	1.60188	0.948879	0.168429	0.815252	0.0581596	0.968802	0.122333	0.963075	2.43697	2.09097
B3GALNT2	35	2.42143	0.796032	32.8745	4.569	1	3.569	4.569	2.417	1.47662	1.841	2.901	1.23027	0.181568	0.360356	0.283605	0.0754308	1.06367	0.942813	0.111964	0.967709	0.0620579	0.973911	0.194048	0.796514	1.7927	2.55732
B3GALT2	35	1.88449	0.433009	22.9776	2.907	1	1.907	2.907	1.829	1.04265	1.55	2.15	0.886977	0.127822	0.292803	-0.179717	0.0413272	1.1406	0.956458	0.0631071	0.854364	0.0299404	0.987401	0.0833333	0.895245	1.82377	2.52354
B3GALT4	33	2.12503	0.698019	32.8475	3.905	1	2.905	3.905	2.004	1.4496	1.589	2.593	1.12032	0.179867	0.726525	0.134602	0.0695588	0.94253	0.928498	0.075869	0.903453	0.0600221	0.98321	0.17606	0.922248	1.16148	2.75138
B3GALT6	33	1.84245	0.541185	29.3731	3.056	1	2.056	3.056	1.718	1.19674	1.397	2.277	0.902942	0.16379	0.386995	-0.642207	0.0549188	0.908835	0.962857	0.062381	0.972872	0.0468456	0.887232	0.0930714	0.88031	1.46016	1.97127
B3GNT2	35	2.10337	0.491327	23.359	3.192	1	2.192	3.192	2.066	1.06099	1.736	2.368	0.925676	0.129324	0.0703199	0.00237587	0.0466695	1.26332	0.947356	0.103048	0.881157	0.0335228	0.986569	0.0898333	0.936203	2.74551	2.54296
B3GNT5	35	2.49329	0.826833	33.1624	5.168	1	4.168	5.168	2.328	1.79038	1.987	2.888	1.44321	0.163244	1.56526	4.3926	0.0698308	1.23633	0.748942	0.123905	0.885515	0.0431719	0.937761	0.326595	0.685077	2.71013	5.52657
B3GNT8	32	2.20034	0.68981	31.3501	4.184	1	3.184	4.184	2.078	1.53224	1.684	2.467	1.29064	0.165386	1.05511	1.70001	0.0682989	1.07341	0.862685	0.0827381	0.798583	0.0477279	0.98044	0.219643	0.818736	1.41199	3.84297
B3GNTL1	35	2.54506	0.788142	30.9675	4.013	1	3.013	4.013	2.5	1.2052	1.908	3.182	0.946889	0.174792	-0.0352213	-0.802953	0.0763232	1.17124	0.984678	0.13525	0.950654	0.0735982	0.982363	0.111214	0.954051	1.77836	1.46755
B4GALT1	35	2.21906	0.545105	24.5647	3.538	1	2.538	3.538	2.25	1.128	1.864	2.548	0.996075	0.13186	0.114044	0.976743	0.0502017	1.31543	0.890564	0.135405	0.87432	0.0341544	0.964845	0.134429	0.777946	3.59253	3.17349
B4GALT3	35	3.59449	1.75287	48.7655	8.548	1	7.548	8.548	3.433	2.19866	2.215	4.778	1.57974	0.260846	1.00593	1.23079	0.160864	0.698936	0.884317	0.16875	0.959774	0.140628	0.984182	0.555083	0.825011	1.17021	3.3088
B4GALT4	35	3.22234	1.24752	38.7147	6.673	1	5.673	6.673	3.024	1.87599	2.368	3.848	1.47427	0.207048	0.882256	0.954731	0.114467	1.16194	0.884004	0.181167	0.873107	0.0890228	0.971481	0.400107	0.947615	1.82899	4.38402
B4GALT5	35	3.31874	1.20538	36.3203	7.604	1	6.604	7.604	3.247	2.03388	2.565	3.799	1.73835	0.1892	1.11206	3.56828	0.107729	1.37962	0.838701	0.185476	0.869736	0.0768246	0.978948	0.389429	0.662363	2.14494	3.42976
B4GALT7	32	1.91716	0.700895	36.5591	3.604	1	2.604	3.604	1.8155	1.43432	1.35	2.349	1.10856	0.197476	0.883101	0.369615	0.0710555	0.74474	0.904425	0.0506071	0.99667	0.0598824	0.950649	0.198429	0.862872	0.886022	3.00768
B9D2	34	2.43497	0.772104	31.709	4.14	1	3.14	4.14	2.4	1.30833	1.921	2.751	1.1414	0.172584	0.405313	0.0327058	0.0742238	1.13605	0.916434	0.133524	0.98738	0.0375181	0.924641	0.188429	0.977996	3.8004	5.31215
BABAM1	35	6.58777	3.77356	57.2813	15.787	1	14.787	15.787	6.054	2.44252	3.483	8.263	1.78954	0.305874	0.958928	0.51563	0.345715	0.364894	0.881299	0.319298	0.890187	0.261398	0.979928	1.16818	0.906849	1.10964	4.13569
BACH1	35	2.33694	0.49372	21.1267	3.065	1	2.065	3.065	2.412	0.856136	1.931	2.69	0.767658	0.115735	-0.718405	0.443369	0.0464034	1.50168	0.927528	0.125488	0.789279	0.0392947	0.96299	0.0432619	0.956783	2.61744	1.09386
BACH2	35	2.59849	1.00624	38.7243	5.84	1	4.84	5.84	2.466	1.96269	1.782	3.195	1.51487	0.20888	0.890328	1.70447	0.0931224	0.922282	0.899271	0.11394	0.964056	0.073486	0.977458	0.265012	0.660639	1.52925	2.4374
BAD	32	1.80516	0.547115	30.3084	3.121	1	2.121	3.121	1.8505	1.14618	1.324	2.045	1.03716	0.167959	0.508643	-0.273187	0.0569041	0.866238	0.951949	0.0469643	0.960937	0.0472353	0.92367	0.123	0.908449	1.03438	2.56107
BAG1	35	9.41871	5.37024	57.0167	23.193	1	22.193	23.193	7.959	2.78842	5.308	11.64	1.90662	0.301123	1.00528	0.662251	0.486601	0.659894	0.862081	0.579619	0.815207	0.299942	0.906134	1.51955	0.96242	1.73852	5.38082
BAG2	35	2.17651	0.640449	29.4254	3.907	1	2.907	3.907	2.132	1.36351	1.732	2.45	1.18653	0.159131	0.390669	0.829697	0.059423	1.1069	0.903919	0.121595	0.964467	0.0365614	0.96906	0.178417	0.858386	3.31002	4.32259
BAG4	35	1.60966	0.387057	24.0459	2.707	1	1.707	2.707	1.567	1.08934	1.346	1.868	0.913812	0.129365	0.845793	1.12863	0.0357263	0.966583	0.894576	0.0544286	0.980537	0.0270526	0.944059	0.11156	0.792368	2.08969	3.46119
BAG5	35	2.21809	0.595139	26.8312	3.492	1	2.492	3.492	2.203	1.13118	1.914	2.617	0.952235	0.14701	-0.26481	-0.0872753	0.0559454	1.21107	0.927858	0.124643	0.839237	0.0348439	0.969714	0.103976	0.855572	3.09587	2.63282
BAG6	35	4.059	2.0378	50.2045	11.375	1	10.375	11.375	3.483	2.97875	2.757	4.794	2.16416	0.250209	1.66821	4.04201	0.174245	0.922593	0.767691	0.191833	0.784918	0.0975509	0.958311	0.76225	0.81461	1.61069	6.64216
BAGE5	35	2.36854	0.691201	29.1825	3.866	1	2.866	3.866	2.297	1.24771	1.928	2.709	1.05795	0.159402	0.481328	-0.0665205	0.0647756	1.20258	0.922155	0.121179	0.939481	0.0386421	0.958462	0.134036	0.966652	3.07382	3.49828
BAK1	28	1.99179	0.739055	37.1052	4	1	3	4	1.957	1.53296	1.344	2.341	1.2815	0.198892	0.943792	0.966447	0.0849978	0.759317	0.895027	0.0500357	0.914578	0.0707033	0.971664	0.264857	0.885917	0.666108	3.41546
BANK1	35	2.69174	0.881835	32.7608	4.494	1	3.494	4.494	2.633	1.327	1.933	3.502	0.997716	0.184441	-0.0533676	-0.691977	0.0851782	1.15854	0.97965	0.150595	0.899018	0.0810316	0.981639	0.109298	0.774102	1.70205	1.06366
BANP	35	5.32157	1.60154	30.0952	8.019	1	7.019	8.019	5.622	1.24849	3.956	6.545	1.07242	0.166219	-0.588853	0.187495	0.15176	2.58989	0.942827	0.382714	0.825563	0.125768	0.984809	0.126726	0.774158	2.55095	0.792086
BAP1	35	3.9964	1.27698	31.9534	7.429	1	6.429	7.429	3.92	1.64005	3.237	4.678	1.37431	0.169192	0.14717	1.27629	0.116008	1.90826	0.866548	0.325083	0.92675	0.0619947	0.940279	0.369869	0.897064	5.16828	5.69193
BARD1	35	2.81123	0.956309	34.0175	5.135	1	4.135	5.135	2.768	1.49386	2.07	3.328	1.24249	0.187849	0.191775	0.0465888	0.0906031	1.18037	0.942494	0.177571	0.949118	0.0592123	0.955147	0.185774	0.839487	2.97997	2.7575
BASP1	35	2.94083	1.32541	45.0693	6.408	1	5.408	6.408	2.704	2	1.868	3.843	1.40723	0.246818	0.75968	0.24784	0.124533	0.699234	0.926954	0.131274	0.977202	0.100674	0.977099	0.342964	0.926266	1.30409	3.22946
BATF	32	2.60078	1.03268	39.7065	5.445	1	4.445	5.445	2.577	1.72487	1.846	3.116	1.42651	0.214409	0.648594	0.88229	0.104658	0.873921	0.903854	0.125405	0.950852	0.0736853	0.98151	0.315607	0.82589	1.64874	3.60407
BAX	35	3.34094	1.13345	33.926	5.725	1	4.725	5.725	3.511	1.34577	2.252	4.132	1.14351	0.189177	-0.0195977	-0.538782	0.108437	1.38908	0.961033	0.156869	0.85726	0.102872	0.936424	0.237202	0.915451	1.39598	2.25416
BAZ1A	35	1.96134	0.514768	26.2457	3.272	1	2.272	3.272	1.995	1.13885	1.512	2.238	1.01519	0.141487	0.635407	0.926586	0.0476112	1.10434	0.898225	0.062369	0.898005	0.0318754	0.977063	0.162845	0.872349	1.79833	4.56128
BAZ1B	35	2.52743	0.737307	29.1722	4.435	1	3.435	4.435	2.628	1.30708	2.027	3.009	1.14158	0.158351	-0.168695	0.461601	0.0686655	1.29145	0.91069	0.147821	0.983071	0.0467018	0.96856	0.148655	0.65325	3.21264	2.14684
BAZ2A	34	2.50462	0.648806	25.9044	4.397	1	3.397	4.397	2.441	1.39164	2.057	2.724	1.24706	0.134418	0.798621	2.0688	0.0594629	1.46402	0.832968	0.116262	0.674148	0.0346388	0.954938	0.229071	0.928159	2.36949	6.4277
BBC3	35	2.21606	0.754543	34.0489	4.294	1	3.294	4.294	2.017	1.63312	1.671	2.555	1.28924	0.179807	0.959585	0.964163	0.0683636	0.985513	0.861928	0.10481	0.843104	0.0484246	0.948407	0.252226	0.94156	1.92407	5.17104
BBIP1	35	2.14483	0.672891	31.3727	3.791	1	2.791	3.791	2.096	1.33158	1.585	2.341	1.19223	0.168853	0.763204	0.123144	0.0621353	1.02639	0.895315	0.0769524	0.830102	0.037193	0.955574	0.161857	0.912995	1.79733	4.15791
BBS10	35	1.78346	0.543711	30.4863	3.372	1	2.372	3.372	1.676	1.41527	1.447	1.967	1.2059	0.15825	1.17557	1.58318	0.0484221	0.911859	0.832801	0.0657143	0.968182	0.0240474	0.917125	0.18006	0.939198	2.88483	7.66791
BBS12	26	1.46465	0.391055	26.6995	2.436	1	1.436	2.436	1.33	1.0797	1.175	1.66	0.86506	0.142048	0.956694	0.188918	0.0480831	0.815532	0.884432	0.0390286	0.968201	0.0368374	0.946962	0.116457	0.937664	1.08325	3.13035
BBS2	35	2.30869	0.961556	41.6495	5.123	1	4.123	5.123	2.112	1.95218	1.623	2.705	1.52421	0.218565	1.13414	1.60438	0.0865731	0.75037	0.851149	0.0948333	0.965861	0.0579702	0.97531	0.353929	0.919193	1.62005	5.75407
BBS4	35	2.69574	0.962193	35.693	5.932	1	4.932	5.932	2.491	1.97993	1.97	3.283	1.50228	0.18808	1.12002	2.5125	0.086988	1.12996	0.85819	0.122452	0.821144	0.0760614	0.965185	0.289619	0.677421	1.36966	2.67246
BBS7	34	2.23124	0.73244	32.8266	4.184	1	3.184	4.184	2.073	1.53594	1.615	2.624	1.21341	0.17858	0.709996	0.491342	0.0703765	0.999647	0.915539	0.0787381	0.875179	0.0462105	0.930503	0.195405	0.909112	1.60259	4.13137
BBS9	35	2.81569	0.817159	29.0217	4.221	1	3.221	4.221	2.801	1.14995	2.285	3.525	0.913759	0.161347	-0.269271	-0.273423	0.0779443	1.41269	0.955311	0.204524	0.918303	0.0675018	0.97014	0.0975714	0.937676	2.86801	1.3971
BBX	35	1.80646	0.485517	26.8767	3.089	1	2.089	3.089	1.809	1.15478	1.427	2.061	1.01359	0.146452	0.556662	0.615454	0.0453899	0.989439	0.917697	0.0670357	0.962425	0.0305596	0.976169	0.14119	0.90975	2.16272	4.3058
BCAP29	35	1.85694	0.466361	25.1144	2.64	1	1.64	2.64	1.869	0.877475	1.556	2.242	0.73149	0.141318	-0.22961	-0.799578	0.045023	1.04653	0.978618	0.0717619	0.883187	0.0361754	0.98338	0.0509167	0.979018	1.78161	1.40125
BCAP31	35	3.77983	1.27987	33.8605	5.919	1	4.919	5.919	3.865	1.2727	2.802	4.955	0.992735	0.189821	0.0156233	-0.744452	0.123099	1.56404	0.971332	0.238964	0.855665	0.118389	0.964994	0.131714	0.970567	1.78978	1.11898
BCAS2	35	1.88971	0.566124	29.9582	3.448	1	2.448	3.448	1.85	1.32324	1.445	2.265	1.08079	0.16538	0.48757	0.126788	0.0536188	0.924576	0.94189	0.0572262	0.969297	0.0535	0.963435	0.140226	0.780718	1.07616	2.12396
BCAS3	35	3.69163	0.876199	23.7348	5.601	1	4.601	5.601	3.723	1.23583	3.16	4.303	1.06925	0.127576	-0.617329	1.63111	0.0808028	2.23718	0.89297	0.255643	0.788759	0.0611561	0.992027	0.149262	0.795578	3.32364	1.95735
BCAT1	25	2.02464	0.950138	46.9287	4.396	1	3.396	4.396	1.606	2.11457	1.313	2.546	1.33386	0.24083	1.21264	0.868248	0.11721	0.50091	0.824305	0.0646286	0.907162	0.0859396	0.897202	0.372829	0.956326	0.760372	4.62415
BCCIP	35	1.85651	0.499925	26.9281	3.038	1	2.038	3.038	1.788	1.13982	1.452	2.167	0.940471	0.14949	0.42151	-0.024879	0.0476154	0.999437	0.952523	0.0657857	0.981744	0.0366123	0.991142	0.115107	0.869987	1.77978	2.75964
BCKDHA	35	2.77769	0.845468	30.4378	4.359	1	3.359	4.359	2.906	1.15588	2.039	3.241	1.03641	0.168888	-0.236713	-0.34433	0.080486	1.32894	0.951559	0.154274	0.935053	0.0503175	0.955939	0.132298	0.94467	2.99901	2.59826
BCKDHB	35	2.90091	0.963313	33.2072	4.971	1	3.971	4.971	3.157	1.25784	2.009	3.526	1.12621	0.182757	-0.295342	-0.419512	0.0909591	1.26365	0.936154	0.147881	0.958971	0.0702281	0.838146	0.161798	0.779058	2.40928	2.14147
BCKDK	33	1.8637	0.55332	29.6894	3.377	1	2.377	3.377	1.749	1.35906	1.419	2.251	1.05598	0.162171	0.747876	0.250935	0.0550027	0.928652	0.923902	0.0541548	0.912557	0.0469436	0.935396	0.120905	0.755836	1.12545	2.08113
BCL10	35	2.11043	0.52191	24.7301	3.484	1	2.484	3.484	2.016	1.23214	1.717	2.401	1.03457	0.133407	0.593844	0.501659	0.0483045	1.24095	0.899441	0.0781429	0.660668	0.0312596	0.952509	0.120179	0.884608	1.73388	3.57046
BCL11A	28	1.5655	0.374506	23.9225	2.271	1	1.271	2.271	1.4765	0.86082	1.247	1.914	0.664054	0.1335	0.384994	-1.04026	0.0448418	0.915294	0.970116	0.0373929	0.95995	0.0422879	0.902255	0.0598214	0.993752	0.940787	1.55808
BCL11B	35	2.84463	0.942877	33.1459	5.99	1	4.99	5.99	2.921	1.70832	2.274	3.386	1.47372	0.17528	0.804768	2.57728	0.0855454	1.30481	0.864316	0.165881	0.885089	0.0626404	0.98046	0.289	0.694412	2.39056	3.26762
BCL2	35	2.63174	0.95539	36.3026	4.666	1	3.666	4.666	2.659	1.37871	1.872	3.168	1.1572	0.202594	0.301676	-0.366777	0.0914762	0.985171	0.962596	0.112893	0.919396	0.0769053	0.972716	0.220512	0.937658	1.38748	2.76398
BCL2A1	35	3.04591	1.36644	44.8615	7.324	1	6.324	7.324	2.853	2.21661	2.234	3.375	1.87378	0.218888	1.633	3.54221	0.114387	0.986946	0.735801	0.169512	0.919018	0.0523807	0.985592	0.603012	0.885245	3.01756	10.34
BCL2L1	35	8.8432	6.3982	72.3516	25.042	1	24.042	25.042	7.228	3.32623	3.829	10.913	2.20306	0.368842	1.34035	1.36454	0.559612	-1.22982	0.803247	0.364393	0.757732	0.387432	0.95238	2.30094	0.891064	0.748308	5.5566
BCL2L11	35	1.5916	0.415882	26.1298	2.655	1	1.655	2.655	1.456	1.13668	1.279	1.839	0.899946	0.142561	0.751205	0.158477	0.0389289	0.890881	0.920011	0.0464405	0.890165	0.0329632	0.948233	0.107762	0.933449	1.32258	3.21819
BCL2L13	35	2.60349	0.95181	36.5591	4.707	1	3.707	4.707	2.413	1.53626	1.965	3.113	1.19081	0.198818	0.526467	0.163448	0.0888073	1.00495	0.914083	0.152881	0.976847	0.0496912	0.943203	0.241036	0.955064	3.18636	4.91167
BCL2L2	26	1.40054	0.406674	29.037	2.493	1	1.493	2.493	1.2365	1.20744	1.064	1.639	0.910921	0.152621	0.997265	0.472474	0.0494003	0.733634	0.863223	0.0142	0.910202	0.0513824	0.929791	0.142857	0.882328	0.270537	2.63835
BCL6	35	3.06931	1.28352	41.8178	7.625	1	6.625	7.625	2.993	2.2135	2.048	3.699	1.79102	0.216144	1.34062	3.59506	0.113821	1.02054	0.825713	0.134202	0.88348	0.0814474	0.971666	0.449655	0.712764	1.49818	4.04978
BCL7B	32	2.10591	0.551832	26.204	3.442	1	2.442	3.442	2.106	1.15954	1.759	2.341	1.04314	0.143629	0.300415	0.272453	0.0567685	1.16923	0.931287	0.10356	0.905878	0.0385368	0.951736	0.142012	0.95325	2.55781	3.69096
BCLAF1	35	1.6946	0.494126	29.1589	3.014	1	2.014	3.014	1.655	1.21692	1.272	2.037	0.988709	0.159008	0.702719	0.389796	0.04623	0.862461	0.919095	0.0324643	0.893867	0.0348877	0.887541	0.131536	0.865871	0.937168	3.6782
BCOR	35	2.27703	0.627918	27.5762	3.719	1	2.719	3.719	2.306	1.1791	1.7	2.699	1.00741	0.152028	0.258285	0.127255	0.0593924	1.20796	0.939389	0.0984881	0.820229	0.0510351	0.978997	0.160643	0.874648	1.61685	2.81219
BCR	35	2.11783	0.582905	27.5237	3.616	1	2.616	3.616	2.06	1.2699	1.614	2.581	1.01356	0.152325	0.410513	0.0458842	0.0553479	1.12157	0.946664	0.08225	0.908361	0.0438105	0.929804	0.12625	0.835576	1.83411	2.58969
BDP1	35	2.66343	0.836391	31.4028	4.826	1	3.826	4.826	2.647	1.44541	2.041	3.205	1.19376	0.174381	0.219426	0.0423971	0.0796854	1.22909	0.953079	0.111143	0.845995	0.0633105	0.986487	0.18144	0.795311	1.5055	2.31049
BECN1	35	3.05854	1.10019	35.971	6.068	1	5.068	6.068	2.875	1.76278	2.152	3.601	1.40739	0.193681	0.777286	1.18681	0.101634	1.22913	0.896052	0.13931	0.829217	0.0757035	0.983858	0.300774	0.709023	1.55096	2.8632
BEST1	35	3.12031	0.885275	28.3713	4.748	1	3.748	4.748	3.237	1.15786	2.381	3.6	1.04111	0.156189	-0.336419	0.0955017	0.0836154	1.61524	0.936711	0.202119	0.931354	0.054593	0.979823	0.165143	0.990899	3.51915	3.05918
BET1	35	2.02191	0.569856	28.184	3.174	1	2.174	3.174	1.98	1.09798	1.487	2.432	0.893914	0.158537	0.119953	-0.619362	0.0549961	1.03198	0.977963	0.06775	0.972692	0.0481404	0.981488	0.10994	0.909433	1.39473	2.11609
BET1L	35	2.0086	0.628825	31.3066	3.599	1	2.599	3.599	2.039	1.27464	1.455	2.396	1.08472	0.171607	0.533237	0.202929	0.0591381	0.944114	0.928677	0.0693333	0.877235	0.0490842	0.963435	0.181155	0.902432	1.28616	3.457
BEX4	35	2.09897	0.799739	38.1015	4.3	1	3.3	4.3	2.011	1.64097	1.31	2.582	1.27808	0.208615	0.733617	0.37666	0.0751258	0.746708	0.926553	0.045381	0.883285	0.0677228	0.97636	0.226929	0.911552	0.606219	3.12842
BFAR	35	1.86011	0.456697	24.5521	2.999	1	1.999	2.999	1.943	1.02882	1.474	2.185	0.914874	0.134526	-0.143012	-0.0822006	0.0429322	1.08733	0.927898	0.0587262	0.89736	0.0326684	0.924947	0.0787976	0.575732	1.74403	1.50137
BHLHE40	34	2.12194	0.625422	29.474	3.837	1	2.837	3.837	2.1415	1.32477	1.68	2.38	1.19202	0.157206	0.638839	1.1515	0.0589183	1.09087	0.880075	0.0830952	0.947052	0.0340846	0.93713	0.209476	0.898253	2.46372	5.89081
BICD2	35	2.38674	0.625549	26.2093	3.867	1	2.867	3.867	2.305	1.24382	2.031	2.766	1.03651	0.143952	0.130269	0.230079	0.0589471	1.3257	0.932375	0.142607	0.928563	0.0435544	0.961853	0.139048	0.933929	3.16091	3.09982
BID	35	2.19171	0.564399	25.7515	3.724	1	2.724	3.724	2.213	1.23091	1.754	2.615	1.04168	0.140718	0.23859	0.595693	0.052914	1.23926	0.922907	0.10625	0.842593	0.0369316	0.933363	0.100905	0.589054	2.59716	1.72432
BIN1	34	2.98224	1.6195	54.3048	8.846	1	7.846	8.846	2.672	2.93638	1.724	3.704	2.11825	0.275578	1.61641	4.09641	0.145156	0.442011	0.796662	0.094631	0.965625	0.0973922	0.923369	0.578095	0.747529	1.01611	4.80539
BIN2	35	2.72566	0.840869	30.8502	4.93	1	3.93	4.93	2.622	1.49886	2.21	3.227	1.21785	0.169234	0.280002	0.429174	0.0791403	1.30113	0.930096	0.175238	0.97193	0.0630491	0.970784	0.20281	0.826865	2.78267	2.73982
BIN3	34	2.00262	0.531073	26.5189	3.136	1	2.136	3.136	1.923	1.11076	1.664	2.251	0.948912	0.144633	0.466616	0.124154	0.051158	1.10735	0.920205	0.101202	0.949639	0.0376171	0.98399	0.14025	0.919527	2.59641	3.4841
BIRC2	35	3.0626	1.25994	41.1394	7.335	1	6.335	7.335	2.89	2.19204	2.054	4.035	1.57001	0.219136	0.975343	2.49476	0.115144	0.990003	0.876954	0.163357	0.905812	0.0975474	0.975118	0.336655	0.562339	1.55562	1.99026
BIRC3	35	2.95234	0.915587	31.0122	5.149	1	4.149	5.149	2.869	1.44615	2.189	3.52	1.17869	0.172162	0.215654	-0.115897	0.087205	1.38265	0.952518	0.152464	0.830734	0.0679807	0.962226	0.164976	0.809048	1.93628	2.04048
BIRC6	35	2.76594	0.642878	23.2426	3.95	1	2.95	3.95	2.836	1.0402	2.434	3.14	0.93949	0.125817	-0.630901	0.617899	0.0597062	1.69123	0.905671	0.169167	0.866929	0.0384561	0.981007	0.107988	0.937371	3.88741	2.68318
BIVM	28	1.82679	0.765416	41.8996	3.6	1	2.6	3.6	1.454	1.78817	1.231	2.141	1.21439	0.22141	0.94192	0.128087	0.0867827	0.568437	0.869854	0.0302857	0.800898	0.0807626	0.859829	0.267214	0.934358	0.349295	3.59543
BLCAP	35	2.15129	0.659844	30.6721	3.87	1	2.87	3.87	2.166	1.32502	1.554	2.567	1.11804	0.169173	0.429905	0.0956945	0.0624406	1.02735	0.940244	0.0647738	0.884305	0.0574667	0.965918	0.167845	0.79433	1.03192	2.40189
BLM	35	2.01389	0.622459	30.9083	3.876	1	2.876	3.876	2.063	1.39409	1.56	2.268	1.26808	0.166491	0.752691	1.27568	0.0575258	0.978422	0.896795	0.0875476	0.939573	0.0387596	0.958817	0.181119	0.813748	2.2134	3.96587
BLMH	35	2.39974	0.863741	35.9931	4.542	1	3.542	4.542	2.335	1.51692	1.537	2.955	1.19865	0.197264	0.503794	0.269819	0.0812176	0.937825	0.928374	0.0790595	0.974517	0.0634544	0.954618	0.241524	0.850281	1.2719	3.39025
BLNK	26	1.49592	0.428503	28.6447	2.514	1	1.514	2.514	1.4015	1.08027	1.136	1.687	0.897451	0.153658	0.895544	0.12511	0.0531234	0.778757	0.899126	0.0251714	0.826795	0.0377626	0.957	0.142943	0.98803	0.57588	3.90804
BLOC1S1	35	2.30769	0.82649	35.8146	4.288	1	3.288	4.288	2.101	1.56497	1.61	3.066	1.07241	0.1976	0.540372	-0.298082	0.078235	0.899455	0.940842	0.0867024	0.877619	0.0679228	0.895091	0.145357	0.6863	1.25157	1.64085
BLOC1S2	35	1.97594	0.487084	24.6507	2.906	1	1.906	2.906	1.917	0.994262	1.586	2.306	0.826539	0.13807	0.171159	-0.612365	0.046807	1.13342	0.969623	0.0828929	0.887087	0.0384	0.977978	0.0677024	0.941751	1.95805	1.69777
BLOC1S4	35	2.24834	0.798829	35.5297	4.229	1	3.229	4.229	2.074	1.55689	1.6	2.726	1.18452	0.194084	0.755066	0.126827	0.0748669	0.900738	0.922278	0.0689048	0.854936	0.0582263	0.983897	0.220286	0.974163	1.02829	3.74584
BLOC1S5	35	2.28606	0.65379	28.599	3.967	1	2.967	3.967	2.264	1.31051	1.752	2.694	1.10134	0.158659	0.228267	0.0438648	0.0622286	1.16594	0.951244	0.101619	0.943091	0.0530754	0.976463	0.154571	0.853247	1.84918	2.5448
BLOC1S5-TXNDC5	35	4.69954	2.00462	42.6557	9.757	1	8.757	9.757	4.481	1.95425	2.861	6.021	1.45441	0.234428	0.527411	0.187499	0.189018	1.29722	0.933537	0.214679	0.745985	0.181142	0.986904	0.565298	0.893487	0.895828	2.82534
BLOC1S6	35	2.18663	0.609237	27.862	3.549	1	2.549	3.549	2.121	1.20179	1.858	2.658	0.958992	0.153635	-0.179134	-0.128669	0.0576373	1.14916	0.939773	0.138	0.935616	0.046186	0.93434	0.107821	0.802175	2.992	2.00428
BLVRA	35	3.49914	1.30554	37.3102	6.552	1	5.552	6.552	3.354	1.65534	2.266	4.56	1.21754	0.208039	0.278166	-0.377201	0.124895	1.25104	0.960946	0.148929	0.782012	0.127725	0.989483	0.263429	0.746094	0.921528	1.55515
BLVRB	35	7.13274	4.03269	56.5378	17.565	1	16.565	17.565	5.911	2.8024	4.066	9.282	1.78464	0.306182	0.82185	0.321711	0.374691	0.388299	0.906455	0.461631	0.929478	0.320196	0.952287	0.907214	0.759124	1.40718	2.25859
BLZF1	35	1.97989	0.515861	26.0551	3.43	1	2.43	3.43	1.934	1.25646	1.622	2.275	1.06813	0.139675	0.741195	1.1421	0.0474457	1.12586	0.888213	0.0858571	0.931328	0.0386368	0.990163	0.16981	0.870166	2.09012	3.86239
BMF	32	1.99297	0.558718	28.0345	3.72	1	2.72	3.72	1.9305	1.40896	1.724	2.187	1.24371	0.144292	0.919053	2.55255	0.053972	1.10243	0.82117	0.111048	0.958317	0.0277485	0.957276	0.200214	0.806215	4.00628	6.07671
BMI1	34	2.55712	1.10282	43.1273	5.369	1	4.369	5.369	2.5125	1.73891	1.673	3.128	1.39674	0.236358	0.707285	0.190382	0.10675	0.688984	0.929178	0.116202	0.922394	0.0843209	0.973149	0.287667	0.94158	1.30622	3.3009
BMP2K	35	2.80386	0.925743	33.0168	5.125	1	4.125	5.125	2.721	1.51599	2.065	3.484	1.18398	0.182822	0.38493	0.0967252	0.0879471	1.22081	0.947656	0.127107	0.866316	0.0736684	0.972247	0.212857	0.815792	1.5374	2.42443
BMP6	35	2.91086	1.32109	45.3849	5.359	1	4.359	5.359	2.758	1.58049	1.685	4.151	1.05011	0.253898	0.371885	-1.21507	0.1268	0.628462	0.967302	0.0956667	0.813314	0.141233	0.972004	0.155786	0.978375	0.566779	1.11027
BMP8B	24	2.51117	2.64273	105.239	13.927	1	12.927	13.927	1.6065	8.04669	1.146	2.523	5.12366	0.38823	3.55552	16.3025	0.244151	-0.540725	0.426758	0.0236	0.798046	0.132353	0.925957	1.77083	0.602498	0.153679	8.70577
BMPR1A	27	1.36963	0.310265	22.6532	2.21	1	1.21	2.21	1.316	0.919453	1.096	1.464	0.826503	0.117263	1.2123	1.44976	0.0357393	0.869279	0.835928	0.0166571	0.942552	0.0227464	0.950926	0.1518	0.992141	0.725849	6.96283
BMPR2	35	2.0942	0.562706	26.8697	3.438	1	2.438	3.438	2.026	1.20336	1.679	2.378	1.02523	0.144998	0.555554	0.329636	0.0520975	1.15645	0.900037	0.0966429	0.851773	0.0292404	0.91524	0.140988	0.983261	3.07593	5.18004
BMS1	35	2.60751	0.826467	31.6956	4.786	1	3.786	4.786	2.586	1.46404	2.125	3.137	1.20689	0.173148	0.166409	0.389464	0.0774608	1.21322	0.922362	0.164417	0.938105	0.0473561	0.940342	0.160417	0.689378	3.46366	2.48339
BMX	25	2.03328	1.23338	60.6598	5.739	1	4.739	5.739	1.645	2.88085	1.27	2.043	2.31963	0.27387	1.92641	3.58811	0.133859	0.29311	0.638018	0.0507714	0.865563	0.0500165	0.918401	0.800086	0.934029	0.956693	16.2686
BNIP2	35	2.30206	0.573362	24.9065	3.467	1	2.467	3.467	2.24	1.10134	1.912	2.701	0.913365	0.139398	-0.0316704	-0.375797	0.0550569	1.31103	0.968175	0.107786	0.873156	0.0444579	0.965399	0.0832619	0.925962	2.19279	1.79632
BNIP3	35	1.95854	0.576457	29.433	3.633	1	2.633	3.633	1.807	1.45711	1.543	2.256	1.16711	0.159226	0.763301	0.854457	0.0535039	0.995472	0.904538	0.0868452	0.926564	0.0385298	0.968549	0.153583	0.847234	2.15627	3.48681
BNIP3L	35	4.42526	1.74315	39.391	8.473	1	7.473	8.473	4.099	1.82313	3.052	5.468	1.36668	0.216413	0.476931	0.0254924	0.164308	1.46771	0.932901	0.276357	0.872528	0.113981	0.961172	0.400845	0.976928	2.20099	3.57443
BOD1	35	2.50097	0.916576	36.6488	4.595	1	3.595	4.595	2.484	1.44726	1.828	2.949	1.21906	0.202105	0.476032	-0.036772	0.0867207	0.939998	0.939936	0.0957024	0.892285	0.0586193	0.984728	0.241083	0.981849	1.47935	4.10067
BOD1L1	35	2.76429	0.928651	33.5946	5.013	1	4.013	5.013	2.677	1.49907	1.983	3.456	1.16117	0.186841	0.327617	-0.199969	0.088612	1.16927	0.956025	0.123881	0.921633	0.0695544	0.931178	0.194083	0.885479	1.76281	2.65344
BOLA1	34	2.39856	0.858336	35.7855	4.375	1	3.375	4.375	2.315	1.45788	1.624	2.838	1.18922	0.198338	0.51396	-0.348059	0.0840243	0.928134	0.950301	0.0920714	0.833109	0.0707915	0.984957	0.195524	0.951716	1.10009	2.66875
BOLA2	34	2.06815	0.778253	37.6305	3.867	1	2.867	3.867	1.926	1.48858	1.361	2.535	1.13097	0.208111	0.610701	-0.422494	0.0760194	0.737807	0.946178	0.058369	0.947885	0.0637792	0.983001	0.167095	0.941526	0.882482	2.50937
BOLA3	35	4.45274	1.99739	44.8576	11.148	1	10.148	11.148	4.272	2.37547	2.645	6.063	1.67376	0.23993	0.95022	2.17634	0.183295	1.15344	0.884223	0.19381	0.743207	0.179277	0.987074	0.523548	0.562385	0.813973	1.66386
BORA	35	2.85503	0.974014	34.1157	4.99	1	3.99	4.99	2.888	1.38158	2.126	3.414	1.16872	0.188755	0.328475	-0.18687	0.0924585	1.19077	0.946136	0.15769	0.964187	0.0650544	0.943816	0.220762	0.987123	2.4763	3.54921
BPGM	35	6.57729	3.84403	58.444	18.294	1	17.294	18.294	5.452	3.17205	3.971	7.913	2.18552	0.296297	1.44674	2.36033	0.334359	0.558832	0.794404	0.370464	0.848235	0.204828	0.953322	1.4022	0.913236	1.60929	6.55789
BPNT1	32	1.70509	0.454549	26.6583	2.713	1	1.713	2.713	1.6	1.07062	1.415	1.951	0.878011	0.145399	0.691356	0.0215541	0.0465302	0.937345	0.922129	0.0594286	0.949834	0.0376176	0.942242	0.122583	0.928354	1.59253	3.21064
BPTF	35	2.51657	0.705564	28.0367	4.054	1	3.054	4.054	2.622	1.16476	1.929	3.045	1.00296	0.156255	-0.12728	-0.258271	0.0674655	1.30219	0.960021	0.126929	0.928989	0.0581421	0.982039	0.13375	0.847457	2.06514	1.98514
BRAF	35	3.15651	0.831125	26.3305	4.42	1	3.42	4.42	3.153	1.08468	2.497	3.841	0.890393	0.146754	-0.370673	-0.212388	0.0794762	1.72594	0.960133	0.176702	0.770219	0.0746544	0.970665	0.0759286	0.970955	1.87816	1.01737
BRAP	35	2.05517	0.546618	26.5972	3.166	1	2.166	3.166	2.075	1.04386	1.532	2.475	0.875152	0.149241	0.0796306	-0.800079	0.0526227	1.10796	0.973121	0.0534524	0.707567	0.0540947	0.965763	0.0962619	0.831654	0.723951	1.5324
BRAT1	34	2.58129	0.809767	31.3706	4.333	1	3.333	4.333	2.437	1.36767	2.152	2.992	1.11397	0.173117	0.0965165	-0.247285	0.0789271	1.20007	0.942102	0.182786	0.97047	0.0548555	0.936377	0.133845	0.842595	3.45345	2.19559
BRCA1	35	2.24023	0.822027	36.6939	4.464	1	3.464	4.464	2.28	1.5193	1.543	2.792	1.24069	0.201219	0.598048	0.379657	0.0773392	0.848123	0.929431	0.0721667	0.897923	0.057814	0.93253	0.193619	0.754836	1.20193	2.71084
BRCA2	35	2.41111	0.760091	31.5245	3.993	1	2.993	3.993	2.561	1.16868	1.677	2.885	1.03744	0.177196	-0.0151903	-0.624888	0.0733008	1.0917	0.976508	0.096119	0.934608	0.0592561	0.955294	0.131155	0.943453	1.58697	2.18592
BRCC3	35	2.16614	0.736063	33.9803	4.462	1	3.462	4.462	2.179	1.5888	1.487	2.436	1.42118	0.183118	0.758799	1.44437	0.0680543	0.941165	0.897576	0.0745595	0.936244	0.0452333	0.924283	0.208214	0.765572	1.66966	3.8127
BRD1	35	2.30277	0.677359	29.4149	4.036	1	3.036	4.036	2.293	1.32403	1.651	2.789	1.08856	0.163686	0.267744	-0.0426942	0.0646695	1.13872	0.957084	0.0813095	0.810276	0.0525351	0.974522	0.141548	0.797888	1.28687	2.20599
BRD2	35	2.21126	0.632967	28.6247	3.834	1	2.834	3.834	2.138	1.32554	1.773	2.565	1.10487	0.154699	0.50614	0.516599	0.0586902	1.15483	0.902731	0.116298	0.948461	0.032493	0.936587	0.169571	0.954448	3.62454	5.31823
BRD3	35	2.18149	0.601722	27.5832	3.791	1	2.791	3.791	2.056	1.35749	1.691	2.583	1.08053	0.152188	0.358565	0.295419	0.0569602	1.1562	0.940893	0.0942857	0.948897	0.0402211	0.964844	0.12769	0.767064	2.30544	2.52394
BRD4	35	3.14163	1.03502	32.9454	5.771	1	4.771	5.771	3.17	1.50505	2.448	3.684	1.29506	0.181021	0.395273	0.260397	0.0975711	1.38535	0.933111	0.163202	0.865537	0.0721737	0.98097	0.276452	0.945009	1.99516	3.68996
BRD7	35	2.82586	0.976635	34.5606	4.996	1	3.996	4.996	2.777	1.43896	2.164	3.32	1.20361	0.18874	0.473742	0.139403	0.0915064	1.17874	0.921783	0.170679	0.924369	0.0602053	0.967857	0.250512	0.986537	2.70756	4.24127
BRD8	34	2.11271	0.637008	30.1513	3.874	1	2.874	3.874	2.0745	1.38539	1.604	2.507	1.14639	0.164559	0.658963	0.699715	0.0614057	1.03811	0.921494	0.0854881	0.937669	0.0493633	0.974344	0.164905	0.777141	1.66663	2.6645
BRD9	35	3.71129	1.27242	34.2852	7.086	1	6.086	7.086	3.82	1.59319	2.781	4.46	1.36457	0.186859	0.16336	0.620241	0.118981	1.56963	0.918084	0.245643	0.955824	0.0747088	0.947948	0.308655	0.82435	3.31533	3.59276
BRF1	32	1.88119	0.627067	33.3336	3.403	1	2.403	3.403	1.723	1.39466	1.391	2.223	1.08097	0.181798	0.771733	-0.0289418	0.064187	0.822103	0.922037	0.0558095	0.941215	0.0525265	0.929382	0.154929	0.945131	1.07603	2.99952
BRF2	29	1.75479	0.484237	27.5951	2.922	1	1.922	2.922	1.779	1.08038	1.36	2.118	0.90746	0.153458	0.310282	-0.203472	0.0557808	0.918081	0.962034	0.0713929	0.875616	0.0449286	0.973349	0.113036	0.83979	1.42948	2.17068
BRI3	35	2.37026	1.03286	43.5757	5.707	1	4.707	5.707	2.093	2.24892	1.583	2.954	1.59343	0.229941	1.17934	1.79933	0.0935084	0.687106	0.860618	0.0812619	0.9055	0.0778947	0.910912	0.310524	0.795197	1.03703	3.48005
BRI3BP	34	2.17635	0.775283	35.623	4.512	1	3.512	4.512	2.077	1.6909	1.594	2.75	1.27709	0.192591	0.889548	1.12757	0.0740312	0.880807	0.904221	0.0881071	0.957605	0.0629732	0.974316	0.210262	0.76033	1.37512	2.6056
BRIP1	35	3.41254	1.38162	40.4866	7.263	1	6.263	7.263	3.189	1.96394	2.267	4.36	1.43647	0.22277	0.517942	0.437952	0.130429	1.06483	0.93574	0.188976	0.903473	0.103021	0.960782	0.336667	0.814007	1.72493	2.76871
BRIX1	35	2.53266	0.737575	29.1226	4.536	1	3.536	4.536	2.563	1.37963	1.952	3.097	1.14175	0.159878	0.09664	0.530163	0.0694709	1.28218	0.931498	0.142179	0.884405	0.0601754	0.987516	0.134393	0.533093	2.11603	1.20564
BRK1	35	2.31311	0.814751	35.2231	4.42	1	3.42	4.42	2.097	1.6309	1.754	2.782	1.22933	0.192622	0.58926	0.197175	0.0764437	0.937128	0.924321	0.113226	0.965184	0.0542088	0.892791	0.215048	0.951735	2.25807	4.22894
BRMS1	35	7.91891	2.55492	32.2635	12.766	1	11.766	12.766	7.873	1.49447	6.314	9.86	1.19331	0.176965	-0.357941	0.510351	0.240432	3.59114	0.929864	0.66969	0.80167	0.188593	0.968865	0.367238	0.951491	2.9382	1.91233
BROX	35	1.61886	0.359876	22.2303	2.329	1	1.329	2.329	1.65	0.805455	1.314	1.836	0.723856	0.124167	0.120655	-0.503764	0.0344868	0.998094	0.964251	0.0474643	0.943287	0.0263772	0.964057	0.077619	0.953371	1.76068	2.91004
BRPF1	32	1.63925	0.38286	23.3558	2.769	1	1.769	2.769	1.6695	1.0596	1.417	1.815	0.974656	0.123061	0.591034	1.55601	0.0378611	1.01454	0.860575	0.0652024	0.944261	0.0262882	0.910569	0.122298	0.744034	2.57206	3.80134
BRWD1	35	2.11666	0.484056	22.8689	2.711	1	1.711	2.711	2.304	0.742622	1.717	2.471	0.692432	0.124901	-0.729487	-0.481169	0.045358	1.30021	0.921947	0.103464	0.985352	0.0435228	0.9243	0.0325119	0.962726	2.53427	0.778064
BRWD3	35	2.03451	0.471179	23.1593	2.961	1	1.961	2.961	2.05	0.956585	1.661	2.382	0.823258	0.129509	-0.0381524	-0.348228	0.0452062	1.2208	0.966524	0.087	0.81051	0.0376965	0.97486	0.0775357	0.978633	1.91882	2.0648
BSDC1	35	3.43003	1.15266	33.605	5.885	1	4.885	5.885	3.317	1.47272	2.605	4.41	1.10771	0.187997	0.0982154	-0.443556	0.110634	1.43862	0.967301	0.189595	0.888929	0.0878404	0.940427	0.171571	0.845085	2.04021	1.7552
BSG	35	8.33006	5.93662	71.2675	24.969	1	23.969	24.969	5.733	4.18088	3.507	11.83	2.02612	0.37928	1.0293	0.609761	0.542058	-1.42698	0.87539	0.335548	0.848555	0.48264	0.923149	1.69845	0.932778	0.639055	3.55579
BST1	35	3.19057	1.444	45.2583	8.577	1	7.577	8.577	2.891	2.62089	2.067	3.923	1.93143	0.233201	1.44607	4.44196	0.127655	0.892788	0.820595	0.161833	0.956439	0.0886579	0.959328	0.436738	0.558581	1.81987	2.86829
BST2	35	4.84843	2.07098	42.7145	8.947	1	7.947	8.947	4.672	1.70098	3.43	6.245	1.27254	0.237964	0.323315	-0.487088	0.197947	1.28538	0.959261	0.338702	0.966145	0.144739	0.977191	0.324048	0.976675	2.31364	2.23766
BTAF1	35	2.06734	0.569205	27.5332	3.568	1	2.568	3.568	2.069	1.24118	1.668	2.432	1.05592	0.148218	0.665633	1.09357	0.0525717	1.12105	0.895685	0.0896667	0.951253	0.0362158	0.976753	0.169464	0.808356	2.41126	3.87256
BTBD1	35	1.79614	0.480677	26.7616	2.815	1	1.815	2.815	1.767	1.02716	1.411	2.165	0.838337	0.149911	0.0844993	-0.523663	0.0461969	0.964598	0.969859	0.0631548	0.884379	0.0359474	0.958626	0.0920119	0.950411	1.62079	2.53769
BTBD10	35	4.17803	1.01956	24.403	6.07	1	5.07	6.07	4.299	1.17934	3.357	4.882	1.03851	0.131834	-0.805854	1.44772	0.0945008	2.47701	0.902052	0.277417	0.706388	0.0801088	0.977023	0.116286	0.762921	2.50375	1.1335
BTBD11	24	1.44771	0.333413	23.0304	2.205	1	1.205	2.205	1.3755	0.876045	1.215	1.572	0.766539	0.123923	0.796256	-0.0637786	0.0449291	0.886094	0.907947	0.0435429	0.899048	0.0282517	0.961943	0.102029	0.968395	1.44047	3.63563
BTBD2	30	1.55737	0.377173	24.2186	2.689	1	1.689	2.689	1.56	1.08269	1.191	1.77	0.954237	0.129491	0.776941	1.56987	0.040378	0.931508	0.888199	0.0339643	0.970979	0.0311279	0.980462	0.129893	0.704036	1.08057	2.9964
BTBD3	27	1.5223	0.531674	34.9258	3.778	1	2.778	3.778	1.418	1.9591	1.115	1.647	1.6867	0.152115	2.87798	12.5835	0.0515293	0.800886	0.591777	0.0270857	0.904808	0.0251357	0.949467	0.310886	0.546545	1.02689	7.1196
BTBD6	33	2.16018	0.843252	39.0361	4.405	1	3.405	4.405	2.077	1.63938	1.551	2.523	1.34958	0.212575	0.777851	0.426173	0.0835678	0.739528	0.918281	0.0752857	0.925423	0.0579142	0.989401	0.237655	0.944425	1.21589	3.91703
BTBD7	35	1.80534	0.391314	21.6753	2.562	1	1.562	2.562	1.911	0.817373	1.507	2.08	0.750962	0.121002	-0.326786	-0.55251	0.0374793	1.13072	0.963211	0.0741548	0.971371	0.0320965	0.953336	0.0547381	0.862756	2.35408	1.54338
BTBD8	33	1.62527	0.469664	28.8975	2.695	1	1.695	2.695	1.51	1.12252	1.276	1.792	0.945871	0.155521	0.899508	0.128034	0.0459993	0.843284	0.896892	0.035619	0.91284	0.0319289	0.974312	0.120107	0.934027	1.04519	3.60617
BTBD9	35	2.21123	0.547929	24.7794	3.967	1	2.967	3.967	2.308	1.28553	1.913	2.455	1.20855	0.126263	0.302209	2.7418	0.0479014	1.349	0.802486	0.148107	0.939605	0.0277684	0.903794	0.17294	0.696853	5.54499	4.80194
BTD	35	2.98226	0.94056	31.5385	4.526	1	3.526	4.526	3.183	1.10776	2.11	3.745	0.941522	0.176246	-0.450979	-0.691832	0.0901782	1.35905	0.965203	0.169583	0.938777	0.0834509	0.958425	0.0929048	0.911198	1.99047	1.05843
BTF3	35	2.68231	1.03968	38.7606	5.015	1	4.015	5.015	2.69	1.49257	1.692	3.424	1.17261	0.216731	0.32357	-0.42617	0.0997398	0.886998	0.966333	0.100417	0.919192	0.0803684	0.969866	0.231714	0.974855	1.18417	2.89798
BTF3L4	35	1.65646	0.439683	26.5436	2.747	1	1.747	2.747	1.61	1.08509	1.311	1.863	0.937735	0.144774	0.666301	0.160173	0.0411443	0.915861	0.919449	0.044631	0.881392	0.0247737	0.978564	0.114595	0.981233	1.62265	4.6383
BTG1	35	1.42043	0.29416	20.7092	2.286	1	1.286	2.286	1.356	0.948378	1.195	1.668	0.770983	0.11257	0.84083	0.753704	0.0274333	0.926629	0.913231	0.0268333	0.951713	0.0209281	0.943397	0.0718333	0.778079	1.29347	2.83091
BTG2	35	3.12926	0.877373	28.0377	4.988	1	3.988	4.988	3.427	1.1637	2.402	3.63	1.09862	0.152739	-0.366394	0.363518	0.0820028	1.65321	0.91723	0.206024	0.899297	0.0600737	0.9349	0.187	0.912719	3.29892	3.03899
BTG3	34	1.90553	0.73661	38.6565	4.511	1	3.511	4.511	1.686	2.08244	1.363	2.312	1.5186	0.196842	1.57208	3.61674	0.0662494	0.746166	0.802146	0.046381	0.944655	0.0520826	0.93729	0.264976	0.774107	0.897525	4.20186
BTK	35	3.04069	0.885293	29.1149	5.185	1	4.185	5.185	3.146	1.33026	2.37	3.578	1.16965	0.159896	-0.10055	0.363527	0.0834154	1.53921	0.932197	0.188226	0.898179	0.0574175	0.982721	0.182202	0.828779	2.99618	2.6762
BTLA	35	2.6634	0.922266	34.6274	4.665	1	3.665	4.665	2.463	1.48802	2.09	3.239	1.13152	0.18975	0.403456	-0.205534	0.0867076	1.10266	0.928092	0.174929	0.94473	0.0546088	0.953599	0.165988	0.938598	3.17351	2.99177
BTN2A1	35	2.85611	0.894538	31.3201	4.912	1	3.912	4.912	2.893	1.35223	2.306	3.433	1.13953	0.173405	0.160242	-0.0410803	0.084972	1.32662	0.947422	0.167321	0.963273	0.0556789	0.978548	0.173226	0.879164	2.9582	2.79518
BTN2A2	34	2.08318	0.662528	31.8038	3.488	1	2.488	3.488	1.988	1.25151	1.554	2.506	0.992817	0.176047	0.447615	-0.180575	0.0647743	0.949626	0.9479	0.08675	0.973676	0.0476388	0.966987	0.16094	0.940868	1.83359	3.2871
BTN3A1	35	2.87434	1.36353	47.4378	8.353	1	7.353	8.353	2.545	2.88919	2.13	3.475	2.11597	0.228265	2.05899	6.96257	0.112568	0.848118	0.715637	0.170464	0.960551	0.0670105	0.936988	0.561	0.712708	2.60782	6.36792
BTN3A2	35	2.48597	1.00726	40.5178	5.348	1	4.348	5.348	2.168	2.00554	1.799	3.036	1.43215	0.218823	0.854424	0.940264	0.0933311	0.806012	0.901484	0.107155	0.951313	0.0666772	0.950514	0.300619	0.889133	1.60842	4.21743
BTN3A3	35	3.88543	1.44471	37.1829	8.299	1	7.299	8.299	3.72	1.9621	2.836	4.48	1.62924	0.192591	0.943083	2.50036	0.128385	1.5745	0.829189	0.246905	0.830626	0.0793175	0.96804	0.51125	0.787195	2.67099	5.24146
BTNL8	35	4.76429	2.2932	48.1332	11.376	1	10.376	11.376	4.554	2.27844	2.888	5.916	1.75389	0.263419	0.706378	0.687361	0.215319	0.888543	0.925699	0.237119	0.908415	0.173295	0.981812	0.601179	0.813618	1.26601	2.87482
BTRC	35	3.21029	1.23154	38.3623	6.776	1	5.776	6.776	3.142	1.83832	2.189	3.842	1.50338	0.208108	0.566209	0.997803	0.114622	1.14708	0.909559	0.188738	0.890959	0.0787807	0.974484	0.350607	0.847434	2.1904	3.87019
BUB1	29	1.8909	0.688624	36.4178	3.37	1	2.37	3.37	1.767	1.34126	1.268	2.307	1.02731	0.200642	0.634401	-0.493291	0.0785887	0.712067	0.944265	0.05225	0.925448	0.0664643	0.976959	0.167107	0.942336	0.744687	2.42514
BUB1B	31	1.76703	0.640835	36.2662	3.421	1	2.421	3.421	1.58	1.53228	1.221	2.231	1.08516	0.195655	0.906947	0.189926	0.0669851	0.695271	0.90322	0.03475	0.980367	0.0591152	0.956473	0.185821	0.940864	0.60252	3.09208
BUB3	35	1.99651	0.624629	31.286	3.97	1	2.97	3.97	1.997	1.48723	1.63	2.295	1.29412	0.166601	0.802483	1.79195	0.0570675	0.969299	0.876442	0.0940357	0.882853	0.0397982	0.974459	0.207405	0.835511	2.14069	4.46831
BUD13	34	2.03132	0.562538	27.6932	3.477	1	2.477	3.477	2.053	1.20653	1.573	2.298	1.07789	0.152006	0.285798	0.297647	0.0545364	1.07694	0.932041	0.0930714	0.932513	0.0367172	0.929887	0.136619	0.862226	2.54197	3.45011
BUD31	35	2.654	0.947377	35.6962	4.584	1	3.584	4.584	2.506	1.43017	1.829	3.446	1.04005	0.200755	0.159585	-0.753378	0.0914126	1.00857	0.977588	0.133512	0.964062	0.0859333	0.953795	0.140107	0.79198	1.57039	1.35381
BYSL	34	2.58338	0.893715	34.5948	5.029	1	4.029	5.029	2.5285	1.59343	1.953	3.149	1.27945	0.1837	0.883907	1.33369	0.0838199	1.11653	0.872292	0.139452	0.903176	0.0563715	0.931613	0.272869	0.826842	2.3983	4.29617
BZW1	35	2.25151	0.527428	23.4255	3.178	1	2.178	3.178	2.249	0.96843	1.948	2.541	0.857143	0.129067	-0.364628	0.0242118	0.0498571	1.35409	0.93825	0.141357	0.952009	0.0351316	0.950564	0.0672857	0.958436	4.02976	1.93111
BZW2	35	2.56906	0.894989	34.8372	5.617	1	4.617	5.617	2.435	1.8961	2.078	3.104	1.48744	0.184667	0.913382	2.65314	0.0813958	1.10393	0.868477	0.125214	0.915901	0.0594754	0.956088	0.260655	0.62835	2.01682	2.88026
C10orf105	29	1.57759	0.399303	25.311	2.527	1	1.527	2.527	1.505	1.01462	1.195	1.853	0.824069	0.14106	0.435276	-0.508321	0.0460966	0.886138	0.966204	0.0361071	0.960907	0.0454857	0.972096	0.0955357	0.878323	0.784676	1.89774
C10orf88	35	2.05091	0.618766	30.1702	3.69	1	2.69	3.69	2.008	1.33964	1.604	2.292	1.17365	0.162939	0.669046	0.813555	0.0573339	1.0189	0.901487	0.0797619	0.988827	0.0351158	0.967588	0.187655	0.899701	2.32126	4.96895
C11orf1	34	1.84518	0.668762	36.2438	3.476	1	2.476	3.476	1.793	1.38093	1.181	2.262	1.09461	0.2004	0.595357	-0.223307	0.0653106	0.702241	0.945781	0.0302262	0.84539	0.0614737	0.976912	0.165893	0.93444	0.425496	2.58128
C11orf21	35	5.54523	2.08467	37.594	10.421	1	9.421	10.421	5.54	1.70054	3.811	7.184	1.31139	0.209147	0.0414545	-0.159224	0.19898	1.96359	0.956601	0.380167	0.74837	0.191372	0.991946	0.374857	0.812523	1.49873	1.60448
C11orf49	27	1.47889	0.358434	24.2367	2.471	1	1.471	2.471	1.513	0.972241	1.112	1.623	0.906346	0.129187	0.810255	0.994313	0.0425147	0.883684	0.886339	0.0242	0.977479	0.0320571	0.872316	0.162057	0.942077	0.84591	5.45954
C11orf54	35	2.17506	0.655137	30.1204	4.157	1	3.157	4.157	2.064	1.52955	1.676	2.628	1.20129	0.162467	0.778598	1.19438	0.060628	1.08375	0.899233	0.0981429	0.911315	0.0418579	0.963101	0.167167	0.751887	2.21859	3.11783
C11orf74	34	2.09356	1.06831	51.0285	5.676	1	4.676	5.676	1.772	2.63883	1.29	2.373	1.9705	0.252431	1.72781	3.72629	0.0933419	0.460075	0.757048	0.032869	0.879411	0.0680134	0.964681	0.438917	0.829153	0.440555	5.54674
C12orf10	35	3.45329	1.87777	54.3762	10.14	1	9.14	10.14	3.157	2.89515	2.011	4.15	2.20241	0.273733	1.66594	4.05525	0.16218	0.534049	0.783249	0.109202	0.749578	0.120591	0.975655	0.700774	0.759073	0.695724	4.52116
C12orf29	35	3.46051	1.22487	35.3955	6.747	1	5.747	6.747	3.336	1.72272	2.564	4.292	1.339	0.193876	0.261524	0.545836	0.115107	1.38858	0.927296	0.249095	0.948072	0.0877789	0.958951	0.285524	0.783061	2.80556	2.65614
C12orf4	35	2.10763	0.601107	28.5205	3.23	1	2.23	3.23	1.969	1.13255	1.58	2.543	0.876917	0.160512	0.178359	-0.71992	0.0580415	1.06288	0.978954	0.0821667	0.96103	0.050093	0.960751	0.0964524	0.916227	1.64076	1.83623
C12orf49	35	3.42714	0.848315	24.7528	5.103	1	4.103	5.103	3.484	1.17767	2.822	3.923	1.04588	0.132323	-0.633167	1.04548	0.0778045	2.02666	0.88325	0.213012	0.842308	0.0465474	0.967171	0.173548	0.902347	3.98544	3.47851
C12orf57	35	2.63291	1.12204	42.6158	5.571	1	4.571	5.571	2.621	1.74399	1.728	3.103	1.47309	0.232056	0.71015	0.374979	0.104825	0.746055	0.916448	0.11281	0.916686	0.0725193	0.973756	0.330631	0.973866	1.46441	4.55973
C12orf65	35	1.9946	0.663857	33.2827	4.196	1	3.196	4.196	1.917	1.66719	1.439	2.362	1.35309	0.176148	1.11565	2.29286	0.0602798	0.909563	0.865733	0.0559643	0.92005	0.0418386	0.931205	0.204119	0.751286	1.3216	3.9361
C12orf66	32	1.6235	0.484621	29.8504	3.035	1	2.035	3.035	1.439	1.41418	1.248	1.986	1.02467	0.161417	0.815894	0.526397	0.0491844	0.811958	0.906426	0.039119	0.947331	0.0527647	0.915286	0.105524	0.628211	0.767343	1.37264
C14orf119	35	2.19494	0.603191	27.4809	3.454	1	2.454	3.454	2.176	1.12776	1.782	2.653	0.924991	0.15263	0.0658157	-0.242467	0.0574779	1.16034	0.953413	0.107655	0.952769	0.0386351	0.944121	0.11556	0.935505	2.81197	2.96376
C14orf93	24	1.44562	0.333301	23.0558	2.169	1	1.169	2.169	1.406	0.831437	1.141	1.652	0.707627	0.128156	0.422318	-0.768612	0.046397	0.865663	0.968892	0.0308286	0.933605	0.0442308	0.962284	0.0703429	0.806693	0.676221	1.33322
C15orf39	34	2.24444	0.592558	26.4011	3.337	1	2.337	3.337	2.3885	0.978438	1.66	2.643	0.884222	0.146556	-0.300451	-0.547123	0.0580979	1.22773	0.953292	0.0925714	0.918646	0.0496429	0.916754	0.102393	0.886702	1.86859	1.99497
C16orf54	35	4.15217	1.20852	29.1057	6.994	1	5.994	6.994	4.237	1.41468	3.459	4.962	1.20798	0.156951	-0.215686	0.989108	0.111809	2.13961	0.898746	0.340155	0.888692	0.0784298	0.981161	0.256667	0.813584	3.92832	2.71363
C16orf58	28	1.62114	0.49024	30.2404	3.439	1	2.439	3.439	1.5975	1.52676	1.22	1.756	1.38895	0.150316	1.78341	5.97031	0.0522846	0.863016	0.76967	0.0381786	0.905998	0.0407407	0.931284	0.1995	0.609297	0.911668	3.20378
C16orf70	33	1.64121	0.392315	23.904	2.486	1	1.486	2.486	1.626	0.913899	1.287	1.912	0.777197	0.134383	0.236003	-0.680693	0.040137	0.958883	0.97866	0.042	0.947344	0.0329167	0.955721	0.0695476	0.939565	1.26477	2.07712
C16orf72	35	3.29294	0.764007	23.2013	4.629	1	3.629	4.629	3.418	1.06173	2.817	3.742	0.969802	0.126125	-0.563023	1.04155	0.0712563	2.01033	0.913358	0.20475	0.751142	0.0510807	0.956258	0.0934048	0.872583	3.14858	1.66857
C16orf87	35	1.60446	0.410497	25.5848	2.544	1	1.544	2.544	1.602	0.963795	1.239	1.895	0.814776	0.143085	0.41356	-0.44785	0.0393877	0.895479	0.966696	0.0338452	0.93349	0.0318421	0.98412	0.0832857	0.920712	1.00822	2.44706
C17orf75	29	1.66055	0.481255	28.9816	2.993	1	1.993	2.993	1.497	1.33133	1.289	2.035	0.979361	0.156907	0.818399	0.557106	0.0539714	0.85098	0.911833	0.0546429	0.930713	0.0476857	0.906323	0.142321	0.821888	1.17673	2.70652
C17orf80	34	1.88156	0.561736	29.8548	2.922	1	1.922	2.922	1.925	0.998442	1.443	2.16	0.889815	0.167537	0.137824	-0.784857	0.0556772	0.907209	0.974216	0.0534762	0.837628	0.0396285	0.952786	0.0857262	0.939982	1.18634	2.13418
C18orf25	35	1.76291	0.472532	26.804	3.339	1	2.339	3.339	1.71	1.36784	1.473	1.942	1.20443	0.135027	1.4865	3.64162	0.0408403	1.02779	0.784342	0.0635119	0.938059	0.0258211	0.975228	0.192595	0.824087	2.36595	6.30287
C18orf32	34	8.14021	6.01298	73.8677	23.774	1	22.774	23.774	6.578	3.46215	2.451	12.38	1.83958	0.404419	0.742495	-0.0578169	0.581454	-2.03524	0.927292	0.195262	0.964383	0.558563	0.972565	1.49708	0.914095	0.346638	2.51911
C19orf12	35	2.30246	0.835089	36.2695	5.002	1	4.002	5.002	2.194	1.82407	1.715	2.655	1.50734	0.187894	1.26351	2.40216	0.0742238	0.966429	0.829489	0.0987619	0.937456	0.0453386	0.969335	0.307452	0.892724	2.10668	6.2453
C19orf25	31	1.41381	0.344595	24.3736	2.302	1	1.302	2.302	1.286	1.01244	1.157	1.661	0.783865	0.130588	0.933785	0.184117	0.0357714	0.841465	0.890805	0.0300714	0.917872	0.029027	0.935716	0.0945714	0.948286	1.01623	3.30182
C1D	35	2.43546	1.28758	52.8681	6.068	1	5.068	6.068	1.959	2.58703	1.305	3.761	1.34751	0.282979	0.908649	0.142143	0.118242	0.307096	0.885495	0.0430595	0.958063	0.116798	0.87502	0.24881	0.675652	0.403654	1.64489
C1GALT1	35	1.80283	0.392547	21.774	2.704	1	1.704	2.704	1.824	0.934211	1.515	2.098	0.812202	0.121416	-0.0308509	-0.213903	0.0375549	1.12684	0.961034	0.072	0.979039	0.0306772	0.970578	0.0761548	0.868599	2.36748	2.22162
C1GALT1C1	35	2.28089	0.602892	26.4324	3.49	1	2.49	3.49	2.183	1.14063	1.872	2.725	0.913761	0.144846	0.353591	-0.127681	0.0566824	1.2606	0.928123	0.113964	0.884233	0.0385263	0.901327	0.114786	0.954792	2.90199	3.15614
C1orf105	28	3.63704	2.10168	57.7854	7.738	1	6.738	7.738	2.6645	2.5288	1.978	5.8	1.16172	0.313869	0.584991	-1.10323	0.244931	0.0855397	0.919031	0.187214	0.94736	0.244207	0.79918	0.283714	0.933551	0.908765	1.35712
C1orf109	33	1.77452	0.518007	29.1915	3.734	1	2.734	3.734	1.723	1.58677	1.42	2.026	1.34946	0.148289	1.51612	5.30178	0.0478877	0.960424	0.799077	0.064131	0.977892	0.033848	0.958118	0.173548	0.583647	1.93378	3.12332
C1orf131	34	2.52826	1.06962	42.3064	5.627	1	4.627	5.627	2.526	1.83175	1.739	2.749	1.68316	0.214872	1.33816	2.27066	0.0959513	0.849118	0.798014	0.0768452	0.799543	0.0580289	0.882789	0.440738	0.904655	1.19938	7.78327
C1orf162	35	2.89986	1.14962	39.6441	5.637	1	4.637	5.637	2.736	1.69481	1.843	3.802	1.21962	0.219836	0.534162	-0.264122	0.109374	0.931126	0.950403	0.109179	0.864738	0.0880684	0.957783	0.248857	0.943405	1.11927	2.78331
C1orf174	34	2.01585	0.724055	35.918	3.725	1	2.725	3.725	1.7295	1.5756	1.519	2.427	1.12279	0.191503	0.910331	0.0319421	0.0681841	0.822631	0.879406	0.0718929	0.890938	0.045582	0.875397	0.160631	0.942656	1.60522	3.79475
C1orf198	27	1.65633	0.65228	39.3809	3.286	1	2.286	3.286	1.402	1.63053	1.127	1.802	1.26859	0.199465	1.24362	0.664541	0.0735189	0.627068	0.800334	0.0224286	0.855442	0.0406143	0.939338	0.209714	0.956496	0.502912	5.25788
C1orf216	26	1.53727	0.427965	27.8393	2.817	1	1.817	2.817	1.3615	1.33456	1.238	1.729	1.0509	0.143893	1.24467	1.76838	0.0511224	0.847117	0.834759	0.0486571	0.900578	0.0429385	0.915473	0.174086	0.834886	1.11475	3.69742
C1orf43	35	3.41594	0.9802	28.6949	5.661	1	4.661	5.661	3.536	1.31816	2.798	4.171	1.11748	0.157952	-0.142535	0.340717	0.0925706	1.74967	0.936497	0.217238	0.87511	0.0658649	0.97225	0.183845	0.836361	2.9687	2.40112
C1orf50	35	2.73629	1.09896	40.1625	5.358	1	4.358	5.358	2.582	1.68784	1.919	3.392	1.28479	0.223074	0.432903	-0.173656	0.104725	0.851242	0.953504	0.143274	0.942569	0.0777544	0.973587	0.243369	0.939371	1.78394	3.01997
C1orf52	35	1.74574	0.419275	24.017	2.622	1	1.622	2.622	1.653	0.981246	1.32	2.103	0.771279	0.134248	0.191255	-0.575022	0.0402092	1.02198	0.965702	0.0493929	0.846697	0.0279982	0.9191	0.0650238	0.951063	1.62517	2.40319
C1QBP	35	2.32023	0.849879	36.6291	4.295	1	3.295	4.295	2.309	1.42702	1.775	2.989	1.10238	0.203238	0.356785	-0.24503	0.0809045	0.863948	0.951526	0.110964	0.872921	0.0574386	0.944208	0.183	0.940084	1.78602	3.17209
C1RL	34	2.46259	0.732405	29.7413	5.039	1	4.039	5.039	2.487	1.62405	1.975	2.823	1.43075	0.154726	0.955515	3.54959	0.0672981	1.28487	0.837275	0.109643	0.860683	0.0513075	0.965088	0.222107	0.572705	1.90579	2.56889
C20orf194	31	1.70145	0.502818	29.5523	2.852	1	1.852	2.852	1.633	1.13411	1.254	2.027	0.913666	0.162612	0.646393	-0.144169	0.053606	0.843755	0.939584	0.0356071	0.924226	0.0444632	0.976423	0.143893	0.944821	0.758012	3.13148
C21orf33	35	5.32654	1.80878	33.9578	9.212	1	8.212	9.212	5.253	1.5633	4.24	6.276	1.30848	0.183496	-0.0860153	0.584842	0.167691	2.3081	0.902484	0.433798	0.953654	0.1115	0.967647	0.481393	0.915318	3.8343	4.08394
C22orf39	35	2.89889	0.884953	30.5274	5.288	1	4.288	5.288	2.787	1.53857	2.352	3.451	1.24254	0.165599	0.212065	0.80384	0.0823622	1.41637	0.909503	0.202619	0.957969	0.0647456	0.969254	0.235976	0.829152	3.09303	3.11784
C2CD3	35	2.50997	0.610098	24.307	3.672	1	2.672	3.672	2.505	1.06667	2.016	2.958	0.903313	0.135159	-0.0355701	-0.164027	0.0582039	1.4623	0.955641	0.112512	0.674976	0.0535193	0.984861	0.103488	0.943427	1.44079	1.85231
C2CD5	35	1.58017	0.376719	23.8404	2.617	1	1.617	2.617	1.568	1.03125	1.23	1.794	0.901338	0.130725	0.506775	0.477443	0.0354406	0.94224	0.929303	0.0363333	0.937262	0.0245965	0.981299	0.102381	0.865011	1.41089	3.66916
C2orf42	34	1.88135	0.477939	25.404	3.017	1	2.017	3.017	1.8125	1.11283	1.506	2.207	0.91391	0.14053	0.45872	-0.0997422	0.0466967	1.06416	0.946657	0.0699643	0.942564	0.0334582	0.962694	0.103071	0.932623	2.04737	2.98438
C2orf49	35	1.49809	0.406382	27.1268	2.652	1	1.652	2.652	1.423	1.16093	1.125	1.857	0.889607	0.147612	0.838919	0.399154	0.0379398	0.81517	0.915185	0.0190714	0.932528	0.0326632	0.945943	0.0901667	0.746824	0.575602	2.17942
C2orf69	35	1.7554	0.478613	27.2652	2.957	1	1.957	2.957	1.654	1.18319	1.401	1.861	1.05159	0.145472	0.870284	0.486966	0.043812	0.966783	0.879846	0.0585	0.980668	0.0227526	0.964339	0.13281	0.971592	2.61467	5.88101
C2orf74	35	2.52343	1.52234	60.3281	8.465	1	7.465	8.465	2.137	3.49321	1.417	3.095	2.41195	0.28688	2.11464	6.16764	0.124202	0.287793	0.698916	0.0683929	0.9412	0.0669596	0.9238	0.643679	0.797662	1.04064	8.30036
C2orf88	35	3.06194	1.26609	41.3491	7.08	1	6.08	7.08	2.961	2.05336	2.014	3.958	1.53613	0.220465	1.03379	1.80815	0.115817	0.97723	0.87864	0.128095	0.814925	0.0953807	0.973809	0.382036	0.755774	1.12387	3.10858
C3AR1	35	2.33689	1.13655	48.6352	6.732	1	5.732	6.732	2.041	2.80843	1.426	2.843	2.01618	0.243121	1.80685	5.5539	0.0974759	0.582319	0.772338	0.0729286	0.87581	0.0786544	0.975892	0.436857	0.689265	0.832114	3.92284
C3orf33	24	1.32871	0.276326	20.7966	1.989	1	0.989	1.989	1.2715	0.777821	1.082	1.44	0.686806	0.111905	0.809881	0.0273663	0.037237	0.863246	0.907979	0.0183429	0.94219	0.0355105	0.961654	0.107571	0.955218	0.506093	3.00901
C3orf38	35	1.83886	0.442457	24.0615	2.796	1	1.796	2.796	1.819	0.987356	1.483	2.072	0.866795	0.134081	0.0492477	-0.329843	0.0423011	1.07744	0.959736	0.0669524	0.985264	0.0272737	0.979818	0.0801786	0.902927	2.46848	2.70908
C3orf62	35	3.26011	1.1007	33.7628	5.398	1	4.398	5.398	3.199	1.3748	2.428	3.834	1.1471	0.186743	0.360504	-0.462973	0.104452	1.37999	0.945534	0.175036	0.818517	0.0806912	0.962025	0.166857	0.953445	1.84562	2.0494
C4orf3	35	1.87457	0.441692	23.5623	2.747	1	1.747	2.747	1.899	0.919958	1.554	2.182	0.800642	0.131335	-0.236174	-0.41785	0.0422395	1.11426	0.960255	0.0943571	0.865605	0.0365754	0.972151	0.0620833	0.858633	2.29705	1.4992
C4orf33	35	1.85597	0.658361	35.4726	3.797	1	2.797	3.797	1.675	1.66985	1.22	2.174	1.28657	0.189155	1.05436	1.10719	0.0602319	0.771797	0.87885	0.0299286	0.862295	0.046286	0.981324	0.218762	0.937134	0.568172	4.51348
C5	32	1.98447	0.78521	39.5678	3.759	1	2.759	3.759	1.902	1.45058	1.282	2.273	1.21381	0.211906	0.873783	0.284228	0.0789247	0.682212	0.889071	0.0451786	0.921671	0.0643147	0.937831	0.241952	0.876037	0.690356	3.51413
C5AR1	35	4.27331	1.40508	32.8802	7.184	1	6.184	7.184	4.23	1.46194	3.272	5.069	1.21996	0.180295	-0.00780886	0.239958	0.132186	1.89396	0.929315	0.34025	0.848499	0.0963825	0.98925	0.279929	0.965736	3.02793	2.83532
C5AR2	35	3.12014	1.00023	32.0572	5.786	1	4.786	5.786	3.1	1.54387	2.358	3.752	1.27559	0.175131	0.314036	0.515815	0.0937507	1.43263	0.92244	0.18569	0.908016	0.0837404	0.979629	0.276893	0.848767	2.05535	2.86486
C5orf22	35	1.92509	0.526541	27.3515	3.308	1	2.308	3.308	1.98	1.16566	1.508	2.197	1.05052	0.148902	0.472362	0.60712	0.0491798	1.03985	0.916008	0.0839048	0.935338	0.0387965	0.972729	0.155964	0.872267	2.07956	3.60488
C5orf24	35	2.05289	0.720922	35.1175	3.772	1	2.772	3.772	1.867	1.48473	1.53	2.201	1.25943	0.182544	1.08976	0.524261	0.0642938	0.895597	0.835125	0.0713452	0.879521	0.0334789	0.971259	0.195952	0.941642	1.92977	5.67453
C5orf30	35	1.65834	0.421022	25.3881	2.808	1	1.808	2.808	1.582	1.14286	1.354	1.946	0.929085	0.138425	0.743877	0.293813	0.0393846	0.94942	0.918822	0.054869	0.916268	0.0341193	0.96501	0.104702	0.874358	1.52693	2.78044
C5orf51	35	1.48331	0.328946	22.1764	2.14	1	1.14	2.14	1.422	0.801688	1.198	1.797	0.634391	0.124948	0.257648	-0.906982	0.031798	0.91095	0.981164	0.0299524	0.811651	0.0300509	0.966542	0.0484762	0.856705	0.836995	1.42982
C6orf120	35	1.9988	0.495246	24.7772	2.984	1	1.984	2.984	2.046	0.969697	1.611	2.332	0.850772	0.138863	0.0324277	-0.586481	0.0476204	1.14163	0.97081	0.07	0.834701	0.0343526	0.966496	0.0674167	0.878683	1.75982	1.78418
C6orf163	35	1.92597	0.597582	31.0276	3.257	1	2.257	3.257	1.727	1.30689	1.387	2.463	0.916362	0.173535	0.398392	-0.908661	0.0573423	0.89381	0.966818	0.0529881	0.944875	0.0613105	0.9608	0.0923571	0.813196	0.849933	1.27496
C6orf62	35	1.84234	0.57957	31.4583	2.975	1	1.975	2.975	1.85	1.06757	1.291	2.289	0.862822	0.175867	0.410159	-0.81707	0.0555894	0.841734	0.965964	0.0481786	0.9349	0.0451825	0.942866	0.0828333	0.974864	1.0573	1.89552
C6orf89	35	2.74131	0.649214	23.6826	4.122	1	3.122	4.122	2.757	1.13239	2.445	3.193	0.977764	0.126515	-0.410758	0.997075	0.0595028	1.67026	0.88204	0.2095	0.91899	0.0360509	0.954989	0.117726	0.872999	5.59217	2.98519
C7orf25	35	3.86109	1.1269	29.1862	6.826	1	5.826	6.826	3.643	1.59923	3.321	4.414	1.31989	0.14984	0.586286	2.09346	0.0992599	2.07441	0.814637	0.277179	0.767312	0.0575368	0.929053	0.361952	0.867664	3.97874	5.87511
C8orf33	34	2.10212	0.651635	30.999	3.255	1	2.255	3.255	2.1335	1.05695	1.629	2.566	0.8788	0.173901	0.00190052	-0.663977	0.0645665	0.972203	0.973581	0.0936786	0.855047	0.0472951	0.982673	0.104952	0.943032	1.72348	2.12958
C8orf44	35	1.86834	0.591046	31.6347	3.727	1	2.727	3.727	1.701	1.60317	1.426	2.243	1.21578	0.16717	1.14172	1.57376	0.0535863	0.90379	0.863087	0.0567143	0.887304	0.0407018	0.921697	0.165738	0.79058	1.34142	3.49275
C8orf88	35	3.89017	2.14415	55.1172	9.994	1	8.994	9.994	3.324	2.70578	2.302	4.824	1.86443	0.292749	1.0602	0.875072	0.19539	0.373153	0.871931	0.1925	0.942839	0.141033	0.962187	0.60819	0.910243	1.33748	4.07958
C9orf129	27	1.46344	0.250723	17.1324	1.943	1	0.943	1.943	1.448	0.651243	1.318	1.613	0.584625	0.0949786	-0.0822481	-0.340723	0.0309304	1.03042	0.958787	0.0659429	0.939529	0.0214036	0.979671	0.0524857	0.949674	2.95469	2.37711
C9orf16	34	2.67409	1.14324	42.7526	5.391	1	4.391	5.391	2.3895	1.83762	1.724	3.324	1.321	0.2313	0.854393	0.131393	0.109244	0.76231	0.905498	0.104798	0.864438	0.0810093	0.971492	0.292024	0.981573	1.1511	3.64223
C9orf64	34	2.01879	0.664255	32.9035	3.627	1	2.627	3.627	1.892	1.38848	1.48	2.351	1.1174	0.178965	0.787057	0.434577	0.0638128	0.90207	0.915192	0.0632619	0.954952	0.0512291	0.97973	0.189429	0.874129	1.20365	3.29912
C9orf72	35	2.14569	0.609823	28.4209	3.751	1	2.751	3.751	2.078	1.32387	1.614	2.619	1.0504	0.157123	0.422469	0.0177577	0.057842	1.10453	0.944643	0.0814286	0.887089	0.0443421	0.933487	0.100107	0.602009	1.7451	1.45594
C9orf78	35	4.90414	3.19567	65.1627	13.004	1	12.004	13.004	4.253	2.82248	2.194	6.2	1.93613	0.350708	0.934625	0.399573	0.295084	-0.407375	0.895277	0.18281	0.976157	0.241932	0.966626	0.948786	0.975607	0.763075	3.95815
CA1	35	7.62194	4.70627	61.7463	20.222	1	19.222	20.222	6.133	3.13419	4.537	9.76	1.96947	0.330659	0.945373	0.545022	0.432399	-0.161232	0.886349	0.40044	0.837062	0.268116	0.96436	1.22983	0.916247	1.29638	4.3581
CA13	25	1.70008	0.556926	32.7588	2.944	1	1.944	2.944	1.695	1.1469	1.162	2.026	0.959526	0.180822	0.467399	-0.530499	0.0738969	0.73942	0.953651	0.0315429	0.877368	0.0759615	0.972102	0.181771	0.945553	0.374781	2.32759
CA2	35	2.94934	1.70899	57.9446	8.749	1	7.749	8.749	2.588	2.9942	1.773	3.644	2.12651	0.293442	1.54569	2.92642	0.148486	0.276595	0.792653	0.109107	0.962419	0.100235	0.95653	0.632798	0.888882	1.09521	5.86666
CA4	30	2.84493	1.81584	63.8271	8.383	1	7.383	8.383	2.291	3.22261	1.568	3.554	2.07738	0.315712	1.66394	3.1083	0.179836	0.0574782	0.76015	0.0942143	0.991295	0.123341	0.957111	0.812464	0.880045	0.791133	6.05674
CA5B	35	2.66231	1.06445	39.9822	5.426	1	4.426	5.426	2.422	1.82742	1.804	3.555	1.24501	0.221392	0.520038	-0.122054	0.101125	0.842061	0.947666	0.135833	0.930102	0.0808281	0.955933	0.1905	0.74	1.63511	1.82447
CA5BP1	28	1.57882	0.428723	27.1546	2.674	1	1.674	2.674	1.517	1.10349	1.284	1.683	0.994652	0.1427	1.046	0.822094	0.0483396	0.877897	0.860258	0.0479643	0.982898	0.0234857	0.948845	0.1535	0.989667	2.11557	6.81708
CAAP1	35	2.22323	0.60357	27.1483	3.327	1	2.327	3.327	2.183	1.06596	1.709	2.726	0.853632	0.153049	0.1602	-0.851095	0.0583784	1.17242	0.982289	0.081369	0.789606	0.0559491	0.987906	0.0808095	0.97987	1.16241	1.43259
CAB39	35	2.10566	0.492601	23.3942	3.12	1	2.12	3.12	2.024	1.04743	1.812	2.498	0.848679	0.128525	0.0587495	-0.0874357	0.0464317	1.26989	0.932881	0.116857	0.930719	0.0322982	0.889717	0.07725	0.938602	3.7848	2.52319
CABIN1	33	2.20906	0.660603	29.9043	3.62	1	2.62	3.62	2.161	1.2124	1.615	2.661	0.984592	0.168074	0.090047	-0.667652	0.0675685	1.0604	0.97818	0.078619	0.949652	0.0550809	0.957811	0.103631	0.805261	1.41518	1.58178
CACNB2	24	1.48175	0.433178	29.2342	2.684	1	1.684	2.684	1.451	1.16058	1.152	1.592	1.05779	0.152801	1.13315	1.22761	0.0567017	0.772978	0.856704	0.0338	0.94453	0.0455804	0.91493	0.176543	0.90878	0.765536	3.84718
CACUL1	35	2.06054	0.531323	25.7856	3.405	1	2.405	3.405	1.958	1.22829	1.618	2.332	1.0313	0.141427	0.424344	0.273823	0.049998	1.16058	0.929774	0.0867262	0.896415	0.0327	0.960382	0.127036	0.921782	2.47553	3.72874
CACYBP	35	1.96326	0.629721	32.0753	3.567	1	2.567	3.567	1.938	1.32456	1.425	2.272	1.12984	0.17374	0.595188	0.746925	0.0585216	0.909869	0.906828	0.0604643	0.956407	0.0420316	0.961952	0.193476	0.847339	1.43025	4.05467
CALB1	33	1.9133	0.722643	37.7694	4.021	1	3.021	4.021	1.641	1.84095	1.433	2.183	1.38388	0.196159	1.22475	1.45237	0.0683011	0.752184	0.835256	0.0632976	0.95998	0.0372623	0.880276	0.221619	0.887383	1.85251	5.99557
CALCOCO1	35	5.20803	1.68845	32.4201	8.911	1	7.911	8.911	4.844	1.63315	4.222	6.632	1.19285	0.175508	0.105174	0.40837	0.156822	2.38523	0.905795	0.416381	0.780561	0.120526	0.929129	0.316429	0.924839	2.90228	2.61327
CALCOCO2	35	2.87663	0.982357	34.1496	4.473	1	3.473	4.473	2.778	1.25018	1.87	3.727	0.931849	0.19295	0.0228581	-0.989556	0.0952283	1.16252	0.986694	0.113238	0.865586	0.0829053	0.949154	0.0841667	0.971405	1.24562	1.03901
CALD1	32	2.46741	1.18786	48.1422	6.003	1	5.003	6.003	2.315	2.16112	1.519	3.104	1.61179	0.25664	1.07172	1.30974	0.118848	0.506419	0.88091	0.066	0.952074	0.0935897	0.981872	0.382667	0.880805	0.683804	3.6679
CALHM2	33	1.96106	0.661684	33.7411	3.968	1	2.968	3.968	1.836	1.61656	1.32	2.305	1.28764	0.181165	0.876645	1.3497	0.0646551	0.861924	0.89272	0.045619	0.920825	0.0397745	0.92511	0.191762	0.802516	1.14163	4.18233
CALM1	35	1.9392	0.490986	25.319	2.829	1	1.829	2.829	2.084	0.877639	1.539	2.191	0.834779	0.140638	-0.255819	-0.538233	0.046791	1.09696	0.953623	0.0901905	0.923611	0.0340684	0.891336	0.0754048	0.905747	2.74319	2.24912
CALM2	35	2.08723	0.480459	23.019	2.973	1	1.973	2.973	2.109	0.935514	1.696	2.489	0.792688	0.128487	-0.0277613	-0.333415	0.0460115	1.25902	0.962963	0.0844405	0.862069	0.0339035	0.952068	0.0740238	0.90685	2.25517	2.07967
CALM3	35	3.21797	1.35484	42.1022	7.139	1	6.139	7.139	3.094	1.98416	2.024	3.984	1.54091	0.229364	0.712669	0.871692	0.126632	0.938587	0.917288	0.153024	0.934785	0.0989316	0.978206	0.402131	0.879338	1.47811	3.65391
CALML4	35	2.04591	0.548706	26.8196	3.497	1	2.497	3.497	1.963	1.27203	1.617	2.432	1.02673	0.143868	0.628649	0.670327	0.0504997	1.13692	0.889382	0.0906429	0.898009	0.0294649	0.790391	0.149881	0.918108	3.49516	5.90871
CALR	35	3.36546	1.22903	36.5191	5.442	1	4.442	5.442	3.398	1.30724	2.207	4.68	0.949145	0.205279	0.0107774	-0.851199	0.118529	1.23193	0.976594	0.176107	0.900258	0.0967316	0.925432	0.09075	0.796939	1.77105	0.807902
CALU	35	2.46871	0.667369	27.0331	3.779	1	2.779	3.779	2.48	1.12056	2.046	2.771	1.00289	0.14906	-0.239518	-0.0457495	0.063135	1.33228	0.939717	0.15231	0.984367	0.0371263	0.987439	0.110988	0.961898	4.0897	2.91215
CAMK1	34	4.80088	1.93329	40.2695	8.415	1	7.415	8.415	4.5065	1.6454	3.263	6.313	1.17456	0.22636	-0.129076	-0.813627	0.191942	1.4419	0.977486	0.29981	0.956295	0.175635	0.941365	0.290738	0.940196	1.73408	1.6533
CAMK1D	35	2.78349	0.944256	33.9235	5.063	1	4.063	5.063	2.635	1.54194	2.164	3.351	1.21247	0.18878	0.282424	-0.177711	0.0901538	1.16072	0.957145	0.157905	0.974094	0.0665491	0.99295	0.181786	0.856924	2.3277	2.35739
CAMK2D	35	2.02566	0.572527	28.2637	3.586	1	2.586	3.586	2.049	1.26208	1.624	2.373	1.08976	0.155299	0.331055	0.440882	0.0539725	1.05415	0.933133	0.0900833	0.939978	0.0400158	0.976589	0.146226	0.836119	2.1668	3.1286
CAMK2G	35	3.24446	0.936859	28.8757	4.97	1	3.97	4.97	3.029	1.31066	2.684	3.646	1.08886	0.156052	0.0300242	0.218744	0.0868661	1.68087	0.902697	0.237845	0.875075	0.0483737	0.936066	0.14781	0.868837	4.59646	2.83612
CAMK4	35	4.2578	1.78642	41.9564	9.626	1	8.626	9.626	4.189	2.0592	2.806	5.53	1.55986	0.22882	0.600224	1.06979	0.167154	1.24903	0.919296	0.263667	0.875659	0.142537	0.988547	0.454964	0.708404	1.63857	2.28736
CAMKK1	27	1.49559	0.47018	31.4377	3.094	1	2.094	3.094	1.365	1.53407	1.218	1.672	1.25239	0.144769	2.13323	5.6732	0.0481807	0.821063	0.661543	0.0400857	0.966565	0.0252107	0.885096	0.286857	0.792695	1.73638	10.1905
CAMKK2	35	4.57969	1.46734	32.0403	8.277	1	7.277	8.277	4.623	1.57409	3.651	5.027	1.44758	0.169566	0.296415	1.2507	0.133233	2.18149	0.865667	0.358524	0.788732	0.0837404	0.95806	0.42419	0.938718	3.52468	4.96328
CAMKMT	35	2.8084	0.911958	32.4725	4.533	1	3.533	4.533	2.905	1.21618	2.06	3.423	1.03214	0.182335	-0.0281182	-0.553801	0.0878549	1.22701	0.974478	0.158179	0.907132	0.0693895	0.968846	0.122417	0.924166	2.13437	1.68284
CAMLG	35	2.97983	0.89408	30.0044	4.727	1	3.727	4.727	3.022	1.23329	2.169	3.5	1.06486	0.16746	0.00166644	-0.308211	0.0856132	1.43879	0.962759	0.146524	0.858727	0.0598386	0.973287	0.158321	0.980653	2.16043	2.66583
CAMP	33	5.53909	5.75693	103.933	28.271	1	27.271	28.271	3.418	7.97864	2.29	6.204	4.39571	0.450168	2.54233	7.82675	0.453784	-2.17524	0.580935	0.185929	0.953865	0.248272	0.944116	2.89894	0.815434	0.756624	10.085
CAMSAP1	30	1.4904	0.264151	17.7235	2.052	1	1.052	2.052	1.475	0.71322	1.278	1.696	0.620283	0.0986924	0.190969	-0.2942	0.0294509	1.03391	0.963375	0.0482143	0.924841	0.0233029	0.960685	0.0613571	0.933327	1.99183	2.55804
CAMTA1	35	2.96714	1.20699	40.6786	6.11	1	5.11	6.11	2.801	1.82435	1.988	3.378	1.51273	0.221732	0.688147	0.0673142	0.112877	0.935361	0.91831	0.143417	0.906173	0.0746088	0.974488	0.224774	0.799149	1.78749	2.47063
CAND1	35	1.83214	0.475444	25.9502	2.889	1	1.889	2.889	1.87	1.01016	1.539	2.058	0.917881	0.142466	-0.00746157	-0.126668	0.0447826	1.02606	0.931558	0.0753452	0.808641	0.0262018	0.944625	0.106333	0.959642	2.46162	4.12277
CANT1	35	7.29709	2.05766	28.1984	10.837	1	9.837	10.837	7.582	1.29741	6.154	8.468	1.16167	0.146706	-1.16637	1.95661	0.183669	3.99105	0.836589	0.715917	0.914905	0.106302	0.979143	0.28175	0.907971	6.29292	2.45782
CANX	35	2.03203	0.461576	22.715	2.975	1	1.975	2.975	2.087	0.946334	1.762	2.34	0.844017	0.124387	-0.439902	0.0553517	0.0433653	1.25145	0.926803	0.108798	0.963975	0.0273491	0.981692	0.0750476	0.868962	3.90631	2.42895
CAP1	35	2.88017	0.853064	29.6185	5.082	1	4.082	5.082	2.868	1.42329	2.186	3.374	1.20984	0.161189	0.178234	0.672131	0.0796513	1.44645	0.915401	0.17294	0.83126	0.0506088	0.978542	0.209405	0.89383	2.90287	3.77951
CAPG	35	3.11014	1.21853	39.1792	5.385	1	4.385	5.385	3.018	1.45295	2.016	4.281	1.02429	0.220716	0.250598	-0.927921	0.117775	0.990197	0.980894	0.145048	0.875232	0.109218	0.970411	0.155321	0.98612	1.1978	1.44515
CAPN1	35	6.2546	2.72844	43.623	16.631	1	15.631	16.631	6.401	2.44196	4.143	7.354	2.12551	0.219952	1.24172	5.23002	0.236029	2.00608	0.78576	0.43694	0.8335	0.164935	0.877922	0.892036	0.546257	2.51512	3.36519
CAPN10	32	1.78863	0.561606	31.3988	3.174	1	2.174	3.174	1.65	1.31758	1.385	2.145	1.01352	0.172217	0.707413	-0.0176798	0.0578123	0.834722	0.932524	0.0552738	0.971917	0.0483088	0.96918	0.141274	0.910763	1.14741	2.74812
CAPN2	35	3.03471	1.09235	35.9952	6.101	1	5.101	6.101	2.966	1.71982	2.406	3.452	1.47769	0.188813	0.615897	1.34157	0.0983076	1.26518	0.850431	0.212667	0.975184	0.0401105	0.923692	0.350262	0.904054	5.59758	8.54677
CAPN3	33	1.74821	0.602129	34.4426	3.976	1	2.976	3.976	1.621	1.8359	1.284	2.015	1.47692	0.173816	1.70106	4.69555	0.0552995	0.808121	0.788632	0.0343452	0.908531	0.0394436	0.973652	0.220726	0.73379	0.812505	4.2174
CAPN7	35	1.86714	0.530753	28.4259	3.296	1	2.296	3.296	1.854	1.2384	1.405	2.092	1.09751	0.155742	0.475556	0.301837	0.049891	0.969104	0.927791	0.0655	0.959157	0.0299596	0.977699	0.123321	0.809713	2.14481	3.409
CAPNS1	35	4.26134	1.6757	39.3232	8.55	1	7.55	8.55	4.191	1.80148	2.603	5.186	1.45584	0.212838	0.60545	0.750792	0.155609	1.46039	0.905453	0.189726	0.693507	0.119184	0.969965	0.52469	0.893093	1.13816	4.05345
CAPNS2	34	3.12388	1.15119	36.8512	6.077	1	5.077	6.077	2.9195	1.739	2.341	3.488	1.45556	0.194123	0.913203	1.10551	0.107108	1.2495	0.858447	0.184238	0.853958	0.0721775	0.975969	0.387857	0.924579	2.23346	5.0907
CAPRIN1	35	2.2106	0.53323	24.1215	3.528	1	2.528	3.528	2.255	1.12106	1.878	2.541	0.994884	0.131001	-0.154994	0.423514	0.0496849	1.31627	0.911607	0.111369	0.909328	0.0366842	0.98429	0.114274	0.697582	2.80468	2.2077
CAPRIN2	35	2.90954	1.25485	43.1286	5.228	1	4.228	5.228	2.495	1.69459	1.934	4.045	1.04524	0.242915	0.205201	-1.15181	0.12126	0.726869	0.980487	0.137143	0.914199	0.125342	0.937892	0.150286	0.890378	1.06651	1.13826
CAPS2	33	1.72479	0.54419	31.5511	3.046	1	2.046	3.046	1.709	1.19719	1.266	2.071	0.987929	0.175187	0.508257	-0.495527	0.0549886	0.789981	0.954677	0.0419286	0.871517	0.0560392	0.964214	0.118476	0.907626	0.67627	1.99009
CAPZA1	35	1.67277	0.415142	24.8176	2.656	1	1.656	2.656	1.691	0.979302	1.441	1.806	0.916944	0.132082	0.716681	0.697251	0.037907	0.990445	0.875459	0.061631	0.93824	0.0184386	0.937246	0.128262	0.939915	3.34604	6.97598
CAPZA2	35	1.96986	0.43688	22.1782	2.864	1	1.864	2.864	1.991	0.936213	1.641	2.221	0.839262	0.123218	0.0423125	-0.132565	0.0416434	1.22028	0.954022	0.0897381	0.888103	0.031486	0.98682	0.0818929	0.967478	2.56499	2.54995
CAPZB	35	2.59763	0.722045	27.7963	4.066	1	3.066	4.066	2.585	1.18607	2.068	3.189	0.96143	0.15253	-0.378531	0.137908	0.0679784	1.37402	0.930686	0.167238	0.875165	0.0466351	0.941036	0.116417	0.87285	3.33508	2.31545
CARD11	33	2.52009	1.04977	41.656	5.513	1	4.513	5.513	2.484	1.81683	1.607	3.065	1.47243	0.225946	0.840537	0.886637	0.103623	0.758494	0.911043	0.0884643	0.920559	0.0855172	0.979122	0.30469	0.841248	0.97259	3.06121
CARD16	35	3.23603	1.12899	34.8881	6.666	1	5.666	6.666	3.109	1.82245	2.486	4.051	1.39867	0.189138	0.414353	1.29203	0.10501	1.34585	0.908387	0.204821	0.984425	0.085707	0.973755	0.26206	0.572793	2.41597	1.79859
CARD17	27	2.02511	0.935739	46.2068	4.776	1	3.776	4.776	1.592	2.37186	1.14	2.611	1.44619	0.24393	1.07823	1.29888	0.109926	0.486154	0.869417	0.0248286	0.753099	0.107046	0.953708	0.354857	0.777148	0.183154	2.70128
CARD6	34	2.13253	0.550521	25.8154	3.088	1	2.088	3.088	2.1065	0.991218	1.658	2.518	0.82923	0.145276	0.0730384	-0.888233	0.054719	1.17495	0.979703	0.0796667	0.813249	0.0542322	0.972832	0.0739405	0.882365	1.22802	1.23662
CARD8	35	1.65709	0.496555	29.9656	2.907	1	1.907	2.907	1.54	1.23831	1.247	1.854	1.02859	0.159717	0.999001	0.322341	0.0454081	0.839739	0.878055	0.0364643	0.914056	0.031993	0.976933	0.135214	0.963296	1.0664	4.16738
CARD9	34	3.46306	1.31197	37.8847	6.29	1	5.29	6.29	3.1765	1.66535	2.548	4.545	1.16392	0.21187	0.218475	-0.548943	0.129592	1.1952	0.96755	0.228262	0.945288	0.11856	0.954406	0.234345	0.94415	1.90689	1.95535
CARF	35	2.5446	0.807474	31.7328	5.246	1	4.246	5.246	2.385	1.78029	1.969	3.209	1.32315	0.168983	0.907785	2.27773	0.0737734	1.21668	0.87646	0.116024	0.852829	0.0622123	0.954127	0.175583	0.430646	1.66697	1.27386
CARHSP1	34	2.42971	0.883419	36.3591	5.227	1	4.227	5.227	2.3145	1.82631	1.833	3.007	1.40572	0.196406	0.76908	1.58363	0.084286	0.954701	0.9027	0.103286	0.93851	0.0670052	0.957917	0.222381	0.603896	1.51023	2.0923
CARM1	35	5.33277	3.2642	61.2103	15.682	1	14.682	15.682	4.889	3.00307	2.589	6.825	2.15121	0.317691	1.3044	2.29572	0.290667	0.100771	0.832579	0.216524	0.938231	0.205626	0.975202	1.23318	0.883148	1.01308	5.43108
CARS	35	3.93997	1.07603	27.3107	6.282	1	5.282	6.282	3.928	1.3447	3.228	4.27	1.237	0.144894	0.022664	1.17553	0.0979448	2.17696	0.869963	0.27556	0.74102	0.0507825	0.968533	0.221952	0.898623	4.15161	4.05517
CARS2	35	4.448	1.45471	32.7049	7.678	1	6.678	7.678	4.159	1.60567	3.396	5.498	1.21462	0.179873	-0.070968	0.229356	0.137268	1.97718	0.934912	0.329619	0.81322	0.118725	0.957596	0.298738	0.898228	2.35775	2.36023
CASC3	35	2.53691	0.720224	28.3898	3.864	1	2.864	3.864	2.475	1.15717	2.017	3.157	0.90719	0.158917	0.035436	-0.501014	0.0691695	1.29186	0.968463	0.138607	0.937637	0.0584825	0.944223	0.108321	0.946404	2.35353	1.85648
CASC4	35	1.89194	0.496691	26.2529	3.17	1	2.17	3.17	1.826	1.18839	1.389	2.227	0.974405	0.145863	0.358506	-0.0512735	0.0473468	1.0397	0.95411	0.05575	0.918963	0.0340193	0.975814	0.100214	0.793133	1.5433	2.39433
CASD1	35	2.15137	0.637935	29.6525	3.608	1	2.608	3.608	2.041	1.2778	1.715	2.468	1.05673	0.161432	0.453726	0.0704789	0.0595857	1.07883	0.916054	0.116583	0.898417	0.0379193	0.980403	0.15344	0.920861	2.81741	3.80075
CASK	33	1.84442	0.483702	26.2251	3.127	1	2.127	3.127	1.805	1.17839	1.579	2.039	1.04316	0.140905	0.539287	0.55925	0.0472958	1.0404	0.893923	0.0937262	0.954305	0.0235711	0.944639	0.129	0.910845	4.01701	5.27702
CASP1	35	1.9368	0.645319	33.3188	4.324	1	3.324	4.324	1.772	1.87585	1.564	2.282	1.45662	0.168722	1.53159	4.31286	0.0560653	0.927625	0.792554	0.0875595	0.977678	0.0313386	0.882266	0.204929	0.647239	3.09614	4.7972
CASP10	35	2.923	1.03235	35.318	5.044	1	4.044	5.044	2.854	1.41696	2.06	3.585	1.12803	0.197191	0.252539	-0.352263	0.0988905	1.14297	0.963492	0.152488	0.87695	0.0785965	0.988067	0.190643	0.85305	1.72195	2.09414
CASP2	35	2.57157	0.639412	24.8646	4.001	1	3.001	4.001	2.635	1.1389	2.173	2.975	1.00874	0.134933	-0.427111	0.651585	0.0595328	1.49998	0.910207	0.179643	0.940162	0.0406088	0.990638	0.118488	0.841171	4.19834	2.47756
CASP3	35	1.83057	0.549885	30.039	3.213	1	2.213	3.213	1.717	1.28888	1.377	2.285	0.96849	0.167222	0.497693	-0.391149	0.052519	0.885229	0.957811	0.0580952	0.963463	0.0485053	0.956152	0.0995238	0.773221	1.20687	1.65926
CASP4	35	3.51614	1.12215	31.9142	6.279	1	5.279	6.279	3.568	1.47954	2.68	4.259	1.23949	0.175009	0.0216428	0.379329	0.105576	1.61577	0.92944	0.218893	0.906876	0.0866702	0.97598	0.266988	0.799547	2.34676	2.52363
CASP5	35	3.74574	1.58397	42.2872	9.057	1	8.057	9.057	3.597	2.23992	2.622	4.43	1.81874	0.218055	1.14626	3.16249	0.140133	1.22334	0.821823	0.255417	0.91249	0.0842456	0.982498	0.527726	0.683689	2.81578	4.35902
CASP6	35	2.54474	0.958742	37.6754	5.408	1	4.408	5.408	2.533	1.74023	1.73	3.096	1.42377	0.206241	0.664896	0.754403	0.0900443	0.923946	0.926185	0.0930357	0.81768	0.0838632	0.972769	0.233155	0.69245	0.932507	1.97903
CASP7	35	2.6004	0.883009	33.9567	4.619	1	3.619	4.619	2.548	1.42033	1.849	3.344	1.08224	0.190567	0.224028	-0.5602	0.0850207	1.07003	0.973438	0.102464	0.927364	0.0696509	0.950363	0.141964	0.813662	1.43551	1.74505
CASP8	35	2.12671	0.526792	24.7702	3.445	1	2.445	3.445	2.185	1.11899	1.785	2.43	1.00617	0.135366	0.142632	0.497959	0.0493919	1.23766	0.923043	0.105988	0.882478	0.0341596	0.980754	0.134155	0.905274	2.79182	3.62504
CASP8AP2	35	2.36217	0.756139	32.0103	3.706	1	2.706	3.706	2.397	1.12891	1.666	3.012	0.898406	0.180495	-0.204879	-0.937695	0.0731499	1.04547	0.982681	0.0957619	0.98172	0.0676193	0.956569	0.0948571	0.938466	1.45343	1.37626
CASP9	34	2.07253	0.640921	30.9246	4.209	1	3.209	4.209	2.056	1.5608	1.599	2.331	1.37666	0.161445	1.15357	2.81051	0.0590979	1.03832	0.843142	0.0678333	0.863048	0.0444737	0.960274	0.231869	0.786444	1.37082	4.26985
CASS4	35	3.21423	0.965615	30.0419	5.427	1	4.427	5.427	3.328	1.33023	2.383	3.936	1.12475	0.16747	-0.0975553	-0.212334	0.0923532	1.55187	0.960474	0.169048	0.856755	0.0797351	0.960402	0.149071	0.704886	1.89131	1.37218
CAST	35	2.01334	0.569718	28.2971	3.635	1	2.635	3.635	2.013	1.30899	1.49	2.181	1.20816	0.15002	0.61413	1.14852	0.051821	1.08056	0.868722	0.0766786	0.886045	0.0231316	0.827142	0.179857	0.920563	3.55095	8.65358
CAT	35	2.3722	0.793828	33.4638	3.908	1	2.908	3.908	2.232	1.30287	1.792	2.766	1.05134	0.186048	0.313644	-0.540113	0.0757204	1.00923	0.955352	0.122774	0.955936	0.0505596	0.973322	0.123798	0.935098	2.38492	2.35239
CBFA2T2	32	1.81484	0.553091	30.4759	3.424	1	2.424	3.424	1.755	1.3812	1.448	2.077	1.16707	0.163879	0.857367	1.08404	0.0558198	0.893817	0.896328	0.063881	0.915784	0.0337926	0.961777	0.157905	0.839808	1.79998	4.08018
CBFB	35	1.705	0.467652	27.4283	2.851	1	1.851	2.851	1.579	1.17226	1.327	2.015	0.91861	0.148768	0.665761	-0.149345	0.0435182	0.921672	0.909256	0.0500238	0.920658	0.0241877	0.802065	0.0862262	0.905162	2.37395	4.0231
CBL	35	1.81886	0.450441	24.7651	2.784	1	1.784	2.784	1.798	0.992214	1.498	2.143	0.832478	0.138551	0.269646	-0.400556	0.0432361	1.04061	0.967401	0.0570952	0.912933	0.0345193	0.97649	0.0885357	0.881619	1.54636	2.31563
CBLB	35	2.21431	0.708239	31.9846	4.009	1	3.009	4.009	2.121	1.41867	1.583	2.772	1.0855	0.176835	0.52946	0.0386109	0.0671807	1.00506	0.944752	0.0776071	0.937568	0.0516421	0.945725	0.168964	0.903701	1.48983	3.12645
CBLL1	34	1.63671	0.370603	22.6432	2.749	1	1.749	2.749	1.6425	1.06484	1.304	1.854	0.943366	0.123224	0.697092	1.10972	0.0356217	1.01333	0.916171	0.0419524	0.882107	0.0293313	0.978684	0.102262	0.76149	1.28915	2.71272
CBR1	31	1.75758	0.587347	33.418	2.946	1	1.946	2.946	1.531	1.27106	1.22	2.277	0.854633	0.184405	0.602254	-0.79549	0.0627956	0.752852	0.944927	0.036	0.953793	0.0601887	0.9632	0.106	0.956054	0.592277	1.74806
CBR4	35	1.73043	0.582735	33.6757	3.394	1	2.394	3.394	1.583	1.51232	1.302	1.978	1.21031	0.178217	1.12113	1.02702	0.0529104	0.778042	0.865623	0.042631	0.978224	0.0373175	0.986054	0.154798	0.847292	1.13331	3.56438
CBWD1	35	1.92334	0.524597	27.2753	2.878	1	1.878	2.878	1.99	0.943719	1.44	2.275	0.825495	0.153544	-0.107578	-0.794401	0.0506672	1.01133	0.979471	0.0655	0.965341	0.0413105	0.959195	0.08475	0.978281	1.59571	2.09236
CBWD2	35	1.98074	0.563865	28.4674	3.42	1	2.42	3.42	2.021	1.19743	1.633	2.282	1.06047	0.156556	0.214683	0.191077	0.0532031	1.02309	0.934785	0.0962976	0.899638	0.034807	0.970252	0.128262	0.850369	2.56526	3.22964
CBWD3	35	2.21477	0.740039	33.4138	4.031	1	3.031	4.031	2.049	1.47926	1.583	2.554	1.18677	0.180701	0.761837	0.419704	0.0686636	0.978827	0.903927	0.0838452	0.901701	0.0513842	0.964839	0.229917	0.930642	1.52495	4.31587
CBWD6	34	2.36938	0.995023	41.995	4.727	1	3.727	4.727	2.1645	1.72188	1.521	2.896	1.28695	0.227454	0.845772	0.420716	0.095187	0.70361	0.907517	0.0831667	0.950251	0.082742	0.984695	0.296238	0.89022	0.969973	3.23676
CBX1	35	2.21686	0.586924	26.4755	4.195	1	3.195	4.195	2.159	1.47985	1.863	2.408	1.32683	0.135552	0.992983	2.99386	0.0515563	1.28884	0.810193	0.117357	0.907409	0.0216088	0.960602	0.191024	0.775887	5.13025	7.14023
CBX3	35	1.87363	0.470441	25.1086	2.794	1	1.794	2.794	1.811	0.990613	1.501	2.177	0.82407	0.141521	0.114524	-0.752836	0.0454927	1.05476	0.981889	0.0649643	0.91718	0.039907	0.963923	0.0772143	0.987516	1.54895	1.98221
CBX4	34	2.43315	0.736763	30.2802	4.227	1	3.227	4.227	2.44	1.32254	1.787	3.045	1.05977	0.16826	0.0922592	-0.0735874	0.0723097	1.16773	0.95522	0.124619	0.904986	0.0555119	0.952222	0.133429	0.752447	2.13355	1.89933
CBX5	35	2.34629	0.712548	30.3692	4.108	1	3.108	4.108	2.156	1.44156	1.904	2.856	1.08824	0.166614	0.510725	0.102667	0.0670703	1.13902	0.930296	0.107774	0.906461	0.0498614	0.895075	0.169976	0.918519	2.18896	3.49826
CBX6	24	1.43533	0.338988	23.6174	2.469	1	1.469	2.469	1.367	1.07462	1.179	1.64	0.895732	0.123991	1.16303	2.37882	0.0445696	0.878214	0.864327	0.0359429	0.97359	0.0386958	0.974802	0.140543	0.705902	0.927702	2.6301
CBX7	33	2.2167	0.662767	29.8989	4.377	1	3.377	4.377	2.147	1.57289	1.741	2.65	1.27434	0.158166	1.03964	2.27529	0.0638051	1.13201	0.866566	0.0823214	0.760584	0.047027	0.948168	0.18269	0.657293	1.4042	2.69304
CC2D1B	33	1.60461	0.438269	27.3132	2.976	1	1.976	2.976	1.522	1.29829	1.186	1.885	1.04828	0.147919	0.828239	1.37379	0.0431945	0.870299	0.908211	0.0295	0.948575	0.0404608	0.976533	0.114964	0.655532	0.708227	1.90737
CC2D2A	35	2.51629	0.840886	33.4178	4.689	1	3.689	4.689	2.362	1.56181	1.964	3.095	1.19192	0.184292	0.462838	0.219583	0.0795619	1.08417	0.939994	0.131107	0.966021	0.067	0.97198	0.215333	0.872021	1.94483	2.88341
CCAR1	34	2.41603	0.756259	31.3017	3.993	1	2.993	3.993	2.631	1.13759	1.571	2.934	1.02011	0.174515	-0.181524	-0.7895	0.0744701	1.1128	0.961587	0.0834167	0.920564	0.0664324	0.876549	0.116702	0.816673	1.31871	1.63671
CCAR2	32	1.83331	0.48177	26.2787	3.21	1	2.21	3.21	1.775	1.24507	1.466	2.082	1.06148	0.141933	0.824238	1.01322	0.0488365	1.02751	0.904259	0.0561786	0.864289	0.0345485	0.970893	0.136476	0.840464	1.44753	3.4196
CCDC107	28	1.84632	0.624434	33.8204	3.713	1	2.713	3.713	1.7365	1.56234	1.417	2.147	1.26362	0.180199	1.02329	1.60519	0.0713851	0.811238	0.884335	0.0695714	0.9397	0.0562725	0.973816	0.226214	0.835228	1.19302	3.44788
CCDC112	27	1.86822	0.745308	39.894	3.832	1	2.832	3.832	1.735	1.63228	1.188	2.459	1.15169	0.216065	0.83516	0.286245	0.0898248	0.610675	0.915085	0.0351143	0.8699	0.0777036	0.958201	0.216629	0.765234	0.410257	2.22645
CCDC115	35	2.93277	0.900191	30.6942	4.708	1	3.708	4.708	2.981	1.24388	2.273	3.675	1.00898	0.172648	-0.138178	-0.610614	0.0868717	1.36908	0.97786	0.147012	0.897316	0.0789333	0.991366	0.132631	0.851754	1.68579	1.44366
CCDC117	35	2.14343	0.650626	30.3545	3.927	1	2.927	3.927	2.193	1.3347	1.748	2.585	1.1323	0.166414	0.319924	0.481642	0.0611978	1.04187	0.92896	0.110298	0.867884	0.0446088	0.983707	0.153893	0.76776	2.18143	2.69251
CCDC12	35	3.6934	1.26376	34.2166	8.173	1	7.173	8.173	3.513	2.04184	2.909	4.407	1.62764	0.176963	0.900882	3.73813	0.112137	1.67494	0.826718	0.25275	0.937292	0.0699053	0.942018	0.344583	0.505718	3.59747	2.64627
CCDC124	25	1.59804	0.514183	32.1759	3.4	1	2.4	3.4	1.462	1.64159	1.23	1.863	1.28824	0.158823	1.78468	5.35331	0.0610108	0.8049	0.762622	0.0497143	0.958983	0.0392308	0.886206	0.2642	0.718987	1.37129	5.46377
CCDC125	35	1.9226	0.609285	31.6907	3.779	1	2.779	3.779	1.775	1.56563	1.475	2.278	1.21993	0.169016	1.02046	1.44773	0.0557513	0.919077	0.879139	0.0699286	0.880848	0.0441842	0.973554	0.197357	0.884359	1.43195	4.05746
CCDC126	35	1.75666	0.513472	29.2301	3.401	1	2.401	3.401	1.649	1.45603	1.371	2.022	1.18744	0.153416	1.18984	2.01101	0.0462375	0.924382	0.851423	0.0569286	0.926402	0.0314544	0.937911	0.170381	0.871061	1.78767	5.03068
CCDC130	29	1.90234	0.707802	37.2068	3.852	1	2.852	3.852	1.616	1.76485	1.46	2.263	1.26027	0.193013	1.22585	1.96658	0.0760581	0.761473	0.837153	0.0767857	0.939733	0.0622143	0.902731	0.273464	0.766944	1.2848	3.73436
CCDC14	35	2.62689	0.874798	33.3017	4.375	1	3.375	4.375	2.636	1.28035	1.887	3.387	0.996457	0.188287	0.0792182	-0.816271	0.0848594	1.09942	0.988038	0.118833	0.936921	0.0740351	0.989131	0.116988	0.914391	1.52037	1.46077
CCDC141	34	2.82656	1.14782	40.6083	6.475	1	5.475	6.475	2.5655	2.13409	2.091	3.422	1.59994	0.213518	1.09205	2.20348	0.106596	0.961134	0.855263	0.152786	0.960722	0.0879732	0.926148	0.360321	0.699836	1.80156	3.09496
CCDC146	33	2.71018	1.52454	56.2524	6.825	1	5.825	6.825	2.291	2.54256	1.663	3.164	1.84102	0.28544	1.42476	1.86811	0.140783	0.316875	0.797319	0.100655	0.981286	0.080924	0.970962	0.544107	0.904628	1.25704	6.26433
CCDC15	35	5.01889	2.39674	47.7544	11.645	1	10.645	11.645	4.528	2.35093	3.212	6.53	1.63017	0.2586	0.80727	0.78951	0.222676	1.01072	0.906347	0.29644	0.96228	0.170544	0.969813	0.701488	0.872352	1.72471	3.69988
CCDC167	35	2.34646	1.07722	45.9082	4.865	1	3.865	4.865	1.955	1.97698	1.497	3.151	1.22659	0.251239	0.729139	-0.378523	0.101143	0.525876	0.925677	0.0732976	0.950244	0.088814	0.90983	0.224631	0.917947	0.861953	2.55179
CCDC174	35	2.08586	0.518082	24.8379	3.274	1	2.274	3.274	2.053	1.10765	1.691	2.339	0.97221	0.134277	0.37523	0.589873	0.0480535	1.22089	0.903321	0.0892857	0.804094	0.0277702	0.971096	0.145024	0.942487	2.66224	5.06844
CCDC181	24	1.55583	0.378221	24.3099	2.37	1	1.37	2.37	1.459	0.938999	1.191	1.813	0.755654	0.134829	0.434477	-0.807444	0.0525339	0.899159	0.964622	0.0288	0.702711	0.0489231	0.95871	0.0716571	0.766698	0.431488	1.17134
CCDC22	33	2.07633	0.700866	33.755	3.819	1	2.819	3.819	2.003	1.40739	1.476	2.611	1.07966	0.187185	0.570276	-0.406639	0.0707299	0.873924	0.952245	0.052881	0.8065	0.0686618	0.980033	0.133369	0.822285	0.633794	1.62975
CCDC25	35	2.9486	0.924742	31.3621	4.78	1	3.78	4.78	3.013	1.25456	2.206	3.517	1.07478	0.174325	-0.0135199	-0.359061	0.0881888	1.3612	0.954937	0.14444	0.918281	0.0554667	0.896169	0.148738	0.932699	2.66835	2.79088
CCDC28A	35	2.36306	0.749038	31.6978	4.385	1	3.385	4.385	2.283	1.4827	1.903	2.686	1.26024	0.1669	0.9358	1.35005	0.0676655	1.14508	0.856873	0.122071	0.932814	0.0437053	0.971333	0.266357	0.943777	2.6823	5.9215
CCDC39	35	2.01714	0.844648	41.8735	4.585	1	3.585	4.585	1.779	2.01518	1.371	2.311	1.55128	0.216093	1.31474	1.59053	0.0747852	0.67101	0.82313	0.0534167	0.92478	0.0449246	0.950775	0.265667	0.928203	1.15652	5.77322
CCDC43	35	2.15689	0.614199	28.4762	3.47	1	2.47	3.47	2.061	1.19845	1.694	2.581	0.956993	0.158736	0.384961	-0.368731	0.0587409	1.09955	0.960401	0.0855952	0.906538	0.0488912	0.973649	0.124107	0.932196	1.63005	2.43036
CCDC47	35	2.32751	0.498322	21.4101	3.239	1	2.239	3.239	2.346	0.95439	2.027	2.701	0.828952	0.117471	-0.483246	0.30986	0.0469095	1.48314	0.930444	0.138131	0.906792	0.0375544	0.951153	0.0699405	0.939334	3.50661	1.83924
CCDC50	35	1.80603	0.509992	28.2383	2.787	1	1.787	2.787	1.849	0.966468	1.303	2.109	0.847321	0.159682	0.130933	-1.05447	0.0494787	0.915412	0.988322	0.0407024	0.976724	0.0464193	0.957191	0.0664762	0.959055	0.894736	1.43487
CCDC59	35	2.78231	0.768407	27.6176	4.647	1	3.647	4.647	2.799	1.30297	2.226	3.088	1.18102	0.148161	0.428833	0.970681	0.0707258	1.50925	0.889532	0.137012	0.757149	0.0480018	0.935997	0.228226	0.882696	2.30892	4.48379
CCDC6	35	1.90823	0.54983	28.8136	3.057	1	2.057	3.057	1.941	1.05976	1.417	2.26	0.910177	0.160664	0.325782	-0.409435	0.0526003	0.961424	0.960968	0.06225	0.984423	0.0369228	0.963425	0.115786	0.98241	1.7227	3.19768
CCDC65	32	1.77141	0.5779	32.6238	3.234	1	2.234	3.234	1.717	1.30111	1.228	1.994	1.12036	0.177641	0.784206	0.303387	0.0590592	0.796929	0.919077	0.0308571	0.965415	0.0436882	0.974629	0.159226	0.910656	0.699625	3.40537
CCDC66	35	3.31177	1.27484	38.4942	6.771	1	5.771	6.771	3.086	1.87006	2.31	4.227	1.36527	0.21144	0.539516	0.48877	0.120139	1.14926	0.932501	0.162714	0.937715	0.10147	0.97799	0.32519	0.7655	1.53753	2.50848
CCDC69	35	4.81646	1.41814	29.4435	7.27	1	6.27	7.27	4.771	1.31419	3.971	5.842	1.07326	0.160704	-0.501177	0.586974	0.132799	2.42608	0.920748	0.40569	0.885914	0.105037	0.990008	0.241012	0.929205	3.45626	2.15362
CCDC71L	35	2.06354	0.560489	27.1615	3.456	1	2.456	3.456	2.1	1.16952	1.567	2.381	1.0315	0.148318	0.497835	0.518294	0.0525104	1.11836	0.921604	0.0666667	0.839638	0.0418982	0.964502	0.157381	0.822283	1.38517	3.20239
CCDC77	35	2.60549	0.964528	37.0191	4.676	1	3.676	4.676	2.502	1.46922	1.713	3.407	1.07896	0.207169	0.42759	-0.55216	0.0926084	0.938534	0.967967	0.0870238	0.830017	0.0824158	0.980677	0.18394	0.914377	0.893694	2.08097
CCDC84	35	2.61929	1.11126	42.4262	5.586	1	4.586	5.586	2.459	1.86499	1.683	3.239	1.41587	0.230364	0.810794	0.211617	0.103523	0.755877	0.911225	0.0963214	0.952213	0.0725386	0.928941	0.266655	0.894833	1.36113	3.54107
CCDC85B	29	1.88124	0.803898	42.7323	4.484	1	3.484	4.484	1.841	1.89245	1.171	2.165	1.60924	0.218112	1.40331	2.90565	0.0849951	0.606315	0.810444	0.0290357	0.959071	0.0715929	0.959225	0.363857	0.838507	0.405502	4.4427
CCDC88A	35	2.29086	0.754658	32.9422	3.888	1	2.888	3.888	2.245	1.28641	1.797	2.763	1.04524	0.184175	0.241381	-0.583109	0.072388	0.987874	0.966099	0.117429	0.930109	0.0592825	0.945782	0.140214	0.967719	1.94801	2.42005
CCDC88B	34	4.22032	1.30564	30.9369	6.564	1	5.564	6.564	4.416	1.25996	3.248	5.333	1.04332	0.172835	-0.28172	-0.488176	0.128832	1.96576	0.965538	0.254274	0.772957	0.132006	0.968121	0.130238	0.834447	1.53792	0.850379
CCDC88C	35	3.25214	1.25277	38.5214	6.081	1	5.081	6.081	3.185	1.59529	2.379	3.93	1.29288	0.212426	0.42734	-0.01928	0.118527	1.11866	0.939893	0.201155	0.968518	0.082914	0.993214	0.298631	0.925536	2.36574	3.35627
CCDC90B	35	1.98209	0.573316	28.9249	3.523	1	2.523	3.523	1.922	1.3127	1.533	2.299	1.09743	0.157464	0.65537	0.614988	0.0535479	1.01822	0.915982	0.0807976	0.953395	0.0353298	0.972803	0.156012	0.911276	2.24133	4.13658
CCDC91	35	3.13311	1.07593	34.3405	5.421	1	4.421	5.421	2.896	1.52659	2.471	3.879	1.13973	0.189077	0.153151	-0.0586683	0.101637	1.30364	0.936978	0.245738	0.920907	0.0774982	0.951746	0.218167	0.959318	3.06814	2.83751
CCDC93	35	2.33023	0.631453	27.0983	3.793	1	2.793	3.793	2.373	1.17699	2.045	2.593	1.07713	0.145475	0.0320871	0.514731	0.0581602	1.28334	0.890758	0.143548	0.981166	0.0278982	0.989426	0.17056	0.956862	5.10244	5.91242
CCL28	26	1.55838	0.466014	29.9037	2.97	1	1.97	2.97	1.5005	1.3129	1.176	1.726	1.14137	0.151631	1.4428	2.55325	0.0546113	0.821132	0.803383	0.0261714	0.697323	0.0349385	0.953539	0.235	0.920293	0.547796	6.4916
CCL3	32	2.58812	1.26415	48.8443	6.545	1	5.545	6.545	2.426	2.28566	1.467	3.164	1.75253	0.259334	1.11925	1.7074	0.125971	0.509603	0.873829	0.0709881	0.81116	0.111476	0.985506	0.394417	0.808187	0.524143	2.90151
CCL4	35	4.54951	2.15608	47.3914	9.857	1	8.857	9.857	4.102	2.15919	2.917	6.132	1.44439	0.259321	0.659926	0.167403	0.202414	0.906057	0.925428	0.265631	0.940657	0.147004	0.925328	0.533607	0.909228	1.8369	3.56674
CCL5	35	3.1992	1.56073	48.785	7.797	1	6.797	7.797	3.044	2.23292	1.802	3.871	1.75588	0.262644	0.9107	1.09914	0.144161	0.604311	0.895833	0.120119	0.964579	0.0906649	0.979245	0.421286	0.806144	1.30503	3.82524
CCM2	35	2.69997	0.616887	22.8479	3.872	1	2.872	3.872	2.661	1.07929	2.318	3.06	0.938562	0.123099	-0.283344	0.885418	0.057023	1.67356	0.897177	0.170917	0.784344	0.0358053	0.970574	0.111179	0.967173	3.85759	3.09421
CCNB1	35	4.00969	2.19496	54.7414	10.924	1	9.924	10.924	3.787	2.62054	2.092	5.755	1.72441	0.295396	0.943464	1.42831	0.203213	0.351844	0.899999	0.144619	0.977008	0.160625	0.967375	0.57369	0.684226	0.909321	2.52622
CCNB1IP1	35	2.67403	0.886771	33.1623	5.023	1	4.023	5.023	2.631	1.52908	2.04	3.114	1.29191	0.178181	0.580136	1.12494	0.0817459	1.2026	0.892276	0.15406	0.93427	0.0555579	0.984411	0.275845	0.855913	2.63171	4.31691
CCNC	35	1.84529	0.539338	29.2279	3.043	1	2.043	3.043	1.817	1.12438	1.392	2.172	0.940608	0.161497	0.609753	-0.305421	0.0511289	0.924966	0.943624	0.0543214	0.93069	0.0413158	0.977195	0.113881	0.960224	1.25222	2.70848
CCND2	35	1.98774	0.584717	29.4161	3.245	1	2.245	3.245	1.98	1.13384	1.465	2.439	0.920459	0.165818	-0.00607338	-0.71685	0.0565496	0.96985	0.982101	0.0674881	0.913762	0.0490439	0.987737	0.091131	0.835266	1.27302	1.57132
CCND3	35	3.2738	1.04383	31.8844	5.125	1	4.125	5.125	3.339	1.2354	2.499	3.866	1.06699	0.177815	-0.333843	-0.328532	0.0998756	1.47604	0.961274	0.2245	0.969558	0.0715877	0.983334	0.109452	0.879511	3.09208	1.3675
CCNDBP1	35	3.02334	1.4854	49.1311	8.616	1	7.616	8.616	2.575	2.95767	2.107	3.878	1.9639	0.244811	1.70691	4.70462	0.126986	0.737595	0.767384	0.158024	0.957672	0.0700456	0.840216	0.463702	0.621934	2.57139	4.90018
CCNE2	35	2.4498	0.789166	32.2135	4.363	1	3.363	4.363	2.255	1.49135	1.907	2.793	1.20408	0.176404	0.605258	0.156025	0.074144	1.11521	0.926838	0.110964	0.918067	0.0559211	0.933909	0.19756	0.943264	1.95064	3.56822
CCNG1	35	2.14109	0.543312	25.3755	2.997	1	1.997	2.997	2.157	0.925823	1.839	2.598	0.768668	0.139879	-0.451253	-0.201325	0.0513838	1.21618	0.939167	0.142333	0.926677	0.0362825	0.963613	0.0457738	0.959256	3.77256	1.25589
CCNG2	35	1.76334	0.439556	24.9274	2.845	1	1.845	2.845	1.735	1.0634	1.432	2.03	0.908867	0.136557	0.570083	-0.0611467	0.0413132	1.01971	0.92755	0.0661429	0.802884	0.0337421	0.967375	0.0908333	0.92186	1.62693	2.56533
CCNH	35	2.11254	0.482647	22.8467	3.069	1	2.069	3.069	2.094	0.988061	1.758	2.463	0.840032	0.127208	-0.212256	-0.242251	0.0461062	1.28263	0.958183	0.103167	0.946501	0.0412719	0.976173	0.0845238	0.876272	2.4237	1.83838
CCNI	35	2.24806	0.882703	39.2652	4.866	1	3.866	4.866	2.073	1.86493	1.624	2.936	1.31676	0.210962	0.925177	0.986632	0.0813672	0.783447	0.892194	0.0857262	0.881631	0.0550211	0.899887	0.226702	0.787567	1.52645	3.60601
CCNJ	35	1.81071	0.528607	29.1933	2.961	1	1.961	2.961	1.763	1.11231	1.322	2.174	0.902024	0.161136	0.502606	-0.244968	0.0500588	0.909655	0.941638	0.0459881	0.964097	0.0320158	0.928532	0.114405	0.936048	1.49144	3.60231
CCNJL	32	2.44728	0.886628	36.2291	4.928	1	3.928	4.928	2.468	1.59157	1.736	2.962	1.32613	0.198243	0.699508	0.58101	0.0910559	0.944859	0.928145	0.083381	0.855502	0.081125	0.984677	0.239905	0.830814	0.892975	2.49513
CCNK	35	1.89763	0.555712	29.2845	3.371	1	2.371	3.371	1.812	1.3085	1.464	2.138	1.10898	0.158903	0.747762	0.591853	0.0517347	0.966403	0.910028	0.0590714	0.868101	0.0372632	0.981965	0.17256	0.967759	1.40143	4.56384
CCNL1	35	1.93163	0.567787	29.3942	3.562	1	2.562	3.562	1.861	1.37668	1.555	2.203	1.16296	0.155012	1.01986	1.4372	0.051372	1.00693	0.859551	0.0807381	0.921698	0.0315596	0.963822	0.188786	0.935707	2.44646	5.80738
CCNL2	35	2.26169	0.95617	42.2769	5.184	1	4.184	5.184	2.088	2.00383	1.424	2.518	1.66164	0.219268	1.20501	1.69429	0.0850835	0.730183	0.831399	0.0709286	0.927008	0.0414158	0.98875	0.33606	0.933351	1.60566	7.65965
CCNT1	35	1.7542	0.423603	24.148	2.64	1	1.64	2.64	1.752	0.936073	1.381	2.06	0.796117	0.135785	0.192217	-0.578977	0.0408667	1.0186	0.977257	0.0527976	0.988716	0.0322018	0.975559	0.0752381	0.940037	1.6617	2.25138
CCNT2	35	1.65323	0.424902	25.7014	2.607	1	1.607	2.607	1.624	0.989532	1.35	1.845	0.871003	0.142578	0.434657	-0.261885	0.0404412	0.925287	0.951171	0.0481548	0.879031	0.0273544	0.973798	0.0850714	0.91614	1.58909	2.92584
CCNY	35	1.67986	0.365351	21.7489	2.608	1	1.608	2.608	1.723	0.933256	1.405	1.892	0.849894	0.119884	0.0691684	0.193366	0.0345518	1.05792	0.939098	0.0722619	0.907882	0.0273368	0.973529	0.0822857	0.835894	2.46514	2.58451
CCNYL1	35	2.28294	0.66738	29.2333	3.77	1	2.77	3.77	2.245	1.23385	1.751	2.643	1.04805	0.162626	0.313032	-0.351076	0.0636975	1.13639	0.956506	0.108964	0.91962	0.0469579	0.982144	0.112429	0.914388	2.17275	2.22907
CCP110	35	1.7422	0.495203	28.424	3.13	1	2.13	3.13	1.633	1.30435	1.285	2.033	1.04771	0.155599	0.630996	0.589834	0.0465095	0.905029	0.926204	0.042619	0.974585	0.0376228	0.973541	0.141131	0.845781	1.13401	3.25893
CCPG1	35	2.5962	0.886056	34.1289	5.364	1	4.364	5.364	2.468	1.76823	1.944	3.049	1.43129	0.183752	0.820824	1.47323	0.0818479	1.12294	0.895947	0.0994762	0.806006	0.0565351	0.966973	0.244512	0.752673	1.46664	3.36647
CCR1	35	5.29077	2.42119	45.7625	13.891	1	12.891	13.891	4.881	2.64106	3.978	6.408	2.0117	0.227777	1.35148	4.17826	0.20676	1.5691	0.765708	0.440321	0.911724	0.127914	0.942235	0.967738	0.740832	3.33086	5.9484
CCR2	35	2.82583	0.957379	33.8796	4.944	1	3.944	4.944	2.847	1.38532	2.053	3.497	1.12782	0.186931	0.342037	0.00955859	0.0906286	1.19451	0.940918	0.160167	0.926772	0.0657053	0.947701	0.222976	0.920144	2.38382	3.29491
CCR3	35	4.60926	2.34913	50.9654	10.615	1	9.615	10.615	4.155	2.31408	2.771	6.474	1.48517	0.282693	0.571637	-0.251089	0.223554	0.585279	0.950917	0.253929	0.967133	0.212532	0.977289	0.474155	0.816827	1.18236	1.86468
CCR4	35	4.1274	1.94466	47.1159	9.008	1	8.008	9.008	3.867	2.07086	2.502	5.187	1.54386	0.258812	0.652966	0.347294	0.183273	0.828489	0.932603	0.207214	0.960424	0.146326	0.987341	0.499369	0.839331	1.3775	2.90112
CCR5	34	2.71688	1.52508	56.1333	7.658	1	6.658	7.658	2.2565	2.95059	1.44	3.408	1.95364	0.292016	1.34558	2.22063	0.140128	0.264642	0.837207	0.066119	0.954784	0.107267	0.972918	0.495595	0.832033	0.604907	3.95116
CCR6	35	2.71063	1.09654	40.4535	5.12	1	4.12	5.12	2.524	1.63233	1.698	3.657	1.12661	0.2256	0.488016	-0.46824	0.104917	0.822121	0.961236	0.101202	0.949591	0.0928596	0.96972	0.217655	0.89388	1.06722	2.1606
CCR7	35	3.99766	2.03787	50.9767	10.316	1	9.316	10.316	3.521	2.64584	2.276	5.591	1.66625	0.275619	0.905352	1.24106	0.18904	0.594941	0.903529	0.156964	0.957111	0.151937	0.947836	0.542917	0.727839	1.0432	2.74392
CCRL2	35	1.81786	0.656678	36.1237	3.753	1	2.753	3.753	1.72	1.60058	1.233	2.077	1.32547	0.193322	1.0305	1.14339	0.0602947	0.732553	0.885203	0.0324286	0.990441	0.0476439	0.976205	0.202202	0.891432	0.690571	3.87549
CCS	32	2.41112	1.24375	51.5837	5.929	1	4.929	5.929	2.1765	2.26465	1.372	2.968	1.66071	0.277106	0.983609	0.76803	0.125398	0.342056	0.894542	0.0568571	0.827575	0.10104	0.985372	0.366393	0.920786	0.472607	3.38855
CCSAP	35	1.89034	0.560186	29.6341	3.694	1	2.694	3.694	1.751	1.53855	1.453	2.259	1.19256	0.158561	0.992062	1.80316	0.0514249	0.964694	0.884856	0.0647857	0.8875	0.0435351	0.961687	0.164679	0.738836	1.37333	2.90611
CCSER2	35	3.11426	0.943542	30.2975	5.304	1	4.304	5.304	3.128	1.37596	2.544	3.683	1.16861	0.165317	-0.11619	0.37436	0.0883303	1.52431	0.920207	0.219369	0.981989	0.0551018	0.968064	0.212286	0.894339	4.03843	3.55921
CCT2	35	2.82989	1.02756	36.3109	6.648	1	5.648	6.648	2.64	2.13939	2.216	3.355	1.68346	0.18451	1.3718	4.61037	0.0895832	1.21739	0.798051	0.176702	0.85822	0.0586351	0.97341	0.354643	0.670694	2.65698	4.16737
CCT3	35	3.15789	1.09152	34.5649	5.555	1	4.555	5.555	3.108	1.46557	2.518	3.917	1.16288	0.19199	0.106571	-0.236659	0.104019	1.28554	0.953569	0.192536	0.94509	0.0744474	0.931433	0.22369	0.952608	2.62412	3.07299
CCT4	35	3.6442	1.05702	29.0056	5.74	1	4.74	5.74	3.563	1.33034	2.886	4.529	1.04659	0.160559	-0.315563	-0.0153998	0.100387	1.83724	0.947051	0.222143	0.875006	0.0732649	0.925202	0.149512	0.874435	2.86755	1.92873
CCT5	35	2.78717	0.754137	27.0574	4.097	1	3.097	4.097	2.79	1.11004	2.344	3.26	0.95	0.149115	-0.409452	0.110179	0.0713053	1.50368	0.938713	0.192262	0.929873	0.0488404	0.983707	0.109607	0.969855	3.72111	2.21259
CCT6A	35	2.09666	0.562503	26.8285	3.213	1	2.213	3.213	2.194	1.00866	1.706	2.482	0.89162	0.144839	-0.445143	-0.163352	0.0521017	1.15883	0.900832	0.0857976	0.853516	0.031414	0.950507	0.097619	0.711426	2.45249	2.32587
CCT7	35	1.97134	0.56367	28.5932	3.097	1	2.097	3.097	1.967	1.06609	1.514	2.347	0.893481	0.160752	0.194124	-0.640469	0.0543697	0.992687	0.976909	0.0770833	0.987689	0.0453246	0.97554	0.106798	0.983865	1.72188	2.37639
CCT8	35	2.4178	0.799604	33.0716	4.192	1	3.192	4.192	2.357	1.35426	1.64	2.854	1.11843	0.183154	0.443351	-0.21644	0.0759756	1.05024	0.947955	0.0845	0.891334	0.0544982	0.98125	0.192667	0.950262	1.40843	3.42364
CCZ1	35	1.84669	0.398048	21.5547	2.597	1	1.597	2.597	1.87	0.854011	1.589	2.096	0.761927	0.119503	-0.326443	-0.23351	0.0378625	1.16516	0.950028	0.088119	0.972011	0.0284895	0.973708	0.0615476	0.851154	3.08765	1.88845
CCZ1B	35	1.87426	0.414052	22.0915	2.59	1	1.59	2.59	1.949	0.815803	1.657	2.169	0.733057	0.122254	-0.360744	-0.27022	0.0393123	1.16664	0.946538	0.0937262	0.966216	0.0264035	0.95685	0.0589881	0.960981	3.58451	2.24375
CD101	34	2.31976	0.964532	41.5789	3.959	1	2.959	3.959	2.2345	1.32423	1.454	3.112	0.950835	0.233892	0.230128	-1.34903	0.0958313	0.642717	0.978921	0.0752738	0.933662	0.108754	0.960644	0.109048	0.963531	0.672704	1.00571
CD14	35	2.73791	0.852172	31.1249	4.546	1	3.546	4.546	2.663	1.33158	2.125	3.367	1.05316	0.172849	0.160968	-0.188343	0.0811941	1.27642	0.9532	0.153369	0.945555	0.0582509	0.973041	0.179583	0.947441	2.55853	3.00182
CD151	35	3.51554	2.01779	57.3964	12.174	1	11.174	12.174	3.363	3.32263	1.998	4.477	2.49587	0.276998	2.13534	9.12956	0.167073	0.508222	0.719864	0.151417	0.88966	0.13366	0.973907	0.715226	0.465782	1.03486	2.55922
CD160	32	2.699	1.36373	50.5271	6.873	1	5.873	6.873	2.0985	2.79867	1.643	3.512	1.67227	0.265542	1.13929	1.34917	0.134512	0.47955	0.856152	0.0973095	0.92358	0.119268	0.854304	0.391786	0.796655	0.882053	3.06326
CD163	35	3.05777	1.23813	40.4914	5.725	1	4.725	5.725	2.82	1.67553	2.028	3.998	1.18184	0.226347	0.419498	-0.555702	0.118746	0.92035	0.965804	0.15225	0.957941	0.109825	0.987429	0.258083	0.968281	1.3449	2.30439
CD164	35	1.7782	0.408606	22.9786	2.906	1	1.906	2.906	1.704	1.11854	1.462	2.016	0.945437	0.123438	0.738441	1.17633	0.0376588	1.10034	0.891893	0.0628452	0.900192	0.0253509	0.963157	0.110179	0.736945	2.31695	3.32538
CD180	35	2.7868	0.933992	33.5148	4.374	1	3.374	4.374	2.684	1.25708	2.045	3.581	0.942195	0.187875	-0.238649	-0.886156	0.0898283	1.16989	0.971247	0.169679	0.96367	0.0919895	0.953032	0.106298	0.837349	1.86513	1.01528
CD1C	32	1.94359	0.623021	32.0551	3.648	1	2.648	3.648	1.881	1.40776	1.48	2.228	1.18851	0.168793	1.06904	1.80825	0.0615724	0.927649	0.859507	0.075119	0.956706	0.044025	0.980973	0.210619	0.798972	1.66407	3.89648
CD1D	33	2.39848	0.799059	33.3152	3.954	1	2.954	3.954	2.191	1.34824	1.728	2.933	1.00716	0.185544	0.31736	-0.741965	0.080988	1.02169	0.960493	0.108929	0.830478	0.0640931	0.965775	0.10306	0.79357	1.46144	1.32125
CD2	35	3.39363	1.33649	39.3824	6.752	1	5.752	6.752	3.358	1.71292	2.485	4.132	1.39206	0.217398	0.486077	0.0903646	0.126578	1.11523	0.941831	0.200548	0.973669	0.0958404	0.965995	0.319595	0.927085	2.10914	3.20034
CD200R1	35	7.41577	2.79845	37.7365	12.637	1	11.637	12.637	7.728	1.50582	4.979	9.539	1.21994	0.211182	-0.123025	-0.381539	0.26869	2.57936	0.967956	0.53631	0.792647	0.234823	0.978261	0.394786	0.958167	1.85055	1.64667
CD22	25	1.57132	0.439639	27.979	2.932	1	1.932	2.932	1.559	1.23926	1.2	1.708	1.13115	0.144749	1.26475	2.56782	0.0546746	0.86055	0.837742	0.0394571	0.97706	0.0361484	0.934905	0.2104	0.850406	1.14075	5.29439
CD226	35	3.15826	1.15175	36.468	6.133	1	5.133	6.133	3.071	1.67144	2.172	4.017	1.27782	0.201549	0.455403	0.114665	0.109211	1.19247	0.944064	0.160024	0.807092	0.0965719	0.986465	0.253226	0.779536	1.35574	2.07211
CD24	35	2.80037	1.89477	67.6614	8.96	1	7.96	8.96	2.33	3.41631	1.52	3.111	2.55866	0.324107	1.82725	3.41925	0.155719	-0.00257647	0.709188	0.0606786	0.927507	0.0878316	0.990769	0.844357	0.961413	0.646739	9.32853
CD244	35	3.85831	1.45624	37.7429	6.644	1	5.644	6.644	3.671	1.53746	2.829	5.208	1.08372	0.211532	0.0586244	-0.627772	0.140027	1.33783	0.970839	0.267036	0.985254	0.108632	0.931806	0.179	0.957312	2.59918	1.69288
CD247	35	5.38	2.41731	44.9314	10.561	1	9.561	10.561	4.932	1.93856	3.685	6.738	1.41897	0.250304	0.305597	-0.290067	0.231041	1.22127	0.959182	0.399405	0.950124	0.180711	0.985434	0.472762	0.911516	2.13099	2.41989
CD27	32	2.34206	0.877585	37.4706	4.456	1	3.456	4.456	2.2505	1.53566	1.675	2.672	1.29341	0.205016	0.69728	-0.14464	0.090118	0.855115	0.927957	0.0887976	0.958094	0.0619515	0.972062	0.203357	0.942312	1.41274	3.18206
CD274	34	2.36629	1.11924	47.2995	6.374	1	5.374	6.374	2.233	2.40663	1.589	2.661	2.01954	0.226863	1.9947	5.56132	0.0948159	0.707016	0.711669	0.0820595	0.944254	0.0558741	0.97013	0.487369	0.757309	1.42948	6.80912
CD28	35	3.42117	1.27137	37.1618	7.496	1	6.496	7.496	3.452	1.88181	2.441	4.474	1.45194	0.199898	0.685923	1.81333	0.117333	1.30917	0.894311	0.195476	0.893515	0.088686	0.955669	0.288476	0.515339	2.06079	1.75405
CD2AP	35	2.63303	0.847824	32.1996	4.746	1	3.746	4.746	2.59	1.44633	2.013	3.222	1.16263	0.177885	0.261899	0.187776	0.0803585	1.18657	0.943283	0.160702	0.945616	0.0657298	0.989653	0.205762	0.89316	2.3361	2.8252
CD2BP2	35	2.75431	0.889034	32.2779	5.414	1	4.414	5.414	2.704	1.6324	2.217	3.267	1.35109	0.17166	0.588474	1.65482	0.0811188	1.29418	0.874168	0.191786	0.91733	0.0571	0.978481	0.262881	0.768575	3.14886	3.61624
CD300A	35	3.75491	1.06956	28.4842	5.909	1	4.909	5.909	3.834	1.28039	3.091	4.369	1.1236	0.15423	-0.494328	0.73182	0.0993588	1.96646	0.906136	0.314143	0.897357	0.0635982	0.991947	0.162095	0.828699	4.46847	2.12928
CD300C	29	1.76979	0.577688	32.6416	3.657	1	2.657	3.657	1.675	1.58627	1.407	1.971	1.34805	0.161419	1.65788	3.75155	0.0591764	0.882148	0.76076	0.0501786	0.799014	0.0342929	0.954221	0.277	0.856414	1.22524	7.24955
CD300E	35	7.88309	3.26965	41.4768	18.861	1	17.861	18.861	7.792	2.29222	5.552	9.637	1.85338	0.219109	0.751414	2.72543	0.296342	2.54892	0.862529	0.55925	0.836587	0.21576	0.986671	0.964071	0.643875	2.19773	2.91587
CD300LB	35	2.74074	1.04675	38.1924	6.643	1	5.643	6.643	2.726	2.07007	1.907	3.203	1.76179	0.189053	1.46388	5.04617	0.0888975	1.14059	0.757318	0.135643	0.885074	0.046393	0.974204	0.417738	0.697386	2.65628	6.44577
CD300LF	35	3.62469	1.19796	33.0501	6.276	1	5.276	6.276	3.232	1.63243	2.861	4.365	1.20871	0.180643	0.162224	0.031345	0.112339	1.60258	0.923347	0.279012	0.837039	0.0898456	0.935992	0.223679	0.943131	2.77715	2.50858
CD302	35	4.46103	2.16487	48.5286	10.016	1	9.016	10.016	3.947	2.28427	3.117	5.396	1.67087	0.255806	1.01842	0.977339	0.195787	0.936871	0.858795	0.28006	0.957612	0.128353	0.975927	0.75569	0.960334	2.14101	5.79354
CD33	35	2.15829	0.827504	38.3408	4.196	1	3.196	4.196	2.007	1.59243	1.401	2.855	1.11944	0.212603	0.587332	-0.454106	0.0787255	0.741227	0.950341	0.062619	0.934361	0.0698175	0.946392	0.147167	0.836665	0.885494	1.86348
CD36	35	4.3548	1.49329	34.2907	7.606	1	6.606	7.606	4.232	1.56096	3.247	5.639	1.17148	0.192018	0.00564484	-0.33444	0.143466	1.77242	0.969162	0.277952	0.886971	0.127858	0.979678	0.240929	0.852621	1.9682	1.63996
CD37	35	3.92566	1.09575	27.9126	5.369	1	4.369	5.369	4.144	1.0543	3.306	4.821	0.906244	0.150546	-0.907055	0.672481	0.101396	2.10054	0.899088	0.35056	0.935563	0.0860228	0.973655	0.0777143	0.886439	3.91576	0.822491
CD38	33	2.06885	0.886681	42.8587	4.655	1	3.655	4.655	1.87	1.95455	1.433	2.312	1.58088	0.222468	1.26777	1.50142	0.0837594	0.644939	0.83434	0.0656071	0.958779	0.0505319	0.979393	0.27644	0.893758	1.27101	4.99228
CD3D	35	4.17494	1.77456	42.5049	9.715	1	8.715	9.715	3.694	2.35923	2.814	5.473	1.59236	0.227732	0.895892	1.45289	0.163122	1.23875	0.887226	0.224179	0.832398	0.130723	0.894033	0.475012	0.71939	1.59669	2.92391
CD3E	32	2.61563	0.980223	37.4757	5.568	1	4.568	5.568	2.3925	1.9093	1.931	2.998	1.52368	0.194452	1.23451	2.21414	0.0954582	1.04056	0.834564	0.114095	0.816282	0.0710471	0.952669	0.341857	0.829881	1.376	4.19152
CD3G	35	3.88851	1.6273	41.8489	8.461	1	7.461	8.461	3.824	1.9511	2.563	4.96	1.50423	0.228993	0.534031	0.651214	0.152772	1.13862	0.925427	0.228357	0.959082	0.117181	0.944289	0.419024	0.791999	1.97929	2.99918
CD4	35	3.0424	1.05465	34.6651	5.212	1	4.212	5.212	3.084	1.36576	2.085	3.589	1.17359	0.191711	0.190264	-0.189688	0.100069	1.24115	0.945314	0.143143	0.929307	0.0679105	0.937135	0.253333	0.951521	2.09021	3.78766
CD40LG	35	3.66943	1.46832	40.0149	7.584	1	6.584	7.584	3.527	1.86674	2.421	4.459	1.47656	0.220333	0.454214	0.280614	0.138713	1.1726	0.93709	0.205286	0.945003	0.0962982	0.944837	0.316024	0.791425	2.13214	2.74887
CD44	35	2.3806	0.614049	25.7939	3.579	1	2.579	3.579	2.368	1.0891	1.96	2.899	0.889617	0.144065	-0.185604	-0.343143	0.0588415	1.32145	0.964164	0.121964	0.935061	0.0434737	0.957897	0.0804524	0.910083	2.73859	1.75823
CD46	35	2.00254	0.670313	33.4731	3.795	1	2.795	3.795	1.829	1.52816	1.596	2.155	1.29698	0.174264	1.08905	0.906762	0.0598725	0.924837	0.837702	0.0884643	0.957072	0.0312439	0.981256	0.204607	0.941795	2.76163	6.28536
CD47	35	2.03157	0.509156	25.0622	3.144	1	2.144	3.144	2.067	1.03725	1.583	2.342	0.915457	0.140054	0.0723077	-0.290342	0.0488162	1.15288	0.965199	0.0767976	0.92934	0.0383404	0.977777	0.105893	0.933865	1.90382	2.63788
CD48	35	2.435	0.662258	27.1975	4.131	1	3.131	4.131	2.461	1.27225	2.081	3.005	1.04193	0.147975	-0.12612	0.454904	0.0618196	1.32225	0.914929	0.147238	0.982189	0.0409439	0.950712	0.096119	0.433403	3.71516	1.0702
CD5	26	1.57592	0.557287	35.3626	3.224	1	2.224	3.224	1.526	1.4574	1.131	1.682	1.32224	0.172776	1.71277	3.64547	0.0629272	0.726406	0.745891	0.0278	0.986137	0.0428132	0.955176	0.316829	0.837213	0.67038	6.48634
CD52	35	2.78383	1.1948	42.9194	6.585	1	5.585	6.585	2.74	2.03832	1.804	3.476	1.60673	0.232338	0.783028	1.4948	0.110969	0.786388	0.905734	0.104786	0.938371	0.0975491	0.971063	0.321548	0.653314	1.03802	2.21767
CD53	35	2.86949	0.691788	24.1084	4.365	1	3.365	4.365	2.821	1.19284	2.5	3.265	1.03063	0.129472	-0.339374	0.991585	0.0637409	1.72215	0.891414	0.191714	0.898347	0.0395649	0.961785	0.161667	0.939582	4.52596	3.99178
CD55	35	2.89769	1.03253	35.6328	4.917	1	3.917	4.917	2.639	1.48427	2.194	3.464	1.13077	0.197099	0.367247	-0.415574	0.0979882	1.1339	0.945661	0.164214	0.963318	0.0648333	0.929173	0.179405	0.94507	2.62594	2.81451
CD58	35	2.36294	0.712939	30.1716	4.416	1	3.416	4.416	2.164	1.57856	1.774	2.687	1.27131	0.159559	0.954867	1.11467	0.0646863	1.19859	0.864389	0.0716905	0.480121	0.0433596	0.952402	0.209298	0.906809	0.8335	4.59593
CD59	35	2.66517	0.778811	29.2218	4.591	1	3.591	4.591	2.674	1.34293	2.049	3.046	1.17892	0.158103	0.50226	0.706662	0.0722941	1.36388	0.904756	0.128202	0.823883	0.0474316	0.975484	0.227012	0.925273	2.28283	4.53974
CD6	34	2.92147	1.2761	43.6799	7.057	1	6.057	7.057	2.803	2.1609	1.995	3.666	1.65221	0.231618	1.09714	2.08908	0.119515	0.829963	0.869845	0.127333	0.950554	0.0991548	0.974445	0.422726	0.795099	1.2527	3.47864
CD63	35	2.82174	0.921441	32.655	4.777	1	3.777	4.777	2.68	1.40933	2.216	3.701	1.02053	0.179748	0.0826794	-0.212914	0.0870202	1.25538	0.936471	0.210298	0.908178	0.0670316	0.875972	0.136131	0.832212	3.25264	1.9294
CD68	35	6.76186	2.52551	37.3493	11.171	1	10.171	11.171	6.3	1.61444	4.598	8.716	1.16693	0.208404	-0.204425	-0.615477	0.241775	2.40992	0.962305	0.51269	0.775197	0.240384	0.957628	0.209036	0.846164	1.72649	0.768373
CD69	35	2.1112	0.683277	32.3644	4.08	1	3.08	4.08	2.02	1.52475	1.534	2.398	1.2844	0.175422	0.766295	0.885086	0.0635406	0.967469	0.908026	0.0673333	0.955102	0.0426912	0.935342	0.190595	0.852841	1.61054	4.07072
CD74	35	4.71926	1.75821	37.2561	8.241	1	7.241	8.241	4.621	1.56698	3.422	6.122	1.18278	0.208298	-0.0768385	-0.396171	0.168654	1.68349	0.966137	0.371774	0.964988	0.131402	0.973851	0.238452	0.895783	2.80354	1.66921
CD79B	35	4.15637	2.09953	50.5135	9.757	1	8.757	9.757	4.008	2.18488	2.291	5.748	1.52349	0.279102	0.616754	-0.109856	0.199029	0.573857	0.943575	0.15806	0.908849	0.171702	0.957026	0.379488	0.701377	0.874207	1.61976
CD81	35	3.10986	1.48772	47.8387	7.297	1	6.297	7.297	2.667	2.36108	1.993	4.043	1.55751	0.256157	0.974273	0.841762	0.136674	0.649731	0.886173	0.144631	0.973187	0.0914088	0.909612	0.402476	0.877688	1.69283	4.24851
CD82	34	2.82891	1.00389	35.4869	5.059	1	4.059	5.059	2.7795	1.46033	2.032	3.275	1.23939	0.196158	0.40206	-0.241863	0.0980108	1.11372	0.945235	0.15425	0.934729	0.0643333	0.955379	0.185202	0.940113	2.34584	2.83279
CD83	31	1.78203	0.452557	25.3955	2.996	1	1.996	2.996	1.714	1.16453	1.43	2.083	0.958233	0.139034	0.534361	0.357222	0.048004	1.01397	0.930122	0.0581429	0.89289	0.0311201	0.92883	0.111464	0.769099	1.79605	2.96579
CD84	35	3.76957	1.40057	37.1546	6.67	1	5.67	6.67	3.745	1.51402	2.665	4.988	1.13673	0.20882	0.128053	-0.652362	0.135052	1.33863	0.976304	0.167262	0.745904	0.109449	0.96101	0.205488	0.920226	1.18615	1.7978
CD86	35	3.35997	1.23113	36.641	6.075	1	5.075	6.075	3.032	1.67381	2.215	4.497	1.12853	0.205944	0.197849	-0.661397	0.11872	1.22301	0.976406	0.149536	0.860581	0.107158	0.951865	0.197405	0.85399	1.26164	1.65276
CD8A	35	2.90149	2.1473	74.0071	9.743	1	8.743	9.743	2.041	4.28368	1.296	4.157	2.1032	0.360415	1.71407	3.04689	0.179416	-0.328007	0.733036	0.0441786	0.90058	0.130886	0.848972	0.83375	0.873886	0.358053	6.55698
CD8B	34	4.14532	3.27331	78.9638	14.595	1	13.595	14.595	3.0775	4.41755	1.789	4.867	2.7933	0.388161	1.67302	2.93868	0.284197	-0.828118	0.747533	0.108524	0.957577	0.187415	0.970815	1.41069	0.946338	0.571161	7.33732
CD9	35	3.58031	1.95011	54.4675	9.712	1	8.712	9.712	3.178	2.74135	2.063	4.608	1.89062	0.284423	1.23123	1.65981	0.174713	0.435487	0.842793	0.155964	0.793731	0.120761	0.96187	0.584595	0.860396	1.06575	4.33021
CD93	35	3.09389	1.02621	33.169	5.588	1	4.588	5.588	3.048	1.50525	2.274	3.887	1.18034	0.185248	0.15201	-0.164482	0.0983322	1.32391	0.964067	0.172964	0.943252	0.0853544	0.992919	0.191714	0.76449	1.92506	1.72937
CD96	35	3.48134	1.41388	40.6131	8.079	1	7.079	8.079	3.372	2.09935	2.515	4.167	1.69882	0.21619	0.864193	2.13011	0.129128	1.15704	0.875796	0.235512	0.965503	0.0883632	0.98369	0.424131	0.739045	2.616	3.60613
CD97	35	2.57437	0.789391	30.6635	4.424	1	3.424	4.424	2.46	1.39187	2.03	2.835	1.20776	0.165512	0.463179	0.288151	0.0731036	1.25851	0.900498	0.147976	0.900067	0.0374772	0.969615	0.187107	0.955681	3.66522	4.92081
CD99L2	33	1.83179	0.507188	27.6882	3.147	1	2.147	3.147	1.746	1.22967	1.453	2.117	1.01417	0.152079	0.59897	0.124961	0.0506969	0.969941	0.93419	0.0719167	0.896055	0.0401765	0.980321	0.114226	0.874969	1.63615	2.53757
CDA	28	2.02189	0.787675	38.9573	3.824	1	2.824	3.824	1.822	1.54995	1.372	2.607	1.08324	0.21455	0.624594	-0.549339	0.0930753	0.672302	0.94482	0.0579643	0.968669	0.0825143	0.939582	0.166393	0.906514	0.724223	1.94556
CDADC1	33	1.84688	0.489627	26.511	3.013	1	2.013	3.013	1.791	1.12395	1.522	2.053	0.980516	0.143305	0.662586	0.375086	0.0481654	1.02807	0.9048	0.073369	0.881214	0.0283333	0.951114	0.135286	0.968568	2.39918	4.86241
CDC123	35	2.1902	0.497595	22.7191	3.177	1	2.177	3.177	2.179	0.999082	1.78	2.603	0.836343	0.12671	-0.231504	-0.236054	0.0476137	1.33315	0.961396	0.100679	0.823853	0.0419246	0.958064	0.0674405	0.870556	2.06502	1.46169
CDC14A	35	2.53097	0.781221	30.8664	4.322	1	3.322	4.322	2.465	1.34767	1.937	3.116	1.06611	0.170789	0.330001	-0.105816	0.0741625	1.19605	0.946259	0.120214	0.903548	0.0495456	0.940973	0.164869	0.961802	2.32983	3.40128
CDC14B	35	3.81114	1.71588	45.0228	8.567	1	7.567	8.567	3.664	2.06523	2.271	4.668	1.62104	0.247493	0.631167	0.390151	0.161829	0.898224	0.933954	0.1825	0.920511	0.131379	0.974131	0.437738	0.855455	1.31265	2.92596
CDC14C	30	1.74843	0.650665	37.2142	4.057	1	3.057	4.057	1.6455	1.85779	1.204	2.124	1.43927	0.189383	1.5258	4.14789	0.0662983	0.720809	0.804621	0.0351429	0.955717	0.0669074	0.968625	0.265857	0.683169	0.518247	2.80251
CDC16	35	2.329	0.847949	36.4083	3.979	1	2.979	3.979	2.232	1.33468	1.548	2.957	1.00744	0.204827	0.332181	-0.775441	0.0818454	0.855783	0.978224	0.0719524	0.937589	0.0707404	0.983678	0.152964	0.955925	0.969477	2.10133
CDC23	35	2.25311	0.711876	31.5952	4.567	1	3.567	4.567	2.264	1.57553	1.74	2.729	1.30707	0.169739	0.701933	1.93998	0.0656151	1.07204	0.892047	0.11256	0.98535	0.0555491	0.978119	0.194131	0.621462	2.04129	2.22045
CDC25B	34	2.89891	1.2201	42.0881	5.884	1	4.884	5.884	2.735	1.78574	2.076	3.34	1.46228	0.226643	0.778079	0.400605	0.116045	0.868128	0.897074	0.169857	0.976141	0.0803612	0.971487	0.384821	0.980494	2.1238	4.83304
CDC25C	31	2.25516	0.858796	38.0814	4.364	1	3.364	4.364	2.085	1.61343	1.479	2.636	1.27618	0.205812	0.820474	0.484738	0.089927	0.816329	0.906423	0.0877857	0.913282	0.0574069	0.976198	0.265821	0.941928	1.43063	4.46793
CDC26	35	1.94329	0.562351	28.9382	3.506	1	2.506	3.506	1.871	1.33939	1.45	2.273	1.10251	0.158389	0.578683	0.522634	0.0528081	0.992739	0.925924	0.0666429	0.973333	0.034714	0.96099	0.144893	0.857148	1.94442	3.72288
CDC27	35	2.73366	0.858128	31.3912	4.347	1	3.347	4.347	2.862	1.16946	1.998	3.223	1.03847	0.17502	0.0650847	-0.477038	0.0820863	1.2561	0.960784	0.115869	0.847303	0.0574614	0.919788	0.149988	0.911388	1.85756	2.58641
CDC34	35	4.94857	3.24985	65.6724	13.819	1	12.819	13.819	4.288	2.98951	2.221	6.092	2.10424	0.345994	1.17678	1.26921	0.293755	-0.339027	0.857898	0.187774	0.934568	0.218354	0.971857	1.0197	0.898794	0.826954	4.31886
CDC37	35	5.06503	1.97945	39.0808	9.606	1	8.606	9.606	4.825	1.78363	4.03	5.75	1.4967	0.205843	0.448035	0.858825	0.178877	1.84524	0.857452	0.464536	0.965589	0.106798	0.960673	0.648845	0.879923	4.37191	5.56475
CDC37L1	35	2.19114	0.746048	34.0484	4.407	1	3.407	4.407	2.235	1.52438	1.559	2.694	1.26466	0.185817	0.707663	0.842669	0.0698546	0.93376	0.920547	0.0848571	0.948469	0.0648754	0.984835	0.204905	0.768066	1.2597	2.46324
CDC40	35	2.76066	0.734132	26.5927	4.238	1	3.238	4.238	2.756	1.17489	2.302	3.202	1.01124	0.144493	-0.201732	0.206622	0.0684378	1.52878	0.9125	0.144429	0.866989	0.0336474	0.895611	0.145286	0.923255	4.15524	4.45117
CDC42	35	1.78043	0.399185	22.4207	2.795	1	1.795	2.795	1.746	1.02806	1.463	2.057	0.87263	0.123848	0.275418	0.159755	0.0378314	1.09946	0.943073	0.0630833	0.916254	0.0320088	0.966276	0.0998214	0.865755	1.86879	2.79414
CDC42BPA	35	3.5364	1.65202	46.7147	7.5	1	6.5	7.5	3.389	1.91797	2.301	4.668	1.39246	0.256589	0.623085	-0.221353	0.155682	0.734128	0.932469	0.215012	0.878039	0.130035	0.955846	0.352571	0.955514	1.5189	2.71041
CDC42BPB	30	1.53233	0.392806	25.6345	2.527	1	1.527	2.527	1.476	1.03455	1.243	1.718	0.888824	0.136592	0.976935	0.762401	0.0419075	0.882768	0.882121	0.0438214	0.889128	0.0298882	0.984546	0.139571	0.940404	1.32408	4.46041
CDC42EP2	34	1.98918	0.686558	34.5147	3.928	1	2.928	3.928	1.8855	1.5529	1.447	2.401	1.21949	0.189687	0.69339	0.328144	0.0666435	0.822914	0.934388	0.0693214	0.965248	0.0604933	0.976769	0.159012	0.764538	1.13242	2.05745
CDC42EP3	35	2.06146	0.668329	32.4202	3.471	1	2.471	3.471	1.881	1.31366	1.5	2.522	0.979778	0.177512	0.64621	-0.677764	0.0627826	0.93137	0.926591	0.0555833	0.685296	0.0533	0.956761	0.0897262	0.965094	0.746951	1.69808
CDC42SE1	35	1.80826	0.500947	27.7033	3.013	1	2.013	3.013	1.672	1.20395	1.51	1.94	1.03763	0.141752	1.07859	0.834818	0.0439773	1.01667	0.809212	0.073881	0.891494	0.017986	0.90141	0.147631	0.935527	4.06251	8.51878
CDC42SE2	35	1.58797	0.34534	21.7473	2.357	1	1.357	2.357	1.589	0.853996	1.332	1.832	0.740721	0.121943	0.174563	-0.43791	0.033223	0.989958	0.971788	0.0471667	0.967825	0.0259789	0.984722	0.0678214	0.931375	1.78442	2.4692
CDC5L	35	2.21194	0.52537	23.7515	3.256	1	2.256	3.256	2.204	1.02359	1.855	2.544	0.886792	0.130734	-0.031583	0.141564	0.0496137	1.3189	0.936402	0.113012	0.897756	0.0387737	0.99458	0.120333	0.881749	2.63091	2.7514
CDC7	35	3.63814	1.40173	38.5286	6.219	1	5.219	6.219	3.654	1.4283	2.518	4.873	1.071	0.217404	-0.0675543	-0.872563	0.135702	1.19551	0.984092	0.239262	0.944052	0.137668	0.979197	0.188869	0.940249	1.67558	1.31735
CDC73	35	1.65609	0.332389	20.0708	2.295	1	1.295	2.295	1.623	0.797905	1.338	1.907	0.679077	0.11309	-0.100834	-0.833738	0.0321325	1.0777	0.981262	0.0479881	0.94577	0.0296281	0.944708	0.045	0.892183	1.6215	1.43438
CDCA4	25	1.52292	0.363352	23.8589	2.564	1	1.564	2.564	1.45	1.07862	1.166	1.693	0.923804	0.127923	0.848631	1.34717	0.0468308	0.91412	0.899789	0.0296286	0.892567	0.0359615	0.973494	0.148143	0.812883	0.755405	3.43983
CDCA7L	35	3.60829	1.81169	50.2091	9.234	1	8.234	9.234	3.422	2.4062	2.101	4.329	1.90206	0.2639	1.14381	1.80623	0.163372	0.66759	0.853844	0.13119	0.917233	0.0929421	0.96748	0.619214	0.903523	1.33822	6.22194
CDH1	31	2.22029	1.09982	49.5348	5.199	1	4.199	5.199	1.91	2.19843	1.254	2.734	1.53584	0.257447	1.25988	1.55024	0.110749	0.44831	0.838239	0.0464286	0.961718	0.0768039	0.96104	0.431321	0.933702	0.604934	5.45613
CDH23	33	1.89167	0.499856	26.4241	3.088	1	2.088	3.088	1.89	1.10476	1.585	2.118	0.985836	0.144459	0.34787	0.300248	0.0497309	1.04624	0.925497	0.0979643	0.937493	0.0340515	0.968412	0.13125	0.933151	2.78509	3.71411
CDIPT	35	2.10063	0.868787	41.3584	4.873	1	3.873	4.873	1.945	1.99126	1.399	2.526	1.53325	0.21769	1.18048	2.25028	0.078456	0.68842	0.856279	0.052869	0.890408	0.0570123	0.971254	0.296548	0.792754	0.850138	4.24552
CDK1	34	1.73547	0.601286	34.6469	3.613	1	2.613	3.613	1.5365	1.70062	1.244	2.057	1.2703	0.183114	1.15504	1.40294	0.056129	0.753214	0.864127	0.03225	0.847632	0.0492064	0.976799	0.161048	0.767462	0.568735	2.57149
CDK10	31	2.3689	0.956061	40.3588	5.817	1	4.817	5.817	2.101	2.29272	1.678	2.713	1.77553	0.202618	1.63435	4.50058	0.0929964	0.880961	0.782152	0.111821	0.938694	0.0512917	0.936335	0.366179	0.685814	2.1856	5.22903
CDK11A	34	2.30865	0.9513	41.2059	4.97	1	3.97	4.97	2.032	1.95374	1.682	2.759	1.43893	0.216396	1.14372	1.20349	0.088238	0.764481	0.853184	0.0966429	0.957382	0.069162	0.953288	0.333786	0.942551	1.40334	4.77178
CDK11B	35	2.17323	0.782773	36.0189	4.275	1	3.275	4.275	1.937	1.69076	1.704	2.572	1.27333	0.186037	1.19967	1.46386	0.0693653	0.924654	0.824521	0.0970833	0.952533	0.0395211	0.841766	0.25925	0.902924	2.77974	7.03639
CDK12	35	1.8598	0.485417	26.1005	2.857	1	1.857	2.857	1.882	0.986716	1.544	2.229	0.833109	0.146244	-0.00349922	-0.509206	0.0466639	1.01985	0.970335	0.0792381	0.928491	0.0356368	0.986336	0.0867262	0.941628	2.09309	2.3233
CDK13	35	2.36717	0.534419	22.5763	3.522	1	2.522	3.522	2.406	1.04821	2.003	2.706	0.932003	0.123027	-0.247477	0.472949	0.0499653	1.4678	0.91783	0.110405	0.815421	0.0319333	0.950035	0.103583	0.779908	2.96747	2.66287
CDK14	35	2.05946	0.618081	30.0118	4.005	1	3.005	4.005	1.971	1.52461	1.752	2.228	1.34874	0.147596	1.47323	3.85356	0.0521513	1.12073	0.74753	0.107298	0.974997	0.026586	0.989979	0.265107	0.813989	3.97479	8.19901
CDK16	28	1.48582	0.349679	23.5344	2.107	1	1.107	2.107	1.4075	0.786501	1.142	1.688	0.655806	0.131154	0.326529	-1.02136	0.0418114	0.879556	0.967444	0.0208929	0.900858	0.0301451	0.932449	0.04475	0.862438	0.669596	1.37303
CDK17	35	1.70009	0.405161	23.8318	2.604	1	1.604	2.604	1.655	0.969184	1.35	1.931	0.830658	0.1328	0.485119	-0.411743	0.0387353	1.00285	0.959727	0.0423095	0.859742	0.033414	0.99374	0.0861071	0.981807	1.09548	2.54603
CDK19	35	1.90666	0.502046	26.3312	3.197	1	2.197	3.197	1.862	1.17991	1.517	2.261	0.971694	0.144042	0.634785	0.294011	0.0471193	1.05851	0.924911	0.0715952	0.831699	0.0411263	0.978194	0.129619	0.902253	1.48015	2.90705
CDK2	31	1.84729	0.543925	29.4445	3.323	1	2.323	3.323	1.738	1.33659	1.372	2.277	1.0202	0.157734	0.916374	0.565411	0.0564548	0.944013	0.890542	0.0538214	0.784529	0.039125	0.884128	0.155357	0.899491	1.22066	4.03979
CDK2AP1	35	3.06614	1.185	38.648	5.405	1	4.405	5.405	2.962	1.48717	1.908	4.245	1.03769	0.218646	0.156144	-1.00984	0.115019	0.995795	0.989218	0.131476	0.880512	0.11387	0.983837	0.1425	0.902739	1.03335	1.14827
CDK4	33	1.91915	0.71492	37.2519	4.147	1	3.147	4.147	1.918	1.64077	1.267	2.303	1.36648	0.199675	0.993764	1.54895	0.069738	0.733606	0.889682	0.034369	0.955268	0.0591593	0.981348	0.228881	0.83116	0.565518	3.27679
CDK5	30	1.61877	0.439316	27.1389	2.759	1	1.759	2.759	1.5635	1.12504	1.255	1.852	0.949784	0.14714	0.754507	0.54286	0.0476901	0.87957	0.913281	0.0439643	0.943388	0.0325588	0.967488	0.141964	0.88261	1.31667	3.97771
CDK5R1	26	1.98762	0.675253	33.973	3.632	1	2.632	3.632	1.928	1.36515	1.41	2.367	1.11196	0.18534	0.72703	0.126364	0.0851378	0.838255	0.929968	0.0772571	0.941639	0.064578	0.984809	0.225171	0.965666	1.1439	3.41904
CDK5RAP1	35	2.91883	0.957118	32.7912	5.473	1	4.473	5.473	2.99	1.49599	2.099	3.671	1.21847	0.180119	0.0206734	0.38589	0.0901997	1.29523	0.932542	0.17506	0.932743	0.0781632	0.98226	0.175167	0.540482	2.12676	1.23312
CDK5RAP2	35	2.65237	0.791917	29.8569	4.231	1	3.231	4.231	2.711	1.19181	2.04	3.151	1.02539	0.167229	0.128306	-0.43166	0.0760997	1.28258	0.969608	0.124262	0.878205	0.0588263	0.986024	0.147464	0.992348	1.88137	2.52285
CDK5RAP3	35	3.49874	1.68681	48.2118	8.155	1	7.155	8.155	2.901	2.46639	2.3	4.252	1.68274	0.252365	1.10531	1.06607	0.151489	0.77195	0.846871	0.197988	0.814207	0.103458	0.95167	0.551607	0.966911	1.63728	5.4171
CDK6	35	2.263	0.629851	27.8326	3.815	1	2.815	3.815	2.114	1.3316	1.787	2.673	1.05312	0.154458	0.226873	-0.0702611	0.0599697	1.18354	0.95187	0.0971786	0.939529	0.0443982	0.935214	0.128167	0.830646	2.19889	2.56398
CDK7	35	2.06331	0.583029	28.2569	3.25	1	2.25	3.25	2.089	1.07707	1.582	2.514	0.894988	0.158582	-0.0225714	-0.54111	0.0561381	1.05283	0.973475	0.0906071	0.928392	0.0492842	0.984247	0.104988	0.875775	1.73413	1.89549
CDK8	35	2.46517	0.976673	39.6189	4.91	1	3.91	4.91	2.32	1.68534	1.715	3.022	1.29385	0.212952	0.876021	0.684329	0.0900672	0.843961	0.892945	0.113893	0.931016	0.0614614	0.966557	0.298417	0.939344	1.78494	4.71865
CDK9	35	3.64426	1.0729	29.4408	6.157	1	5.157	6.157	3.589	1.43689	2.912	4.296	1.20042	0.160494	-0.287237	0.653964	0.100347	1.83801	0.918505	0.249226	0.757273	0.0761386	0.971573	0.199	0.773921	2.55133	2.08195
CDKAL1	35	2.91811	0.82376	28.2292	4.689	1	3.689	4.689	2.993	1.23254	2.406	3.509	1.0513	0.155404	-0.252231	0.121453	0.0778039	1.51764	0.936678	0.204905	0.938537	0.0563877	0.980003	0.15156	0.913956	3.4801	2.50667
CDKL1	35	5.12583	2.73642	53.3849	13.283	1	12.283	13.283	4.653	2.6398	3.21	6.757	1.81782	0.285052	0.967649	1.18815	0.250683	0.613526	0.881204	0.33569	0.956585	0.173207	0.894594	0.776345	0.835409	2.07239	4.18565
CDKL3	28	1.49825	0.354219	23.6422	2.339	1	1.339	2.339	1.467	0.912747	1.221	1.692	0.791371	0.130188	0.627056	-0.272147	0.0418508	0.891413	0.944582	0.0319286	0.949013	0.0395363	0.966814	0.102107	0.968107	0.792708	2.58607
CDKL5	34	1.9315	0.464171	24.0316	2.649	1	1.649	2.649	1.87	0.881818	1.615	2.373	0.694901	0.135207	-0.0967932	-0.908527	0.0461257	1.1243	0.979258	0.0864762	0.970052	0.043194	0.940733	0.0365476	0.931811	2.06444	0.838102
CDKN1A	35	2.71886	1.18784	43.6889	5.623	1	4.623	5.623	2.572	1.79743	1.54	3.542	1.30519	0.244407	0.432536	-0.571881	0.114009	0.666701	0.967276	0.0779762	0.888183	0.111709	0.987189	0.217536	0.827636	0.628024	1.63261
CDKN1B	35	2.22577	0.562749	25.2833	4.398	1	3.398	4.398	2.178	1.56015	1.831	2.437	1.39434	0.124113	1.51937	5.95992	0.0473955	1.37265	0.74479	0.0911786	0.659341	0.0250263	0.951691	0.217333	0.707347	2.52412	6.45455
CDKN1C	35	3.64286	1.96515	53.9452	9.698	1	8.698	9.698	3.356	2.59178	1.844	4.456	1.95197	0.284273	1.11293	1.44992	0.177671	0.444782	0.858287	0.0910952	0.735067	0.130674	0.939487	0.645214	0.863373	0.545436	4.53757
CDKN2AIP	35	2.29437	0.639048	27.8529	3.922	1	2.922	3.922	2.336	1.25086	1.839	2.599	1.12428	0.150368	0.378318	0.87097	0.0591913	1.22893	0.90082	0.116333	0.949639	0.0377737	0.972713	0.181607	0.827588	3.00669	4.09047
CDKN2AIPNL	31	1.68619	0.555677	32.9545	3.11	1	2.11	3.11	1.594	1.32371	1.17	2.073	1.01785	0.181455	0.678485	-0.10539	0.0592815	0.73769	0.940856	0.02525	0.906561	0.0567426	0.9964	0.145857	0.869531	0.40487	2.24321
CDKN2C	34	2.38179	1.21156	50.8675	5.767	1	4.767	5.767	2.0405	2.33619	1.439	2.81	1.69644	0.26657	1.19532	1.19931	0.112141	0.419332	0.849578	0.0719881	0.914656	0.0825253	0.970464	0.413226	0.960039	0.822152	4.95348
CDKN2D	35	2.37366	0.945612	39.8378	4.93	1	3.93	4.93	2.135	1.84075	1.604	2.962	1.32681	0.213279	0.982597	0.717343	0.0868569	0.810234	0.885873	0.0765357	0.843201	0.0795456	0.973942	0.296714	0.915479	0.833002	3.5062
CDKN3	35	3.99323	2.03763	51.0271	10.77	1	9.77	10.77	3.516	2.77873	2.167	5.072	1.92626	0.270946	1.09324	2.35459	0.185629	0.651909	0.871425	0.182964	0.942926	0.144528	0.981672	0.639321	0.719465	1.21598	3.24198
CDR2	35	2.95937	1.39513	47.1428	8.009	1	7.009	8.009	2.721	2.57589	2.069	3.646	1.92238	0.241027	1.48142	4.09092	0.122378	0.75657	0.807915	0.153036	0.883105	0.0877947	0.976593	0.510155	0.720186	1.57624	4.28514
CDS2	35	2.73826	0.785123	28.6724	4.49	1	3.49	4.49	2.566	1.36009	2.156	3.281	1.0637	0.15506	0.312422	0.193908	0.0728471	1.42701	0.903937	0.159452	0.751019	0.0461421	0.874332	0.158048	0.985315	2.9683	3.86002
CDV3	35	2.16929	0.503132	23.1934	3.268	1	2.268	3.268	2.16	1.05	1.848	2.465	0.920081	0.12763	-0.224462	0.149274	0.0475017	1.31426	0.935931	0.124536	0.973328	0.0304263	0.972903	0.0715	0.763375	4.09481	1.84385
CDYL	35	6.16777	4.03583	65.4342	19.756	1	18.756	19.756	4.91	3.81996	3.72	6.968	2.69173	0.326013	1.5624	2.93863	0.344986	-0.0419714	0.767229	0.426548	0.909864	0.181367	0.950668	1.3358	0.82944	2.25091	6.42598
CEACAM1	33	1.94939	0.781362	40.0823	4.205	1	3.205	4.205	1.623	1.97474	1.324	2.369	1.35289	0.216176	0.933874	0.60532	0.0766908	0.64565	0.900728	0.0457857	0.980691	0.0702255	0.948627	0.202	0.835492	0.674019	2.5334
CEACAM21	33	2.46545	0.933457	37.8615	5.829	1	4.829	5.829	2.193	2.20201	1.83	2.873	1.68082	0.192459	1.52979	4.09864	0.0863519	0.997472	0.800142	0.11025	0.856528	0.0608652	0.961582	0.328012	0.73562	1.61348	4.12275
CEACAM3	35	2.73606	0.937806	34.2758	4.916	1	3.916	4.916	2.695	1.45306	2.014	3.352	1.16826	0.191414	0.152233	-0.294547	0.0898538	1.11869	0.963909	0.165679	0.935265	0.0716842	0.983009	0.168179	0.852223	2.19897	2.03396
CEACAM4	35	3.10351	1.23299	39.7288	6.157	1	5.157	6.157	3.174	1.62476	2.156	4.022	1.2822	0.221876	0.238265	-0.201531	0.118141	0.976968	0.963998	0.162833	0.937063	0.0997351	0.988706	0.257214	0.81614	1.54738	2.12885
CEACAM8	25	2.61568	2.42192	92.5924	11.427	1	10.427	11.427	1.689	6.17348	1.215	2.911	3.58193	0.38712	2.55097	7.76911	0.243409	-0.54864	0.547124	0.048	0.929218	0.107863	0.821422	1.60023	0.800521	0.50341	14.4583
CEBPA	35	4.24374	1.32497	31.2218	7.395	1	6.395	7.395	4.304	1.48583	3.187	5.026	1.27238	0.171948	-0.113458	0.367867	0.125194	1.99024	0.937443	0.285952	0.853703	0.0924509	0.97695	0.254524	0.819888	2.70282	2.31047
CEBPB	35	2.54223	0.939835	36.9689	6.126	1	5.126	6.126	2.61	1.96398	1.717	2.916	1.75789	0.189573	1.36636	5.02117	0.0826854	1.05389	0.812726	0.103952	0.912079	0.0606175	0.95656	0.278643	0.481745	1.63515	2.31502
CEBPD	35	1.93029	0.714898	37.0359	4.452	1	3.452	4.452	1.896	1.82068	1.241	2.244	1.53832	0.191051	1.37179	3.63614	0.0632717	0.791395	0.82247	0.0326786	0.968066	0.046286	0.986762	0.243286	0.644575	0.692638	3.43343
CEBPG	35	2.22571	0.649257	29.1707	3.581	1	2.581	3.581	2.242	1.1512	1.727	2.628	0.982116	0.1621	0.0764436	-0.240892	0.0619	1.11151	0.954415	0.102202	0.985905	0.0466719	0.976402	0.148679	0.91855	2.21112	2.99686
CEBPZ	35	2.2006	0.682606	31.0191	4.129	1	3.129	4.129	2.202	1.42098	1.607	2.621	1.19382	0.170069	0.380625	0.593407	0.0642101	1.04482	0.929084	0.0972738	0.929782	0.0479807	0.931828	0.16281	0.7437	2.0229	2.70817
CEBPZOS	35	1.97754	0.676752	34.2219	3.909	1	2.909	3.909	1.78	1.63427	1.379	2.422	1.20107	0.187961	0.708242	0.312066	0.0637723	0.829642	0.932383	0.0423929	0.861071	0.0602246	0.968315	0.152524	0.718175	0.625952	1.87836
CELF1	35	2.11877	0.55851	26.3601	3.77	1	2.77	3.77	2.088	1.32663	1.764	2.314	1.19706	0.139003	0.619002	1.45592	0.0505297	1.20924	0.859449	0.112214	0.94558	0.0229509	0.969901	0.16719	0.86269	4.76672	6.47947
CELF2	35	1.80911	0.38584	21.3276	2.825	1	1.825	2.825	1.774	1.02875	1.603	2.055	0.888078	0.113178	0.351364	1.11836	0.0351291	1.17679	0.870379	0.097131	0.953454	0.0200702	0.890955	0.0993571	0.77121	5.17905	4.28514
CEMP1	30	1.95547	0.646082	33.0398	3.241	1	2.241	3.241	1.8805	1.1917	1.448	2.533	0.884722	0.184315	0.422968	-0.847983	0.0721646	0.836915	0.966887	0.0718214	0.943007	0.0701441	0.962911	0.1145	0.847174	1.00275	1.43615
CENPB	34	2.75694	1.03962	37.7093	5.068	1	4.068	5.068	2.657	1.53105	1.922	3.367	1.2082	0.209353	0.4127	-0.252556	0.101942	0.972952	0.953505	0.13625	0.942898	0.0794427	0.973612	0.247321	0.958934	1.66097	3.06627
CENPC	35	2.10034	0.615006	29.2812	3.544	1	2.544	3.544	2.144	1.18657	1.515	2.481	1.02539	0.162832	0.298882	-0.157821	0.058677	1.04416	0.9558	0.0763333	0.919895	0.0475474	0.962525	0.149393	0.943597	1.53431	3.08019
CENPE	35	2.96109	1.27636	43.1046	6.03	1	5.03	6.03	2.848	1.76615	1.816	3.912	1.28579	0.239303	0.500199	-0.108581	0.121573	0.77277	0.952609	0.104655	0.976874	0.105998	0.982383	0.307048	0.849879	0.981789	2.50601
CENPF	29	1.65041	0.571811	34.6465	3.19	1	2.19	3.19	1.575	1.39048	1.154	2.004	1.09281	0.18544	0.989519	0.687515	0.0633966	0.699466	0.891177	0.0264286	0.941631	0.0509464	0.957242	0.185214	0.915503	0.510293	3.47696
CENPH	35	3.27783	1.2797	39.0411	6.827	1	5.827	6.827	3.181	1.83181	2.189	4.178	1.39469	0.215716	0.461993	0.370077	0.121313	1.0942	0.943595	0.151583	0.936402	0.0968947	0.981973	0.289845	0.730407	1.49181	2.22501
CENPI	35	3.99089	1.61233	40.4002	9.012	1	8.012	9.012	3.607	2.22124	2.999	5.155	1.55422	0.217244	0.710391	1.39246	0.148749	1.3134	0.893702	0.281	0.972061	0.11494	0.887204	0.358286	0.559637	2.67857	1.96625
CENPJ	24	1.43525	0.388473	27.0666	2.647	1	1.647	2.647	1.402	1.17475	1.11	1.615	1.01981	0.141538	1.22002	2.66685	0.0508739	0.799326	0.857508	0.0201429	0.711542	0.0418776	0.986349	0.151714	0.647864	0.346983	2.37956
CENPK	35	4.39886	2.05973	46.8243	12.059	1	11.059	12.059	3.95	2.79975	2.922	5.361	2.06286	0.240587	1.47446	4.40256	0.181572	1.13056	0.815956	0.244786	0.873457	0.130707	0.975154	0.655226	0.617973	1.67747	3.17679
CENPL	34	3.08791	1.0616	34.3792	5.197	1	4.197	5.197	2.9335	1.43071	2.279	3.947	1.06334	0.19163	0.250761	-0.334567	0.104514	1.25891	0.961162	0.18006	0.938043	0.0843674	0.974553	0.201952	0.881976	2.05428	2.16633
CENPN	30	1.9064	0.509686	26.7355	3.384	1	2.384	3.384	1.875	1.27147	1.591	2.104	1.13308	0.142291	0.752224	1.54087	0.0543132	1.06454	0.880052	0.100107	0.959469	0.0358353	0.980526	0.190357	0.871695	2.73354	4.72241
CENPQ	35	1.89349	0.564361	29.8054	3.167	1	2.167	3.167	1.709	1.26799	1.386	2.278	0.951273	0.165332	0.546372	-0.651626	0.0537101	0.926704	0.951015	0.0511071	0.856843	0.0478035	0.967602	0.0903095	0.893251	0.946731	1.74402
CENPU	33	1.93182	0.474089	24.5411	2.633	1	1.633	2.633	2.044	0.798924	1.438	2.268	0.720018	0.137708	-0.303507	-1.01483	0.0484131	1.1088	0.97503	0.065	0.896004	0.047223	0.928929	0.0530952	0.922169	1.32766	1.11617
CEP120	35	1.981	0.563138	28.427	3.404	1	2.404	3.404	2.006	1.1984	1.431	2.361	1.01821	0.157644	0.243858	-0.110414	0.0535796	1.01657	0.950513	0.067369	0.945859	0.0490211	0.954185	0.135143	0.834312	1.3623	2.4105
CEP128	35	3.1824	1.05055	33.0113	6.28	1	5.28	6.28	3.136	1.68367	2.666	3.982	1.32597	0.177294	0.357245	1.3214	0.0968025	1.43995	0.891515	0.256512	0.958814	0.0746386	0.946371	0.253429	0.670003	3.48191	2.40385
CEP135	35	2.22797	0.639276	28.6932	3.46	1	2.46	3.46	2.345	1.04904	1.651	2.719	0.904744	0.160933	-0.252431	-0.764615	0.0615165	1.12067	0.972289	0.0889762	0.963981	0.0565211	0.972952	0.0972143	0.884386	1.5597	1.5634
CEP152	35	2.42006	0.828614	34.2395	4.735	1	3.735	4.735	2.39	1.56276	1.58	2.929	1.27518	0.18891	0.527653	0.393044	0.0784364	1.0082	0.940849	0.0735119	0.860683	0.0649596	0.983656	0.190488	0.716923	0.99018	2.13724
CEP162	35	2.51009	0.926112	36.8956	5.294	1	4.294	5.294	2.356	1.82258	1.716	3	1.43133	0.201483	0.702269	0.941535	0.0867689	0.948245	0.921702	0.0936548	0.954982	0.0698053	0.971301	0.240381	0.740539	1.31912	2.62546
CEP164	30	1.57827	0.389288	24.6655	2.86	1	1.86	2.86	1.4935	1.2454	1.292	1.686	1.1032	0.124905	1.40283	3.07397	0.0394705	0.966474	0.79672	0.0523214	0.77284	0.0218132	0.971566	0.167821	0.878726	1.90799	6.95838
CEP170	35	2.56529	0.721453	28.1237	3.931	1	2.931	3.931	2.577	1.13737	2.039	3.092	0.94793	0.157517	0.055454	-0.502255	0.0693266	1.31741	0.969556	0.140226	0.911558	0.0591982	0.974528	0.0990952	0.932739	2.2157	1.60217
CEP170P1	35	2.05963	0.642151	31.178	3.414	1	2.414	3.414	2.007	1.20279	1.418	2.553	0.945554	0.174391	0.419467	-0.606874	0.0616241	0.950395	0.966977	0.0525	0.816048	0.0539281	0.967734	0.117595	0.910712	0.820926	2.05211
CEP19	35	3.92783	1.46244	37.2327	7.087	1	6.087	7.087	3.695	1.64736	2.538	4.988	1.22033	0.208014	0.200158	-0.359401	0.140179	1.4046	0.964721	0.187036	0.814394	0.12103	0.965423	0.304262	0.892793	1.30361	2.32482
CEP192	35	2.50143	0.641257	25.6356	4.193	1	3.193	4.193	2.576	1.23952	2.116	2.876	1.11022	0.13733	-0.247714	0.995742	0.0589375	1.44055	0.886971	0.16794	0.953169	0.0432491	0.971327	0.138905	0.66846	3.8105	2.21029
CEP250	30	1.8477	0.573802	31.0549	3.545	1	2.545	3.545	1.7825	1.42777	1.414	2.187	1.16369	0.166638	0.926446	1.2485	0.0616478	0.892159	0.894568	0.0598214	0.940929	0.0551559	0.963021	0.2065	0.845674	1.05971	3.28773
CEP290	35	2.59297	0.909633	35.0807	5.441	1	4.441	5.441	2.658	1.67081	1.907	3.199	1.38825	0.189234	0.590896	1.53442	0.0841852	1.07764	0.899349	0.129321	0.987359	0.0667474	0.966273	0.246774	0.652657	1.97976	2.49718
CEP350	35	2.07851	0.535079	25.7433	3.095	1	2.095	3.095	2.119	0.988674	1.479	2.438	0.859311	0.143799	-0.212119	-0.584554	0.0512798	1.15548	0.964378	0.0696905	0.904724	0.0368895	0.929125	0.0788452	0.917534	1.83956	2.11067
CEP44	35	1.74443	0.425861	24.4126	2.62	1	1.62	2.62	1.788	0.90604	1.285	2.058	0.787172	0.137112	-0.0123399	-0.845451	0.0410361	1.00578	0.974959	0.0397619	0.95368	0.0404193	0.976448	0.0789048	0.86738	0.960798	1.7341
CEP57	35	2.50234	0.71705	28.6552	4.174	1	3.174	4.174	2.554	1.24276	1.854	2.993	1.06047	0.158917	0.0507853	-0.163016	0.0682266	1.27426	0.950599	0.0897738	0.796361	0.0461105	0.945056	0.142381	0.866223	1.6406	2.83025
CEP57L1	35	4.1322	1.66542	40.3035	8.33	1	7.33	8.33	4.135	1.77267	2.834	5.114	1.43332	0.218711	0.463578	0.76761	0.155056	1.34119	0.910164	0.256857	0.89975	0.0986421	0.97897	0.423571	0.745399	2.39321	3.26952
CEP63	35	3.46489	1.09678	31.6541	5.671	1	4.671	5.671	3.382	1.38114	2.535	4.109	1.13677	0.174278	0.174706	-0.00512109	0.103602	1.60005	0.936892	0.190881	0.824555	0.0680263	0.940252	0.23656	0.937414	2.46071	3.46697
CEP68	35	1.70606	0.386322	22.6441	2.64	1	1.64	2.64	1.681	0.97561	1.393	1.926	0.851506	0.126176	0.316234	-0.209404	0.0369325	1.04127	0.959641	0.0500476	0.941712	0.0262474	0.97763	0.0735	0.864077	1.83671	2.47502
CEP70	35	4.09243	1.88316	46.0157	8.949	1	7.949	8.949	3.604	2.2056	2.552	5.183	1.53367	0.253187	0.655182	0.179409	0.177771	0.892553	0.9357	0.187333	0.915463	0.144077	0.963634	0.479393	0.904637	1.23523	3.12362
CEP76	35	2.5622	0.843095	32.9051	5.086	1	4.086	5.086	2.698	1.51446	1.83	3.089	1.32276	0.179129	0.369384	0.986973	0.0787437	1.14481	0.915942	0.11125	0.920163	0.0677561	0.972533	0.201024	0.604336	1.5535	1.84363
CEP78	35	3.35886	1.56757	46.6698	7.778	1	6.778	7.778	3.12	2.17244	2.126	3.501	1.93602	0.240413	1.16971	1.28381	0.138544	0.865066	0.820181	0.147321	0.838128	0.0588281	0.850024	0.507214	0.98178	2.46922	9.95841
CEP83	35	2.12666	0.561365	26.3966	3.3	1	2.3	3.3	2.177	1.0565	1.617	2.438	0.943396	0.145221	0.218635	0.0257135	0.0529863	1.1729	0.93546	0.0771548	0.914104	0.0345702	0.983433	0.144083	0.918478	2.07449	3.89257
CEP85	33	2.95055	0.91468	31.0004	4.9	1	3.9	4.9	3.145	1.24006	2.219	3.6	1.08333	0.17291	0.097418	-0.318954	0.0928453	1.37218	0.963368	0.15469	0.851248	0.08225	0.950877	0.175905	0.903355	1.68368	2.03178
CEP85L	35	1.80229	0.498078	27.6359	3.084	1	2.084	3.084	1.76	1.18409	1.444	2.063	1.01018	0.150456	0.676398	0.523195	0.0465232	0.964867	0.916082	0.0528452	0.9048	0.0341877	0.979508	0.146548	0.883244	1.42784	3.86528
CEP89	26	1.70104	0.547504	32.1864	2.89	1	1.89	2.89	1.5165	1.24629	1.2	2.026	0.932873	0.17664	0.60207	-0.676954	0.0694424	0.763566	0.94109	0.0401714	0.978738	0.0670813	0.9238	0.147743	0.982681	0.63446	2.34282
CEP95	35	2.43591	0.870803	35.7485	5.205	1	4.205	5.205	2.453	1.71423	1.68	2.905	1.4475	0.193311	0.770942	1.61319	0.0807899	0.981696	0.903783	0.097369	0.958051	0.0616316	0.976086	0.233774	0.672913	1.55067	2.61495
CEP97	35	1.68589	0.397998	23.6076	2.526	1	1.526	2.526	1.712	0.891355	1.273	1.999	0.763382	0.132947	0.154621	-0.696682	0.0384543	0.993708	0.98021	0.0341071	0.91304	0.0342877	0.979187	0.0736786	0.903104	0.927536	1.98187
CEPT1	35	2.09086	0.561496	26.8548	3.095	1	2.095	3.095	2.085	1.0048	1.546	2.435	0.86037	0.151685	0.0143931	-0.842573	0.0544134	1.11142	0.986073	0.0572857	0.791361	0.0434667	0.984998	0.0729167	0.983919	1.05884	1.67569
CERK	35	3.37449	0.966964	28.6552	5.322	1	4.322	5.322	3.385	1.27681	2.878	4.067	1.0627	0.15561	-0.312127	0.536055	0.0900916	1.75284	0.911458	0.269988	0.94305	0.0573	0.949874	0.189298	0.940801	4.67798	3.27207
CERKL	34	2.46321	0.906173	36.7884	4.322	1	3.322	4.322	2.1915	1.51586	1.767	2.882	1.15267	0.202622	0.594708	-0.546496	0.0881526	0.920535	0.938456	0.100464	0.933182	0.065128	0.957817	0.153798	0.956833	1.50289	2.35904
CERS2	35	3.00574	0.882491	29.3602	5.46	1	4.46	5.46	2.952	1.51084	2.307	3.506	1.2721	0.15779	0.323573	1.099	0.0813711	1.54106	0.892708	0.173262	0.844933	0.0521421	0.915522	0.253143	0.879388	3.06668	4.66325
CERS4	33	1.99703	0.531114	26.5952	2.972	1	1.972	2.972	1.974	0.998987	1.537	2.483	0.794201	0.150356	0.0703214	-0.948445	0.0546441	1.06808	0.989741	0.0708452	0.913306	0.0503162	0.970932	0.061381	0.945406	1.32443	1.18783
CERS5	35	2.36591	0.661162	27.9453	4.302	1	3.302	4.302	2.219	1.48806	1.882	2.806	1.17676	0.150524	0.649861	1.04418	0.0611	1.26611	0.896718	0.109762	0.80842	0.0412737	0.91057	0.158595	0.760603	2.36103	3.20968
CERS6	35	2.02006	0.57403	28.4165	3.428	1	2.428	3.428	2.098	1.15729	1.53	2.299	1.05611	0.156296	0.227851	0.0366781	0.0541689	1.04502	0.935019	0.0862857	0.957157	0.0433544	0.91941	0.157083	0.943875	2.07195	3.71965
CETN2	35	5.102	2.13476	41.8417	10.409	1	9.409	10.409	5.123	1.83662	3.277	6.209	1.51538	0.227517	0.557337	0.398164	0.199155	1.51721	0.913845	0.291369	0.880662	0.128454	0.981097	0.618226	0.936982	2.03607	4.5964
CETN3	35	3.69931	1.59886	43.2205	8.377	1	7.377	8.377	3.47	2.12594	2.389	4.763	1.54881	0.233442	0.828363	1.07777	0.148162	1.03239	0.901658	0.195881	0.835242	0.122718	0.982581	0.414274	0.714287	1.35684	2.45406
CFD	35	3.53549	3.08545	87.271	14.532	1	13.532	14.532	2.423	5.58481	1.762	3.445	3.92801	0.379587	2.27343	5.39506	0.23025	-0.609007	0.584722	0.0970595	0.892418	0.0802684	0.967313	1.53423	0.922991	1.11556	18.2379
CFDP1	35	3.63689	1.30038	35.7553	6.414	1	5.414	6.414	3.502	1.54597	2.626	4.567	1.18546	0.199952	0.199232	-0.36682	0.124765	1.39111	0.966578	0.17044	0.793778	0.109816	0.982219	0.26825	0.889134	1.25429	2.21123
CFH	29	2.00393	0.793131	39.5788	3.961	1	2.961	3.961	1.808	1.63772	1.319	2.306	1.28404	0.211971	0.934803	0.171845	0.0879892	0.684094	0.89229	0.0471429	0.885895	0.06155	0.979011	0.216571	0.957345	0.693079	3.44076
CFL1	35	3.21614	1.05276	32.7335	5.699	1	4.699	5.699	3.311	1.41921	2.389	3.812	1.23269	0.181717	0.0538853	-0.0175558	0.10027	1.41129	0.952516	0.206452	0.933289	0.0764754	0.976928	0.213917	0.8912	2.579	2.55173
CFL2	35	2.37974	0.802032	33.7025	4.405	1	3.405	4.405	2.36	1.4428	1.754	2.925	1.1641	0.188149	0.317671	-0.142045	0.0768193	0.996995	0.963268	0.114536	0.992135	0.0649596	0.992369	0.163405	0.80438	1.76277	2.03896
CFLAR	35	4.44386	1.31946	29.6918	7.633	1	6.633	7.633	4.468	1.48456	3.602	5.197	1.27631	0.159813	-0.126025	0.990841	0.121845	2.25064	0.895394	0.342071	0.891346	0.0718263	0.973271	0.318357	0.920435	4.3616	4.1917
CFP	35	8.14689	2.5638	31.4697	12.215	1	11.215	12.215	7.941	1.41229	6.281	10.54	1.06404	0.173121	-0.429273	0.273178	0.24198	3.79125	0.935358	0.658845	0.765892	0.22	0.967843	0.165381	0.928558	2.36986	0.721219
CGGBP1	35	1.7	0.442408	26.024	2.921	1	1.921	2.921	1.636	1.17421	1.405	1.937	0.99174	0.14012	0.735036	0.910418	0.0408683	0.96437	0.896019	0.0602857	0.915919	0.0265596	0.957282	0.139964	0.926036	2.17175	5.0978
CGRRF1	35	2.1106	0.701118	33.2189	3.351	1	2.351	3.351	2.112	1.11316	1.525	2.707	0.868489	0.188229	0.0694217	-1.12039	0.0681602	0.883716	0.992358	0.0592262	0.833273	0.0620737	0.978157	0.0653929	0.954135	0.812803	1.0276
CHAC2	35	2.31189	0.733372	31.7218	3.814	1	2.814	3.814	2.164	1.30037	1.806	2.82	0.997872	0.176833	0.317947	-0.437569	0.0701403	1.04936	0.960452	0.11125	0.931803	0.0555561	0.963191	0.143488	0.935347	1.93722	2.5081
CHCHD1	35	1.92623	0.618673	32.1184	3.146	1	2.146	3.146	2.07	1.03671	1.281	2.35	0.913191	0.179615	0.125498	-1.12872	0.0593591	0.857765	0.966588	0.0403333	0.860496	0.0628246	0.886808	0.0935714	0.91702	0.622951	1.54015
CHCHD2	35	3.14311	0.844961	26.8829	5.007	1	4.007	5.007	3.178	1.26086	2.375	3.815	1.05033	0.148789	-0.233292	0.132014	0.0802359	1.69887	0.946788	0.150917	0.712916	0.062807	0.972815	0.133893	0.759117	1.76091	1.66352
CHCHD3	35	2.74443	0.844795	30.7822	4.248	1	3.248	4.248	2.714	1.19676	2.064	3.354	0.968396	0.172875	-0.162293	-0.704556	0.0813994	1.27924	0.974831	0.109417	0.821248	0.0642158	0.964173	0.116643	0.926708	1.45131	1.74584
CHCHD4	27	1.53944	0.421781	27.3983	2.444	1	1.444	2.444	1.348	1.07122	1.109	1.86	0.776344	0.151204	0.405423	-1.10004	0.0517979	0.814274	0.950146	0.0237714	0.894007	0.0583393	0.914973	0.0822857	0.804787	0.398132	1.24061
CHCHD7	35	1.8804	0.555394	29.536	3.37	1	2.37	3.37	1.862	1.27282	1.381	2.116	1.12004	0.159713	0.780787	0.632949	0.0515263	0.952926	0.903744	0.0410119	0.836023	0.0324333	0.984604	0.171595	0.967965	1.07368	5.2013
CHD1	35	1.77449	0.42565	23.9872	2.666	1	1.666	2.666	1.746	0.954181	1.5	2.015	0.826799	0.132257	0.227857	-0.0838504	0.040265	1.04972	0.939591	0.081131	0.939163	0.0256421	0.980644	0.0860714	0.893992	3.03014	3.06004
CHD1L	35	3.27874	1.06071	32.351	6.51	1	5.51	6.51	3.294	1.67274	2.655	3.733	1.47602	0.173103	0.465698	1.60723	0.0973754	1.52599	0.884904	0.198679	0.936717	0.0568737	0.988993	0.296655	0.755249	3.30868	3.98324
CHD2	35	2.86623	0.716642	25.003	4.099	1	3.099	4.099	2.827	1.09622	2.348	3.446	0.899304	0.138778	-0.399177	0.00646449	0.0682448	1.63782	0.95219	0.15494	0.834581	0.0550947	0.96153	0.0969762	0.959073	2.44096	1.75567
CHD3	35	11.2699	7.50515	66.5944	35.91	1	34.91	35.91	9.413	3.7087	6.918	12.732	2.74191	0.320011	1.77533	3.82905	0.618762	0.132218	0.713705	0.868095	0.89465	0.312558	0.953202	3.44175	0.9288	2.60679	10.7297
CHD4	35	4.21869	1.18323	28.0474	6.683	1	5.683	6.683	4.428	1.28342	3.583	5.036	1.12847	0.149811	-0.701282	1.05597	0.108432	2.26691	0.881794	0.387798	0.932443	0.0847737	0.978406	0.212619	0.834401	4.35961	2.13893
CHD6	35	2.59349	0.779974	30.0743	4.692	1	3.692	4.692	2.735	1.34991	2.122	3.008	1.22739	0.161209	-0.0311345	0.707815	0.0717317	1.30232	0.888077	0.149155	0.868515	0.0385439	0.927696	0.177298	0.711138	3.62288	3.52611
CHD7	35	3.61103	1.02006	28.2485	6.079	1	5.079	6.079	3.638	1.3961	3.155	4.001	1.26943	0.145518	0.00147872	1.90398	0.0901541	1.98826	0.820177	0.31575	0.883692	0.048614	0.991334	0.313333	0.877334	5.78979	5.70414
CHD8	35	3.44977	0.859118	24.9036	5.159	1	4.159	5.159	3.54	1.17486	3.011	3.95	1.05291	0.132025	-0.732694	1.38418	0.078142	2.04322	0.868665	0.294548	0.913354	0.0498877	0.983483	0.136762	0.790311	5.4832	2.20294
CHD9	35	1.96109	0.503546	25.6769	2.742	1	1.742	2.742	2.091	0.833094	1.572	2.334	0.746358	0.143071	-0.487359	-0.768427	0.0481378	1.09461	0.959586	0.0864762	0.941988	0.0442649	0.962511	0.0552143	0.973244	1.91195	1.26127
CHEK2	35	3.49277	1.44395	41.341	7.45	1	6.45	7.45	3.338	1.93229	2.506	4.227	1.5259	0.222361	0.591558	0.980753	0.13325	1.09427	0.894172	0.244	0.934898	0.0806667	0.961942	0.434298	0.889764	2.93975	4.97989
CHFR	35	2.45166	0.677085	27.6174	4	1	3	4	2.365	1.2685	2.048	2.671	1.12317	0.147039	0.47678	0.491343	0.0618485	1.33838	0.876115	0.145643	0.880279	0.0314807	0.98649	0.178774	0.962126	4.12831	5.53859
CHI3L1	33	4.12548	2.31206	56.0434	10.7	1	9.7	10.7	3.804	2.54995	2.171	5.153	1.8824	0.296954	1.08515	1.50206	0.222946	0.3354	0.869387	0.156393	0.888697	0.162512	0.990279	0.796583	0.877313	0.863629	4.34252
CHI3L2	24	1.87992	1.0471	55.6994	5.276	1	4.276	5.276	1.447	2.95508	1.302	2.057	2.07876	0.250678	2.11611	5.09289	0.118018	0.404688	0.635171	0.0555714	0.947282	0.0678776	0.89774	0.664743	0.873446	0.86388	9.52823
CHIC1	35	2.41383	0.689604	28.5689	4.254	1	3.254	4.254	2.317	1.4044	2.024	2.802	1.16131	0.153051	0.531591	0.906361	0.0633843	1.27291	0.887061	0.140738	0.956743	0.0336193	0.933901	0.175274	0.840471	4.28862	4.69192
CHIC2	35	1.57234	0.355303	22.597	2.637	1	1.637	2.637	1.556	1.05206	1.275	1.806	0.906423	0.123119	0.661893	1.05365	0.0332132	0.974506	0.917514	0.044381	0.961372	0.027707	0.98899	0.100321	0.772076	1.55706	2.82665
CHKA	33	1.6983	0.506864	29.8453	2.96	1	1.96	2.96	1.599	1.22577	1.31	1.936	1.0124	0.161971	0.836293	0.180502	0.0500598	0.847286	0.912026	0.0458095	0.967168	0.0367819	0.980711	0.134476	0.938462	1.22824	3.49854
CHKB	34	3.03491	1.36007	44.8141	6.665	1	5.665	6.665	2.5105	2.25652	2.041	3.68	1.5394	0.231976	1.21927	1.19743	0.124348	0.858829	0.828931	0.114071	0.683876	0.0888473	0.927047	0.452	0.947425	0.947127	5.19921
CHM	35	1.65229	0.449697	27.2167	2.719	1	1.719	2.719	1.653	1.03993	1.201	1.836	0.936275	0.148771	0.641576	0.164278	0.0421737	0.89316	0.92349	0.0280595	0.971396	0.0305632	0.951411	0.126595	0.923496	0.937368	4.02056
CHML	35	1.97977	0.497927	25.1507	3.219	1	2.219	3.219	1.878	1.18158	1.57	2.266	0.979259	0.138229	0.36404	0.2274	0.0469518	1.13464	0.933604	0.0779167	0.923167	0.0330105	0.941786	0.125988	0.90492	2.31369	3.6672
CHMP1A	34	2.95741	0.985421	33.3204	5.493	1	4.493	5.493	2.887	1.55629	2.186	3.386	1.32693	0.178863	0.684618	0.53719	0.0934286	1.32241	0.891419	0.143071	0.660775	0.0702322	0.97348	0.292845	0.964795	1.38275	4.13247
CHMP1B	35	1.698	0.455702	26.8376	2.784	1	1.784	2.784	1.631	1.09381	1.448	1.997	0.89334	0.146977	0.551914	-0.13594	0.0428179	0.927277	0.926997	0.0595952	0.900549	0.0264877	0.894035	0.0987381	0.944316	2.26631	3.93734
CHMP2A	34	2.90356	0.910942	31.3733	4.611	1	3.611	4.611	2.7275	1.32392	2.226	3.692	0.978061	0.174876	0.00473362	-0.442759	0.0896827	1.33411	0.961173	0.186869	0.90121	0.0721868	0.927083	0.123131	0.935712	2.51644	1.7216
CHMP2B	35	1.78734	0.431808	24.1592	2.663	1	1.663	2.663	1.679	0.990471	1.417	2.179	0.763194	0.134513	0.303515	-0.581459	0.0412487	1.04487	0.95814	0.061381	0.917036	0.0353175	0.880617	0.0742024	0.869482	1.80985	2.07444
CHMP3	35	2.38449	0.562344	23.5834	3.691	1	2.691	3.691	2.335	1.15246	1.994	2.864	0.939595	0.130126	-0.0591713	0.182719	0.053235	1.42626	0.94098	0.117286	0.846681	0.0385649	0.933477	0.0837381	0.697078	2.75847	1.62147
CHMP4A	35	3.98054	1.48055	37.1947	8.44	1	7.44	8.44	4.041	1.84113	2.99	4.638	1.60414	0.200361	0.490308	1.37903	0.136834	1.51753	0.896872	0.278631	0.965902	0.090314	0.969519	0.39981	0.740633	3.07362	3.38177
CHMP4B	35	3.27397	1.4005	42.7768	7.13	1	6.13	7.13	2.934	2.0893	2.046	4.138	1.48139	0.228703	0.994532	1.06167	0.128465	0.961602	0.88347	0.110131	0.660976	0.0980684	0.953745	0.406786	0.835891	0.778276	3.63542
CHMP5	35	2.80997	0.871609	31.0184	5.748	1	4.748	5.748	2.764	1.7178	2.097	3.288	1.44404	0.164212	0.888991	2.68989	0.0791672	1.38496	0.866237	0.132143	0.767303	0.0598193	0.987197	0.245738	0.61991	1.71698	2.57962
CHMP6	30	1.89783	0.659073	34.7277	3.646	1	2.646	3.646	1.749	1.51286	1.431	2.221	1.19136	0.185478	0.953113	0.600928	0.0704794	0.805402	0.886256	0.0696429	0.938214	0.0435088	0.938456	0.204214	0.954981	1.60025	4.77628
CHMP7	35	3.18831	1.21631	38.1491	6.537	1	5.537	6.537	2.957	1.87251	2.458	3.984	1.38981	0.208432	0.527251	0.456161	0.114015	1.13604	0.922623	0.211095	0.98966	0.0811018	0.914638	0.258012	0.725352	2.81634	2.52295
CHN2	33	2.29864	0.82771	36.0087	3.73	1	2.73	3.73	2.147	1.27154	1.523	2.971	0.918883	0.203302	0.242444	-1.07166	0.0850448	0.852875	0.987076	0.0753452	0.966361	0.078625	0.979118	0.0981667	0.945489	0.9458	1.20566
CHORDC1	35	1.74691	0.457153	26.1692	2.638	1	1.638	2.638	1.67	0.980838	1.326	2.062	0.794374	0.147342	0.170559	-0.808189	0.0441608	0.95202	0.979805	0.0450238	0.972873	0.0415965	0.966333	0.0834762	0.887529	1.08972	1.84315
CHP1	35	1.8326	0.456547	24.9125	2.97	1	1.97	2.97	1.796	1.09688	1.398	2.208	0.89221	0.138945	0.262837	-0.152189	0.0436866	1.04624	0.96142	0.0609762	0.868463	0.0358965	0.97741	0.0888214	0.785776	1.50932	1.98924
CHPF2	34	1.69944	0.413453	24.3288	2.441	1	1.441	2.441	1.73	0.832948	1.302	1.936	0.744318	0.136923	0.161137	-0.85647	0.041099	0.980209	0.979888	0.0445238	0.964417	0.0324448	0.955686	0.0572143	0.877913	1.38483	1.61993
CHPT1	35	3.43077	1.63235	47.5797	7.386	1	6.386	7.386	2.967	2.15234	1.948	4.563	1.39952	0.258991	0.747751	-0.249753	0.152445	0.686755	0.915779	0.121262	0.81741	0.108804	0.905744	0.308619	0.883106	1.00581	2.76559
CHST11	32	2.98656	0.897584	30.0541	5.229	1	4.229	5.229	2.924	1.44631	2.428	3.419	1.23691	0.162128	0.261472	0.816633	0.0908772	1.48709	0.902074	0.209631	0.868026	0.0657574	0.988027	0.238738	0.876157	2.80075	3.21951
CHST12	32	2.11931	0.794286	37.4785	4.446	1	3.446	4.446	2.0455	1.68467	1.467	2.529	1.36259	0.201557	0.907971	1.24932	0.0801712	0.796488	0.896531	0.055131	0.833818	0.0694368	0.979328	0.2355	0.766441	0.676004	2.65431
CHST15	35	3.82411	1.14456	29.93	6.79	1	5.79	6.79	3.935	1.47141	2.892	4.396	1.31711	0.162042	0.021532	0.864243	0.106316	1.91043	0.905963	0.228286	0.823172	0.0650386	0.967763	0.292917	0.884166	2.98558	4.1147
CHST2	35	3.09197	1.15468	37.3443	5.341	1	4.341	5.341	3.056	1.42048	2.209	4.046	1.07291	0.209432	0.10734	-0.516883	0.111101	1.09216	0.972079	0.191512	0.98139	0.0857912	0.967976	0.199226	0.956147	2.26324	2.29384
CHST7	35	2.92669	1.0431	35.6409	5.337	1	4.337	5.337	3.114	1.39274	1.91	3.462	1.25274	0.196936	-0.0591208	-0.255623	0.0988871	1.14672	0.943667	0.14519	0.960325	0.0704596	0.868244	0.214548	0.870354	2.27915	3.05237
CHSY1	35	2.00534	0.625393	31.1863	3.948	1	2.948	3.948	1.842	1.60043	1.596	2.183	1.35044	0.159942	1.30798	2.12208	0.0550286	1.01483	0.812942	0.0735	0.867374	0.0305614	0.973427	0.228524	0.943206	2.14297	7.24538
CHTF8	35	4.33391	1.24981	28.8378	7.796	1	6.796	7.796	4.346	1.56374	3.641	5.178	1.31248	0.15138	-0.230708	1.92115	0.112561	2.30783	0.851679	0.386155	0.91618	0.0729123	0.970408	0.274536	0.625624	5.0002	2.42749
CHTOP	35	2.72594	0.779475	28.5947	4.903	1	3.903	4.903	2.722	1.43387	2.067	3.208	1.21665	0.155078	0.039827	0.927486	0.072528	1.42044	0.909069	0.149143	0.90525	0.0502789	0.975122	0.154202	0.549548	2.75376	1.72843
CHUK	35	1.68911	0.31622	18.7211	2.556	1	1.556	2.556	1.723	0.903076	1.421	1.87	0.832086	0.101556	0.272152	0.831663	0.0294308	1.15936	0.909524	0.0556667	0.839073	0.0188351	0.960351	0.0836905	0.841743	2.58225	3.89456
CHURC1	35	1.95851	0.737974	37.6803	3.868	1	2.868	3.868	1.748	1.64073	1.42	2.251	1.2741	0.199188	1.0973	0.788096	0.0669311	0.753755	0.863699	0.0637738	0.970195	0.0485158	0.987727	0.223619	0.935077	1.29116	4.36352
CHURC1-FNTB	28	2.24168	0.901408	40.2113	4.368	1	3.368	4.368	1.9985	1.68526	1.429	2.616	1.28746	0.221299	0.621028	-0.330286	0.106439	0.698317	0.943477	0.0678571	0.974702	0.0790044	0.966697	0.185107	0.805932	0.866016	1.95335
CIAO1	35	2.31714	0.707502	30.5334	4.145	1	3.145	4.145	2.27	1.38546	1.783	2.652	1.1859	0.166454	0.528811	0.386228	0.0661737	1.12602	0.918554	0.105917	0.965844	0.0389333	0.965992	0.188	0.95577	2.72004	4.77767
CIAPIN1	34	1.90638	0.601475	31.5506	3.137	1	2.137	3.137	1.941	1.10098	1.346	2.216	0.96435	0.177231	0.230199	-0.765376	0.0596756	0.862059	0.976168	0.0484286	0.950813	0.047097	0.96345	0.108476	0.94619	1.01479	2.26199
CIB1	35	2.75277	0.856838	31.1264	4.575	1	3.575	4.575	2.75	1.3	2.1	3.299	1.08366	0.174173	-0.00380356	-0.328652	0.0822599	1.27209	0.967762	0.159083	0.949623	0.0646175	0.987248	0.156524	0.948446	2.3681	2.3271
CIITA	31	1.74445	0.593977	34.0495	3.237	1	2.237	3.237	1.559	1.43489	1.21	2.052	1.09016	0.183125	0.915819	0.110425	0.061894	0.754148	0.89761	0.0333929	0.888375	0.0483554	0.9728	0.157893	0.934812	0.63064	3.13775
CINP	35	2.44329	0.763029	31.2296	3.739	1	2.739	3.739	2.355	1.16306	1.735	3.104	0.88241	0.176615	0.0704617	-1.08503	0.0740356	1.11065	0.988525	0.0920357	0.882724	0.0754298	0.965175	0.0849048	0.954792	1.11592	1.1135
CIPC	35	2.03351	0.593413	29.1816	3.577	1	2.577	3.577	2.088	1.2342	1.524	2.411	1.06885	0.161134	0.261401	0.162522	0.0562176	1.0216	0.942369	0.0763571	0.963525	0.0422053	0.947491	0.145893	0.85499	1.8398	3.11927
CIR1	35	2.28731	0.777237	33.9803	4.135	1	3.135	4.135	2.216	1.41471	1.676	2.539	1.23474	0.179656	0.938087	0.790068	0.0705025	1.01827	0.863955	0.0895357	0.800854	0.0442053	0.982499	0.262929	0.94741	1.65099	5.73548
CIRBP	35	3.26043	1.02696	31.4977	5.681	1	4.681	5.681	3.164	1.47946	2.654	3.974	1.17791	0.173321	0.0141487	0.223209	0.0969538	1.51526	0.935864	0.246083	0.953573	0.0679649	0.972896	0.192107	0.858077	3.54883	2.49298
CISD1	32	2.16228	0.625962	28.9491	4.012	1	3.012	4.012	2.135	1.41077	1.686	2.48	1.21452	0.15701	0.554718	1.21292	0.0637183	1.11093	0.911833	0.0962619	0.952671	0.0443456	0.965095	0.161119	0.709301	2.14278	2.67028
CISD2	35	4.59326	2.01985	43.9742	10.599	1	9.599	10.599	4.442	2.16096	2.946	5.889	1.62999	0.239628	0.663557	0.99265	0.188841	1.19412	0.917793	0.285893	0.933965	0.138088	0.982987	0.518179	0.768239	1.96712	2.93274
CISH	27	1.85344	0.589407	31.8007	3.687	1	2.687	3.687	1.741	1.54337	1.432	2.212	1.21474	0.167358	1.10032	2.31378	0.0690256	0.887085	0.864033	0.0731429	0.911473	0.0550714	0.949832	0.255914	0.744472	1.27451	3.64225
CITED2	35	2.14094	0.587231	27.4286	3.463	1	2.463	3.463	2.243	1.09808	1.537	2.537	0.970832	0.151331	-0.177118	-0.255239	0.0555868	1.14038	0.940838	0.079631	0.986578	0.0420491	0.96116	0.117798	0.798524	1.94384	2.3274
CKAP2	35	2.27214	0.803288	35.3537	3.977	1	2.977	3.977	2.065	1.44165	1.508	2.84	1.04824	0.198783	0.220515	-0.91345	0.0774913	0.877299	0.977132	0.0817143	0.973554	0.0735719	0.924849	0.131643	0.91763	1.16916	1.77534
CKAP4	35	5.03729	2.32042	46.0649	12.577	1	11.577	12.577	4.69	2.46844	3.492	6.038	1.91736	0.237059	1.15453	2.84339	0.204876	1.34952	0.818534	0.396857	0.901745	0.123295	0.974236	0.856238	0.82911	2.97927	5.91014
CKAP5	35	3.60386	1.18955	33.0076	6.208	1	5.208	6.208	3.568	1.45964	2.886	4.406	1.18202	0.183907	-0.111832	-0.205668	0.113711	1.55705	0.959479	0.229	0.951633	0.086886	0.986849	0.221595	0.909448	2.54158	2.35038
CKLF	35	2.2134	0.667388	30.1522	3.925	1	2.925	3.925	2.143	1.36491	1.82	2.517	1.1621	0.165078	0.459954	0.231525	0.0626882	1.08501	0.926413	0.0995595	0.924994	0.0359649	0.97923	0.156631	0.917249	2.61492	4.07945
CKS2	35	2.31983	0.871501	37.5675	5.196	1	4.196	5.196	2.174	1.93008	1.606	2.762	1.51919	0.197404	1.21274	2.36032	0.0785686	0.905593	0.853397	0.0846786	0.913742	0.0547825	0.98199	0.300714	0.855851	1.4383	4.78414
CLASP1	35	3.14811	0.663133	21.0645	4.252	1	3.252	4.252	3.21	1.01308	2.665	3.584	0.907366	0.112333	-0.995213	2.07581	0.0606728	2.056	0.878975	0.202357	0.741354	0.0449965	0.986683	0.0788095	0.919815	3.379	1.63276
CLASP2	35	1.8506	0.424534	22.9403	2.832	1	1.832	2.832	1.899	0.964718	1.511	2.169	0.844629	0.128004	-0.0418434	-0.325003	0.040642	1.11904	0.962311	0.06975	0.966144	0.0358965	0.981156	0.0777619	0.754082	1.91336	1.66493
CLC	35	5.3914	3.39827	63.0312	15.438	1	14.438	15.438	4.675	3.08834	2.835	6.532	2.21035	0.326479	1.27479	1.62329	0.301991	-0.0444387	0.829207	0.285976	0.953906	0.181091	0.982797	1.2176	0.963835	1.53276	6.59393
CLCC1	35	2.22966	0.774696	34.7451	4.076	1	3.076	4.076	2.064	1.49031	1.638	2.929	1.05019	0.190386	0.591725	-0.295861	0.0728303	0.918713	0.928005	0.101524	0.967637	0.0505912	0.851617	0.137131	0.912609	2.28014	2.9047
CLCN3	35	2.2308	0.747146	33.4923	3.943	1	2.943	3.943	2.201	1.33712	1.644	2.641	1.11435	0.184963	0.485483	-0.286695	0.0707919	0.956546	0.942639	0.0848452	0.97315	0.0436316	0.948716	0.135429	0.925347	1.99467	3.02746
CLCN4	33	2.05597	0.710601	34.5628	3.796	1	2.796	3.796	1.928	1.45021	1.446	2.624	1.06555	0.19204	0.420502	-0.496339	0.0718529	0.83447	0.95598	0.0729048	0.916894	0.0771275	0.950677	0.146821	0.811201	0.911661	1.62434
CLCN5	32	1.71913	0.496088	28.857	2.967	1	1.967	2.967	1.6795	1.17118	1.295	2.064	0.953004	0.159954	0.532071	-0.179236	0.0516092	0.867573	0.952403	0.0454405	0.977252	0.0471426	0.946315	0.1065	0.797363	0.995404	1.90351
CLCN7	29	1.57962	0.453957	28.7383	2.674	1	1.674	2.674	1.606	1.04234	1.107	1.84	0.909783	0.155654	0.728764	0.226147	0.050931	0.815655	0.912587	0.0162143	0.884588	0.0462393	0.945396	0.155107	0.909141	0.328106	3.22581
CLDN20	32	1.94334	0.590982	30.4106	3.318	1	2.318	3.318	1.844	1.25705	1.537	2.246	1.03206	0.165241	0.708633	0.153415	0.0602689	0.948907	0.915209	0.081881	0.963863	0.0403309	0.951909	0.15481	0.94078	2.05572	3.79361
CLDN5	35	2.6006	1.53137	58.8851	7.111	1	6.111	7.111	2.109	2.89758	1.472	3.303	1.85014	0.304984	1.24346	1.06933	0.136078	0.151193	0.829101	0.0528929	0.892917	0.0955105	0.955905	0.407536	0.898209	0.5173	4.00938
CLDND1	35	1.8186	0.571884	31.4464	3.341	1	2.341	3.341	1.781	1.31443	1.315	2.069	1.13146	0.172202	0.723053	0.161235	0.0537297	0.851466	0.926833	0.0455	0.947524	0.0443368	0.959222	0.137881	0.879241	1.01372	2.85055
CLEC10A	31	2.27726	1.15146	50.5636	5.508	1	4.508	5.508	1.838	2.45267	1.445	2.8	1.61	0.259255	1.39276	2.16619	0.114388	0.447045	0.815817	0.0761786	0.949187	0.0839069	0.928566	0.463143	0.853884	0.928057	5.07579
CLEC12A	35	4.36257	3.8917	89.2065	22.87	1	21.87	22.87	3.408	6.41725	1.926	5.689	3.84426	0.381366	3.22881	14.9616	0.285445	-0.77544	0.56488	0.129417	0.93937	0.20514	0.973111	1.72198	0.552901	0.608995	4.76937
CLEC12B	35	4.6842	3.90271	83.3166	22.059	1	21.059	22.059	3.455	6.09522	2.155	6.127	3.43708	0.380433	2.69052	10.9854	0.305739	-0.819106	0.644404	0.165762	0.983128	0.212414	0.977193	1.62956	0.603088	0.785111	4.73465
CLEC16A	35	3.9954	1.86193	46.6018	8.92	1	7.92	8.92	3.503	2.26092	2.864	5.118	1.54748	0.24628	0.917559	0.945727	0.168822	0.956612	0.863215	0.301536	0.917529	0.100504	0.89413	0.544607	0.924991	3.07876	5.60582
CLEC17A	34	2.25753	0.812804	36.0041	3.998	1	2.998	3.998	2.257	1.32831	1.342	2.719	1.10261	0.200421	0.29584	-0.539797	0.0799144	0.859027	0.958617	0.0460595	0.865365	0.0680299	0.924985	0.193048	0.974946	0.633409	2.99096
CLEC1A	28	1.88054	0.882892	46.949	4.194	1	3.194	4.194	1.6165	1.97587	1.187	1.91	1.67225	0.231756	1.43893	1.4377	0.0935104	0.524635	0.759065	0.0318929	0.750928	0.0482791	0.967788	0.386143	0.957807	0.512568	7.91564
CLEC1B	35	5.79434	3.39337	58.5634	15.668	1	14.668	15.668	4.606	3.18454	3.035	8.3	1.76723	0.307118	1.16994	1.30209	0.305314	0.298691	0.850005	0.203369	0.566986	0.276944	0.934112	1.05837	0.862044	0.445725	3.52676
CLEC2B	35	2.44957	0.818039	33.3952	4.955	1	3.955	4.955	2.28	1.73465	1.773	2.9	1.36379	0.179729	0.828874	1.40329	0.0755347	1.08995	0.895229	0.100655	0.864588	0.0579053	0.974795	0.254476	0.836792	1.54174	3.77254
CLEC2D	35	2.99403	1.05889	35.3666	6.246	1	5.246	6.246	2.937	1.78618	2.32	3.605	1.4552	0.190623	0.700569	1.44911	0.0979193	1.23148	0.8979	0.168345	0.959972	0.0682789	0.988259	0.307155	0.784244	2.39498	3.56986
CLEC4A	35	2.47843	0.885791	35.74	6.123	1	5.123	6.123	2.499	2.05002	1.967	2.853	1.79565	0.173116	1.87574	7.66125	0.0736126	1.1534	0.725155	0.140393	0.953814	0.0449754	0.963874	0.34769	0.608447	3.08897	4.88
CLEC4C	27	2.93374	1.854	63.1959	6.07	1	5.07	6.07	2.254	2.24933	1.132	4.673	1.08496	0.345335	0.472016	-1.32554	0.225447	-0.222524	0.93156	0.0225714	0.867456	0.268418	0.955324	0.236629	0.871354	0.0763563	0.804081
CLEC4D	35	2.81523	1.72822	61.3882	9.343	1	8.343	9.343	2.535	3.29112	1.709	3.497	2.38576	0.287374	2.22406	6.67161	0.138803	0.316773	0.677315	0.1195	0.927092	0.093614	0.977741	0.765429	0.716499	1.21039	5.99178
CLEC4E	35	3.18609	1.51876	47.6685	7.277	1	6.277	7.277	2.822	2.22431	1.983	4.049	1.55026	0.250565	1.12164	1.32399	0.136967	0.720681	0.853969	0.138583	0.949866	0.0873596	0.943166	0.528905	0.928674	1.59762	5.96131
CLEC6A	28	1.77325	0.648394	36.5653	3.272	1	2.272	3.272	1.6005	1.41956	1.207	2.148	1.05773	0.196318	0.862715	-0.154279	0.0746927	0.690206	0.897951	0.0332143	0.935278	0.0613143	0.895466	0.178679	0.944023	0.56579	3.07216
CLEC7A	35	1.76529	0.607059	34.3887	3.737	1	2.737	3.737	1.649	1.65979	1.237	2.126	1.28739	0.183857	1.09771	1.79376	0.0556843	0.762968	0.883473	0.0322857	0.95852	0.0466386	0.992652	0.179929	0.768061	0.66845	2.98506
CLECL1	35	3.34474	1.67916	50.2031	7.054	1	6.054	7.054	3.138	1.92925	1.851	4.245	1.42615	0.276446	0.630218	-0.429351	0.158639	0.489237	0.937183	0.142417	0.929195	0.125388	0.983302	0.352298	0.847988	1.07331	2.42302
CLHC1	31	2.57713	1.48372	57.5726	7.867	1	6.867	7.867	2.061	3.33188	1.44	3.175	2.16283	0.284671	1.75725	4.26173	0.142142	0.302865	0.758697	0.0553571	0.824849	0.091	0.901391	0.630321	0.797864	0.556664	6.13107
CLIC1	35	2.99357	0.811852	27.1199	4.178	1	3.178	4.178	3.187	0.997176	2.264	3.481	0.912956	0.148779	-0.617663	-0.0469082	0.0764132	1.61813	0.93019	0.174214	0.95208	0.0486263	0.968072	0.0967262	0.900535	3.52353	1.8504
CLIC2	35	3.56546	1.60835	45.1091	7.679	1	6.679	7.679	3.178	2.10164	2.408	4.56	1.46469	0.246979	0.677431	0.0477396	0.151082	0.84598	0.926524	0.204679	0.968759	0.112079	0.924076	0.367333	0.924883	1.9145	3.28031
CLIC4	35	2.0396	0.638213	31.2911	3.956	1	2.956	3.956	1.943	1.52136	1.587	2.372	1.24621	0.166125	1.04364	1.60911	0.0581322	0.99322	0.871148	0.0805952	0.950417	0.0428281	0.975008	0.210762	0.874685	1.83437	4.41476
CLINT1	35	1.91091	0.533722	27.9302	2.959	1	1.959	2.959	1.821	1.07578	1.462	2.246	0.872217	0.154942	0.370287	-0.452754	0.050798	0.99655	0.95116	0.0682381	0.959123	0.0317123	0.957764	0.0925714	0.945286	2.15484	2.88107
CLIP1	35	2.37377	0.636613	26.8186	3.825	1	2.825	3.825	2.354	1.20008	1.84	2.892	0.976833	0.148681	-0.100753	-0.0455431	0.0605524	1.28383	0.949951	0.128333	0.940451	0.0441684	0.957718	0.105298	0.761529	2.85316	1.89564
CLIP4	35	1.91606	0.530162	27.6694	2.949	1	1.949	2.949	1.925	1.01247	1.461	2.287	0.852208	0.155081	0.263343	-0.659033	0.0509807	0.998405	0.970919	0.062131	0.914619	0.0415404	0.970737	0.0987857	0.912126	1.40921	2.23448
CLK1	35	1.90346	0.631568	33.18	3.486	1	2.486	3.486	1.824	1.36294	1.417	2.155	1.1536	0.178904	0.86191	0.610236	0.0584252	0.851803	0.898566	0.0667143	0.936906	0.0384018	0.991776	0.186833	0.94619	1.64116	4.6416
CLK2	34	1.99947	0.704706	35.2446	4.201	1	3.201	4.201	1.7915	1.78677	1.486	2.387	1.34101	0.185759	1.1706	1.93629	0.0656015	0.851444	0.859366	0.0742619	0.949471	0.0522786	0.956969	0.233881	0.828693	1.40937	3.87406
CLK3	35	6.10826	2.45522	40.1951	11.53	1	10.53	11.53	5.816	1.81052	4.585	7.616	1.38262	0.217303	0.464013	0.383189	0.227731	2.00911	0.903338	0.485845	0.945187	0.135388	0.953718	0.646452	0.940042	3.55645	4.70635
CLK4	35	1.75477	0.521187	29.7011	3.161	1	2.161	3.161	1.721	1.25567	1.337	1.962	1.10143	0.157748	0.980048	1.149	0.0474922	0.899913	0.871859	0.0456071	0.933519	0.0303	0.975761	0.185405	0.962592	1.44003	6.03639
CLMN	35	2.57334	0.776579	30.1778	4.649	1	3.649	4.649	2.622	1.39169	1.968	3.02	1.20828	0.163866	0.389238	0.844556	0.0723476	1.27109	0.911312	0.147595	0.88286	0.0536684	0.981544	0.191167	0.720691	2.47364	2.61537
CLN3	34	2.35453	0.660236	28.0411	3.421	1	2.421	3.421	2.434	0.994659	1.866	2.98	0.812416	0.158178	-0.117898	-0.899442	0.0657806	1.20337	0.984379	0.106595	0.900619	0.0589092	0.959928	0.0588452	0.967336	1.69769	1.00662
CLN5	35	1.69557	0.436532	25.7454	2.497	1	1.497	2.497	1.669	0.896944	1.307	2.082	0.71902	0.145748	0.143726	-1.11218	0.0423992	0.932387	0.990537	0.050131	0.942006	0.042693	0.978949	0.0513214	0.92975	1.12991	1.14169
CLN8	35	2.19306	0.631439	28.7926	3.447	1	2.447	3.447	2.164	1.13078	1.697	2.592	0.944059	0.161687	0.00503092	-0.555519	0.0608364	1.098	0.974663	0.113012	0.925849	0.0488912	0.986343	0.101238	0.974357	2.16973	2.04552
CLNS1A	35	2.36594	0.861302	36.4042	5.266	1	4.266	5.266	2.25	1.896	1.772	2.772	1.53896	0.193095	0.960907	2.49156	0.0783812	0.955081	0.869566	0.123786	0.946699	0.049793	0.984857	0.237857	0.63491	2.38969	3.07955
CLOCK	35	2.11529	0.581313	27.4815	3.467	1	2.467	3.467	1.978	1.24722	1.751	2.471	0.998381	0.148031	0.647729	-0.0151036	0.053723	1.14827	0.896787	0.0935119	0.894907	0.0324982	0.827284	0.117857	0.960498	3.11265	4.21054
CLP1	35	1.76149	0.389374	22.1049	2.668	1	1.668	2.668	1.764	0.945578	1.446	2.085	0.8	0.123713	0.0525874	-0.371806	0.037388	1.0885	0.968098	0.0623571	0.981029	0.0324579	0.967499	0.0664048	0.747149	1.94804	1.57992
CLPP	33	2.45842	0.81977	33.3454	4.622	1	3.622	4.622	2.388	1.51675	1.766	2.729	1.32723	0.17801	0.871317	0.88008	0.079641	1.10453	0.882472	0.0917143	0.7332	0.0579853	0.962097	0.277405	0.971651	1.20538	4.83157
CLPTM1	33	1.76012	0.47022	26.7152	2.792	1	1.792	2.792	1.692	1.0591	1.375	2.104	0.851711	0.149929	0.153478	-0.664289	0.0480247	0.943701	0.975304	0.0626548	0.938556	0.0447157	0.944679	0.0860595	0.882862	1.3921	1.79865
CLPTM1L	35	2.34229	0.610842	26.0789	3.458	1	2.458	3.458	2.419	1.01612	1.957	2.755	0.892196	0.143749	-0.431859	-0.0515674	0.0577672	1.30248	0.939062	0.149667	0.969678	0.0369579	0.979446	0.0765476	0.909747	4.00927	1.92382
CLPX	35	2.11294	0.652112	30.8627	3.905	1	2.905	3.905	2.068	1.40474	1.604	2.507	1.15876	0.169452	0.533696	0.429848	0.0614289	1.00722	0.93173	0.0959762	0.951833	0.0440825	0.978301	0.159643	0.839689	2.11829	3.10835
CLSTN1	33	1.88639	0.543431	28.8079	3.095	1	2.095	3.095	1.836	1.14107	1.376	2.234	0.93778	0.160837	0.33139	-0.379877	0.0552146	0.947746	0.965228	0.0521071	0.973042	0.0438162	0.968951	0.12319	0.940388	1.19424	2.72865
CLTA	35	3.72534	1.15907	31.1131	5.92	1	4.92	5.92	3.727	1.3201	2.815	4.621	1.0647	0.172436	-0.280876	-0.10533	0.110213	1.74152	0.949365	0.255893	0.920424	0.0904175	0.951679	0.199726	0.916521	2.73718	2.12733
CLTB	35	6.90317	6.06447	87.8505	34.444	1	33.444	34.444	5.624	5.94666	3.536	7.797	4.28934	0.379989	2.93934	12.2091	0.450047	-1.19768	0.578255	0.384369	0.915018	0.258916	0.965383	2.86413	0.676617	1.40708	7.75313
CLTC	34	1.78297	0.356057	19.9699	2.63	1	1.63	2.63	1.793	0.909091	1.507	1.969	0.827831	0.108545	0.278694	0.651522	0.0341823	1.18478	0.91396	0.0689167	0.883368	0.02471	0.976933	0.0978571	0.867454	2.5219	3.51642
CLU	35	4.32223	2.59495	60.0372	15.063	1	14.063	15.063	3.88	3.62448	2.577	5.522	2.54672	0.295272	2.01285	7.65986	0.218961	0.380924	0.747597	0.223714	0.975234	0.154554	0.98058	0.973119	0.590565	1.43959	3.79201
CLUAP1	34	1.91571	0.639125	33.3624	3.353	1	2.353	3.353	1.711	1.37522	1.401	2.544	0.924921	0.184499	0.530917	-0.773048	0.0624269	0.823235	0.946102	0.0639524	0.919907	0.0655717	0.931547	0.108131	0.846439	0.963117	1.49839
CLYBL	25	1.61468	0.581076	35.9871	3.667	1	2.667	3.667	1.551	1.71954	1.201	1.789	1.49078	0.177226	1.84018	5.49999	0.0687892	0.72042	0.759114	0.0450286	0.908132	0.0520879	0.972063	0.277629	0.652007	0.807617	3.57508
CMAHP	35	1.94966	0.631601	32.3955	3.722	1	2.722	3.722	1.901	1.43188	1.394	2.375	1.14611	0.174496	0.815537	0.943618	0.0583689	0.899017	0.89674	0.0496548	0.955773	0.0400158	0.960944	0.186202	0.797581	1.2342	3.86216
CMAS	35	4.5836	2.17215	47.3896	14.077	1	13.077	14.077	4.343	3.01105	3.561	5.239	2.49609	0.220699	2.34158	10.2322	0.173558	1.45956	0.670347	0.291631	0.878668	0.0969053	0.979171	0.889262	0.57108	2.70055	5.35206
CMC1	35	2.44977	1.23282	50.3237	6.864	1	5.864	6.864	2.106	2.78443	1.67	2.818	2.08091	0.239301	2.02123	5.33719	0.100579	0.63935	0.698888	0.108452	0.945703	0.0529825	0.934157	0.52525	0.783633	2.07225	8.31624
CMC2	35	2.29326	0.692925	30.2158	4.126	1	3.126	4.126	2.361	1.32402	1.755	2.688	1.16295	0.167012	0.259921	0.207682	0.0657112	1.11046	0.944269	0.0949643	0.89822	0.0477211	0.97964	0.153524	0.776012	1.8246	2.5484
CMC4	34	2.38515	0.802945	33.6644	4.452	1	3.452	4.452	2.3425	1.47364	1.595	2.923	1.18098	0.187824	0.30473	-0.126637	0.0791253	1.00045	0.962996	0.0809405	0.948485	0.0642332	0.988919	0.164619	0.776505	1.20858	2.01235
CMIP	33	2.08445	0.581883	27.9153	3.21	1	2.21	3.21	2.029	1.08921	1.681	2.47	0.894737	0.156236	0.182315	-0.483392	0.0592667	1.07692	0.96998	0.0939167	0.95885	0.0442868	0.979708	0.105357	0.941336	2.0755	2.2858
CMKLR1	25	1.57316	0.417956	26.5679	2.485	1	1.485	2.485	1.474	1.00746	1.201	1.821	0.815486	0.146656	0.535822	-0.628521	0.05546	0.85218	0.953742	0.0442286	0.904436	0.0563791	0.977781	0.113286	0.951158	0.72564	1.95465
CMPK1	35	2.9502	0.721751	24.4645	4.526	1	3.526	4.526	2.855	1.23503	2.526	3.484	1.01206	0.132721	-0.351105	0.836047	0.0671782	1.74099	0.909643	0.203226	0.880374	0.0472053	0.968972	0.132595	0.85622	3.91152	2.48206
CMPK2	35	2.68369	1.90636	71.0351	11.174	1	10.174	11.174	2.3	4.42348	1.541	2.843	3.57861	0.296164	3.00983	11.8248	0.136365	0.229121	0.537259	0.0796429	0.904462	0.0719877	0.985106	1.01367	0.746766	1.01577	10.6743
CMSS1	35	2.04203	0.713197	34.9259	4.078	1	3.078	4.078	2.032	1.51476	1.424	2.577	1.19441	0.190432	0.740579	0.713084	0.0667176	0.841111	0.918866	0.0567262	0.971389	0.0600667	0.966184	0.198476	0.794061	0.949474	2.71562
CMTM1	31	2.14187	1.00543	46.9415	5.999	1	4.999	5.999	2.002	2.497	1.44	2.551	1.95962	0.229358	1.9647	6.19121	0.0951806	0.618981	0.740844	0.0773571	0.929719	0.060674	0.921725	0.415393	0.649406	1.28602	4.8236
CMTM2	35	3.59483	1.3951	38.8086	7.714	1	6.714	7.714	3.329	2.01682	2.6	4.355	1.54168	0.211409	0.668878	0.923224	0.130389	1.24784	0.91718	0.204488	0.89447	0.106663	0.969222	0.36475	0.786423	1.76928	2.77469
CMTM3	35	2.0492	0.616053	30.0631	3.521	1	2.521	3.521	2.02	1.24802	1.581	2.332	1.08105	0.16372	0.535928	0.439164	0.0575605	1.01311	0.916647	0.0824881	0.977009	0.0406877	0.975566	0.174536	0.83405	2.03035	3.66739
CMTM5	35	4.55389	3.31535	72.8026	15.142	1	14.142	15.142	3.891	3.63454	2.318	5.542	2.55179	0.355236	1.77477	3.59761	0.277547	-0.441961	0.735876	0.175524	0.904842	0.207067	0.971106	1.448	0.865294	0.789827	6.23097
CMTM6	35	2.83726	0.733436	25.8502	4.16	1	3.16	4.16	2.896	1.09116	2.343	3.167	0.99779	0.141938	-0.257027	0.18337	0.069093	1.59358	0.931823	0.17594	0.918035	0.0411737	0.96879	0.121643	0.959778	4.04926	2.9269
CMTM7	35	3.37631	1.01554	30.0785	5.211	1	4.211	5.211	3.409	1.23526	2.543	4.077	1.03287	0.166476	-0.319126	-0.0941486	0.0964347	1.64049	0.9468	0.207869	0.854937	0.0637614	0.946233	0.116286	0.791964	2.94556	1.52643
CMTR1	35	3.59574	1.15441	32.1049	7.211	1	6.211	7.211	3.578	1.73589	2.962	4.11	1.51119	0.167344	0.600698	2.29773	0.103238	1.73747	0.839741	0.26731	0.915079	0.0653158	0.972453	0.392845	0.821491	3.85111	5.08086
CMTR2	35	1.96894	0.57317	29.1106	3.31	1	2.31	3.31	1.946	1.18705	1.499	2.268	1.01852	0.160352	0.361773	-0.0569961	0.0541683	0.993913	0.937806	0.0797619	0.947768	0.0369754	0.936404	0.147917	0.970002	2.18334	4.14394
CNBP	35	1.92706	0.465452	24.1535	2.642	1	1.642	2.642	1.885	0.871088	1.566	2.37	0.692827	0.135386	-0.100487	-0.772587	0.0447616	1.12135	0.971069	0.0888095	0.948837	0.0378158	0.923277	0.0311786	0.859058	2.41349	0.767138
CNDP2	33	1.68755	0.484416	28.7054	2.892	1	1.892	2.892	1.626	1.16359	1.278	2.005	0.943641	0.156741	0.759837	0.116271	0.0481364	0.869227	0.923253	0.0406429	0.987838	0.0336985	0.943714	0.124536	0.969059	1.26246	3.79484
CNEP1R1	35	1.90931	0.561519	29.4095	3.314	1	2.314	3.314	1.835	1.26104	1.439	2.205	1.04943	0.156074	1.02082	0.934338	0.0511266	0.989035	0.870471	0.0534881	0.777611	0.0343404	0.975937	0.178333	0.941119	1.24106	5.00784
CNIH1	35	1.64146	0.357684	21.7906	2.248	1	1.248	2.248	1.605	0.77757	1.34	1.938	0.643963	0.122949	0.11272	-0.956699	0.0346252	1.0182	0.983956	0.05225	0.961912	0.0318649	0.95544	0.0432262	0.947793	1.65084	1.34569
CNIH4	35	2.11026	0.518767	24.5831	2.995	1	1.995	2.995	2.175	0.917241	1.659	2.404	0.829867	0.136547	-0.278888	-0.393116	0.0494373	1.22039	0.953572	0.0955595	0.948332	0.0341825	0.963353	0.0777381	0.804449	2.75198	1.89908
CNN2	35	3.89154	1.51214	38.857	8.8	1	7.8	8.8	3.773	2.06732	2.911	4.829	1.61524	0.207493	0.631629	2.11757	0.138536	1.39789	0.881322	0.289262	0.95974	0.111386	0.9921	0.423738	0.640903	2.51223	2.45756
CNNM3	32	1.87006	0.502181	26.8537	3.484	1	2.484	3.484	1.8695	1.3287	1.53	2.149	1.15589	0.143544	0.909202	2.0309	0.0503809	1.03878	0.885714	0.0658214	0.905345	0.0456397	0.964156	0.1425	0.670468	1.35423	2.17122
CNOT1	33	3.05727	0.667989	21.8492	4.326	1	3.326	4.326	3.146	1.05722	2.803	3.426	0.970811	0.11373	-0.900192	2.06061	0.0632771	1.98156	0.839009	0.22506	0.890208	0.0309608	0.95848	0.122095	0.849305	6.75139	3.49436
CNOT10	35	2.71503	0.68869	25.3659	3.975	1	2.975	3.975	2.689	1.10636	2.198	3.277	0.907843	0.141086	-0.397901	-0.134286	0.0657196	1.53208	0.956162	0.153024	0.878072	0.0577018	0.972177	0.085119	0.857562	2.39527	1.30124
CNOT11	35	1.9802	0.556716	28.1141	3.775	1	2.775	3.775	1.924	1.44231	1.548	2.271	1.22193	0.149179	1.02809	1.97426	0.0506821	1.06792	0.870224	0.0723929	0.873874	0.0342684	0.966909	0.168905	0.801055	1.90926	4.08342
CNOT2	35	1.89414	0.433491	22.8859	2.967	1	1.967	2.967	1.966	1.00051	1.57	2.067	0.951621	0.121914	0.0713191	0.709712	0.039619	1.181	0.877077	0.0845238	0.964594	0.0224509	0.833285	0.123798	0.853041	4.3581	5.64489
CNOT4	35	1.94403	0.479248	24.6523	3.27	1	2.27	3.27	1.986	1.143	1.565	2.239	1.01385	0.135665	0.247734	0.491767	0.045249	1.12955	0.936026	0.075	0.968269	0.0329333	0.979472	0.100286	0.654672	2.25128	2.03533
CNOT6	35	1.6872	0.332462	19.705	2.609	1	1.609	2.609	1.722	0.934379	1.402	1.916	0.83977	0.10828	0.263741	0.554308	0.031344	1.12301	0.933283	0.0543571	0.852812	0.0266351	0.968161	0.0752262	0.703374	1.79766	2.05189
CNOT6L	35	1.957	0.488353	24.9542	3.07	1	2.07	3.07	1.886	1.09756	1.542	2.286	0.905512	0.138999	0.142519	-0.183082	0.0466703	1.11693	0.958963	0.0689286	0.836359	0.0354912	0.980703	0.103417	0.901476	1.65628	2.67847
CNOT7	35	1.8486	0.47041	25.4468	2.899	1	1.899	2.899	1.867	1.01714	1.463	2.158	0.879981	0.142092	-0.0196258	-0.419103	0.0450661	1.03741	0.963689	0.0707976	0.940382	0.0327053	0.952468	0.0804643	0.848016	2.13725	2.19048
CNOT8	35	1.96969	0.482632	24.503	3.361	1	2.361	3.361	1.89	1.24921	1.639	2.201	1.07269	0.13234	0.639807	1.06091	0.0447224	1.16468	0.901585	0.078619	0.895241	0.0344404	0.960386	0.151024	0.908288	2.12792	4.14721
CNP	32	1.65091	0.37255	22.5664	2.751	1	1.751	2.751	1.6355	1.07062	1.328	1.853	0.944954	0.122885	0.654634	1.00436	0.0380757	1.02266	0.919197	0.0390714	0.856762	0.0318456	0.956853	0.097381	0.725078	1.09856	2.31721
CNPPD1	35	6.14363	4.11437	66.9698	18.097	1	17.097	18.097	4.702	3.63611	3.069	8.833	1.93558	0.346954	1.29998	1.61374	0.365709	-0.439128	0.829569	0.277464	0.925695	0.28706	0.947258	1.34875	0.841987	0.944571	4.17634
CNPY2	35	3.99126	1.38973	34.8192	7.436	1	6.436	7.436	4.169	1.54378	3.016	4.747	1.3558	0.190696	-0.0566773	0.303957	0.130583	1.64075	0.92706	0.280488	0.96691	0.083007	0.936031	0.293048	0.812415	3.49056	3.06416
CNPY3	35	6.65451	2.08853	31.3851	11.115	1	10.115	11.115	6.6	1.53258	5.088	8.263	1.22413	0.171895	-0.413745	0.522903	0.196254	3.12195	0.927138	0.509036	0.835507	0.151211	0.93195	0.31019	0.759582	3.01803	1.67197
CNPY4	31	1.72113	0.54317	31.5589	3.921	1	2.921	3.921	1.708	1.71019	1.316	1.947	1.50026	0.151348	1.98846	8.22343	0.0504698	0.913613	0.713709	0.0594643	0.937759	0.0409902	0.949187	0.239143	0.525566	1.43323	3.23038
CNST	35	2.11651	0.668752	31.5969	3.473	1	2.473	3.473	2.062	1.19932	1.578	2.514	0.983691	0.176976	0.351669	-0.72083	0.0642647	0.95975	0.969626	0.093131	0.956467	0.0549439	0.98619	0.096381	0.958898	1.64393	1.70563
CNTF	32	1.82559	0.472376	25.8752	2.726	1	1.726	2.726	1.8035	0.957028	1.506	2.125	0.812235	0.14534	-0.06284	-0.696137	0.0497982	1.00392	0.977989	0.0735119	0.936075	0.0358353	0.972504	0.0677619	0.932356	1.97454	1.81286
CNTLN	35	2.5764	0.943131	36.6066	4.777	1	3.777	4.777	2.673	1.41302	1.666	3.3	1.14455	0.20558	0.231698	-0.63906	0.0908723	0.940699	0.974782	0.0881071	0.959863	0.0895614	0.967774	0.18131	0.862601	0.975721	1.80441
CNTNAP3	35	4.5834	2.7347	59.6652	13.682	1	12.682	13.682	4.09	3.10073	2.518	6.456	1.96437	0.304888	1.44917	3.12609	0.239754	0.267822	0.807056	0.186333	0.92072	0.148009	0.875891	0.902488	0.691576	1.32337	4.81442
CNTRL	35	2.25051	0.690453	30.6798	3.768	1	2.768	3.768	2.229	1.24181	1.648	2.682	1.03207	0.172037	0.0470407	-0.47457	0.0664266	1.05484	0.971862	0.0957857	0.977718	0.0502719	0.965051	0.125214	0.927849	1.93036	2.39472
COA1	35	2.23571	0.769818	34.4328	4.236	1	3.236	4.236	2.094	1.54537	1.585	2.876	1.12517	0.19097	0.522149	-0.213457	0.0732518	0.917182	0.950714	0.08075	0.914312	0.0707877	0.950741	0.153643	0.752383	1.09703	1.71764
COA3	35	2.94906	1.12225	38.0545	6.552	1	5.552	6.552	2.783	1.99497	2.086	3.542	1.56748	0.198318	1.19746	2.66726	0.100342	1.1429	0.839418	0.119679	0.761976	0.0735456	0.98357	0.390976	0.75262	1.26065	4.06784
COA4	33	2.36918	0.93625	39.5179	4.275	1	3.275	4.275	2.45	1.33673	1.329	3.024	1.083	0.22225	0.0820493	-1.0109	0.0958245	0.740165	0.979448	0.0543452	0.954016	0.0991495	0.952202	0.16956	0.961785	0.549159	1.72735
COA5	35	2.99534	1.06662	35.6093	5.459	1	4.459	5.459	3.084	1.44585	2.046	3.461	1.28836	0.195795	0.448691	0.012205	0.10062	1.18418	0.934416	0.128548	0.878402	0.0671912	0.94062	0.27725	0.98499	1.78661	4.32092
COA6	35	2.15863	1.00963	46.772	5.964	1	4.964	5.964	1.957	2.53654	1.382	2.576	1.92702	0.230676	1.84264	5.07892	0.0854317	0.620859	0.751794	0.0420952	0.754907	0.0730649	0.978317	0.404036	0.735424	0.444568	4.1569
COA7	24	1.34975	0.236404	17.5146	1.778	1	0.778	1.778	1.2955	0.60054	1.119	1.537	0.506181	0.0981483	0.192178	-1.2459	0.0331765	0.935043	0.984742	0.0215714	0.912149	0.0347413	0.956065	0.0356286	0.885972	0.592396	0.950354
COBLL1	28	1.67975	0.490071	29.1752	2.618	1	1.618	2.618	1.6615	0.973819	1.186	1.817	0.890479	0.161802	0.386257	-0.847959	0.0583144	0.83419	0.958096	0.0347143	0.966693	0.0405451	0.883046	0.07825	0.957943	0.937293	2.09364
COG1	35	2.6518	0.828154	31.2299	5.06	1	4.06	5.06	2.623	1.54785	2.113	3.176	1.27834	0.168009	0.407108	1.2883	0.0764384	1.27591	0.894521	0.173762	0.914777	0.0594246	0.982038	0.224702	0.722659	2.7238	2.78257
COG2	35	2.10503	0.503734	23.93	3.208	1	2.208	3.208	2.11	1.04645	1.882	2.368	0.932432	0.130343	-0.0898206	0.237282	0.0470742	1.25769	0.916965	0.11969	0.982312	0.0237561	0.981304	0.0993571	0.932127	5.04348	3.97278
COG3	35	2.00403	0.490984	24.4998	3.101	1	2.101	3.101	2.042	1.02889	1.54	2.303	0.912288	0.137105	0.0501639	-0.324834	0.0471406	1.1555	0.967934	0.0740952	0.916917	0.0371175	0.978528	0.0942976	0.902647	1.87054	2.34351
COG4	35	4.2978	1.37919	32.0907	8.435	1	7.435	8.435	4.174	1.78126	3.399	5.051	1.47199	0.169052	0.419707	1.9483	0.124654	2.05404	0.857724	0.314952	0.871635	0.0708053	0.942397	0.401631	0.778984	4.11415	4.68874
COG5	35	1.81114	0.42756	23.6072	2.701	1	1.701	2.701	1.861	0.914025	1.514	2.096	0.811546	0.131486	-0.163241	-0.354639	0.0408574	1.07571	0.95882	0.0844286	0.91782	0.030186	0.97266	0.0705	0.911789	2.63925	2.18936
COG6	35	1.99957	0.52038	26.0246	3.071	1	2.071	3.071	2.017	1.02677	1.527	2.328	0.889605	0.145948	0.0657891	-0.506028	0.0500695	1.09832	0.972063	0.0737262	0.967791	0.041214	0.965709	0.105774	0.970197	1.79272	2.57838
COG7	30	1.62547	0.397567	24.4587	2.574	1	1.574	2.574	1.6215	0.970706	1.294	1.843	0.854042	0.135348	0.458038	-0.031107	0.0440498	0.942694	0.951413	0.0521786	0.968444	0.0354471	0.988255	0.117393	0.946379	1.44251	3.17145
COG8	35	2.51471	0.694839	27.6309	3.917	1	2.917	3.917	2.553	1.14258	1.787	3.04	0.959539	0.153487	-0.218281	-0.331997	0.0662216	1.32273	0.953718	0.100881	0.890649	0.0422298	0.976639	0.11669	0.942089	2.17852	2.66547
COIL	35	2.38803	0.818373	34.2698	4.701	1	3.701	4.701	2.472	1.49717	1.81	2.854	1.29678	0.186902	0.545469	0.726869	0.0765756	1.00967	0.919323	0.110583	0.96903	0.0612702	0.960284	0.239786	0.853858	1.82129	3.47985
COL10A1	34	1.59432	0.388854	24.3899	2.675	1	1.675	2.675	1.5885	1.05445	1.249	1.852	0.904428	0.13414	0.604773	0.399026	0.0377731	0.933294	0.935748	0.0336905	0.960084	0.0307492	0.948571	0.0999167	0.838792	1.10895	2.87335
COL18A1	34	2.60968	1.26364	48.4214	6.026	1	5.026	6.026	2.2835	2.20101	1.56	2.92	1.72123	0.248967	1.2878	1.24988	0.114756	0.601439	0.817847	0.0620595	0.6884	0.0682487	0.988711	0.427036	0.940113	0.633119	5.94949
COL19A1	31	2.17932	0.96896	44.4615	4.399	1	3.399	4.399	1.74	1.95345	1.419	3.07	1.10717	0.236343	0.927828	-0.140969	0.0997944	0.582613	0.876861	0.0617857	0.862348	0.0835711	0.843518	0.232964	0.908767	0.755824	3.00325
COLGALT1	34	2.89912	0.716412	24.7114	4.043	1	3.043	4.043	2.819	1.07946	2.49	3.443	0.883822	0.135585	-0.571832	0.235742	0.0694267	1.68415	0.931309	0.20731	0.920901	0.0591424	0.95084	0.0631071	0.912091	3.39489	1.02355
COMMD1	35	2.43023	0.854269	35.1518	4.404	1	3.404	4.404	2.25	1.51289	1.667	3.062	1.11169	0.195507	0.447605	-0.238007	0.0815168	0.962926	0.95608	0.101905	0.92891	0.0703351	0.976104	0.20569	0.94116	1.3788	2.81974
COMMD10	35	1.84397	0.495168	26.8533	2.946	1	1.946	2.946	1.838	1.05876	1.493	2.194	0.886964	0.15062	0.169617	-0.463149	0.0476513	0.986249	0.972373	0.075869	0.948181	0.039086	0.986603	0.0934643	0.917811	1.86549	2.22452
COMMD2	35	1.7316	0.553828	31.9836	2.992	1	1.992	2.992	1.586	1.25599	1.279	1.984	1.00403	0.172403	0.86852	0.0353336	0.0512188	0.809662	0.898043	0.0476786	0.875377	0.0354123	0.98394	0.137893	0.95718	1.19783	3.78803
COMMD3	35	1.98629	0.610048	30.713	3.564	1	2.564	3.564	1.878	1.36528	1.51	2.295	1.11721	0.16974	0.568318	0.0274029	0.0578448	0.945079	0.944039	0.0730714	0.974614	0.0460123	0.964655	0.140036	0.88295	1.60448	2.78567
COMMD3-BMI1	35	2.35823	0.83104	35.24	4.517	1	3.517	4.517	2.349	1.49723	1.636	2.707	1.29922	0.192438	0.631607	0.388757	0.0778602	0.956745	0.921674	0.099881	0.954448	0.0501702	0.954482	0.222	0.950683	1.99077	4.40733
COMMD4	33	2.75091	1.03685	37.6911	5.415	1	4.415	5.415	2.651	1.66541	2.003	3.523	1.25319	0.208313	0.525802	0.0864303	0.104287	0.978034	0.945888	0.148679	0.980634	0.0855907	0.976129	0.23656	0.842744	1.74511	2.38618
COMMD5	35	2.06309	0.45709	22.1556	2.803	1	1.803	2.803	2.078	0.867661	1.651	2.471	0.729664	0.12452	-0.308236	-0.60812	0.0440754	1.26973	0.976287	0.0834881	0.857823	0.0404947	0.974632	0.0424167	0.968924	1.81461	1.04133
COMMD6	35	2.01286	0.616263	30.6164	3.376	1	2.376	3.376	1.957	1.2141	1.45	2.479	0.958451	0.170762	0.437305	-0.44776	0.0589714	0.951371	0.961479	0.0628333	0.810614	0.0573368	0.989821	0.127702	0.861559	0.897457	1.93862
COMMD7	34	2.67303	1.0271	38.4244	5.843	1	4.843	5.843	2.5605	1.89143	1.946	3.287	1.47338	0.207242	0.835761	1.44485	0.0978428	0.960781	0.899915	0.12675	0.969847	0.0737337	0.987999	0.312476	0.812985	1.68744	3.4872
COMMD8	35	1.90203	0.658518	34.6219	4.062	1	3.062	4.062	1.756	1.74374	1.529	2.119	1.44502	0.175235	1.45894	2.98836	0.0571843	0.872711	0.791786	0.0804167	0.972423	0.0294035	0.8947	0.227702	0.799582	2.97252	6.92076
COMMD9	35	2.74577	0.910653	33.1657	4.439	1	3.439	4.439	2.51	1.37012	2.192	3.474	0.989925	0.184578	0.194339	-0.637963	0.0869527	1.18062	0.957302	0.153964	0.969968	0.0585	0.905196	0.099369	0.977871	2.82019	1.83499
COMT	34	2.86035	1.06176	37.1198	6.111	1	5.111	6.111	2.7865	1.8342	2.241	3.133	1.63134	0.188831	1.08879	2.48795	0.0953986	1.19088	0.800568	0.181512	0.958715	0.0443891	0.976505	0.428071	0.901824	4.01462	8.9061
COPA	35	3.94971	1.0488	26.5538	5.772	1	4.772	5.772	3.936	1.2124	3.51	4.812	0.991687	0.142184	-0.859478	0.975349	0.0963507	2.2154	0.886164	0.350393	0.954103	0.0700456	0.951872	0.119833	0.84495	5.01408	1.51862
COPB1	35	2.18266	0.553948	25.3795	3.427	1	2.427	3.427	2.158	1.12465	1.847	2.479	0.979024	0.139523	0.0345178	0.087529	0.0522479	1.24219	0.93409	0.114595	0.947356	0.032207	0.968241	0.122881	0.963602	3.48133	3.79707
COPB2	35	2.9802	0.765907	25.6998	4.612	1	3.612	4.612	3.102	1.16441	2.419	3.479	1.03823	0.141193	-0.176277	0.417444	0.0721933	1.68072	0.932891	0.1815	0.853477	0.0503263	0.968717	0.1445	0.943678	3.17743	2.79705
COPE	34	3.63509	1.27595	35.1008	6.431	1	5.431	6.431	3.543	1.53288	2.723	4.566	1.18944	0.194839	0.188963	-0.0783743	0.125094	1.44594	0.953186	0.231774	0.902098	0.101329	0.981639	0.283476	0.917503	2.102	2.61479
COPG1	35	3.8642	1.13203	29.2954	6.122	1	5.122	6.122	3.893	1.31569	3.114	4.838	1.0587	0.160343	-0.409617	0.288715	0.106304	1.95073	0.925909	0.310202	0.866107	0.084314	0.943376	0.11231	0.622069	3.37778	0.878356
COPG2	34	2.83821	1.14392	40.3043	6.853	1	5.853	6.853	2.5615	2.28499	2.147	3.215	1.82053	0.20546	1.43701	3.55188	0.102996	1.03578	0.80392	0.154631	0.940231	0.0613808	0.937075	0.397119	0.768251	2.52769	5.30416
COPRS	29	1.8959	0.546308	28.8153	3.15	1	2.15	3.15	1.859	1.15654	1.547	2.214	0.971093	0.15963	0.335722	-0.196247	0.0626901	0.955544	0.954689	0.0879286	0.951842	0.0413	0.97945	0.135179	0.945562	2.06901	3.15984
COPS2	35	2.29963	0.583044	25.3538	3.351	1	2.351	3.351	2.344	1.00299	1.944	2.741	0.857716	0.141988	-0.239783	-0.445295	0.0560204	1.29126	0.969348	0.122964	0.948404	0.0455474	0.970901	0.0705952	0.947727	2.63714	1.51293
COPS3	35	2.50751	1.25496	50.0481	8.37	1	7.37	8.37	2.368	3.11233	1.744	2.905	2.53701	0.220644	2.97965	13.8702	0.0949232	0.798896	0.60072	0.10556	0.962712	0.0573474	0.982579	0.552595	0.544674	1.80349	5.34149
COPS4	35	2.02637	0.5854	28.8891	3.146	1	2.146	3.146	1.95	1.10051	1.533	2.464	0.870942	0.162468	-0.0544965	-0.76715	0.0564838	1.00966	0.977531	0.0730952	0.967921	0.048986	0.964052	0.103857	0.948084	1.49816	2.08502
COPS5	35	2.48409	0.924083	37.2001	4.735	1	3.735	4.735	2.481	1.50544	1.732	2.904	1.28616	0.202314	0.733231	0.135918	0.0862246	0.932042	0.914178	0.0936071	0.904209	0.0635263	0.92431	0.239845	0.951476	1.44147	3.88649
COPS6	33	2.37033	0.629377	26.5522	3.566	1	2.566	3.566	2.303	1.1142	1.83	2.833	0.905754	0.149007	-0.0557773	-0.538557	0.0642767	1.27763	0.975209	0.110714	0.875065	0.0494412	0.972826	0.0784286	0.944682	2.01428	1.54041
COPS7A	33	2.06839	0.620592	30.0036	3.425	1	2.425	3.425	2.05	1.18293	1.583	2.446	0.991415	0.165751	0.566586	-0.212091	0.0623917	1.00773	0.945046	0.0706786	0.884951	0.051875	0.979847	0.141488	0.901187	1.23053	2.50853
COPS8	35	1.7526	0.472809	26.9776	3.253	1	2.253	3.253	1.743	1.2926	1.361	2	1.1265	0.14401	0.886297	1.76802	0.0433025	0.973155	0.880731	0.045869	0.947298	0.029293	0.964523	0.155762	0.82826	1.53791	4.56617
COPZ1	35	2.11714	0.666274	31.4704	3.874	1	2.874	3.874	2.029	1.41646	1.654	2.393	1.201	0.170411	0.594474	0.874583	0.0618994	1.00295	0.906268	0.110321	0.946104	0.0436561	0.978501	0.182083	0.780465	2.44339	3.32673
COQ10A	28	1.89589	0.692247	36.513	4.612	1	3.612	4.612	1.7795	2.02978	1.468	2.104	1.71673	0.172907	2.22041	8.12128	0.0703352	0.876032	0.698552	0.0772143	0.907189	0.0434989	0.961286	0.308607	0.624354	1.67519	4.60793
COQ10B	35	1.93877	0.549069	28.3205	3.006	1	2.006	3.006	1.808	1.10951	1.459	2.335	0.859101	0.158649	0.395609	-0.728636	0.0527717	0.988881	0.969924	0.0562857	0.894977	0.0451123	0.973412	0.0917143	0.969834	1.14715	2.02555
COQ2	35	3.29277	0.991553	30.113	5.408	1	4.408	5.408	3.242	1.35965	2.567	3.852	1.14434	0.165849	0.0970416	0.160588	0.0936944	1.60627	0.93753	0.215524	0.878063	0.069814	0.981621	0.22106	0.974249	2.76143	3.14263
COQ5	35	1.79111	0.491591	27.4461	2.942	1	1.942	2.942	1.826	1.06353	1.309	2.203	0.881525	0.154362	0.227424	-0.733093	0.0474353	0.937279	0.977652	0.0481905	0.910787	0.0476632	0.976554	0.0783095	0.749213	0.942973	1.2605
COQ6	29	1.6291	0.53168	32.6364	2.867	1	1.867	2.867	1.488	1.2547	1.211	1.874	0.996265	0.17264	1.03527	0.675106	0.0582586	0.755224	0.870478	0.0383571	0.895033	0.0397	0.947216	0.189429	0.900878	0.912947	4.53808
COQ7	35	1.76226	0.437581	24.8307	2.815	1	1.815	2.815	1.737	1.04491	1.411	2.113	0.858968	0.138142	0.491321	-0.318988	0.0417669	1.01045	0.956618	0.0464048	0.865499	0.0351702	0.965911	0.0889405	0.918206	1.18227	2.40396
COQ9	33	2.21042	0.766286	34.6669	4.132	1	3.132	4.132	2.1	1.49143	1.623	2.547	1.22968	0.190187	0.673304	0.0112676	0.0765053	0.909833	0.931995	0.078131	0.909747	0.0607034	0.963357	0.185548	0.885471	1.21547	2.8095
CORO1A	35	5.75611	1.80484	31.3552	8.576	1	7.576	8.576	5.839	1.29748	4.675	7.281	1.04052	0.172628	-0.54955	0.256792	0.170482	2.68744	0.936842	0.516131	0.930426	0.13887	0.973866	0.166119	0.991123	3.55086	1.21742
CORO1B	34	3.2215	0.934456	29.0069	5.331	1	4.331	5.331	3.1865	1.35917	2.751	3.805	1.13824	0.15919	-0.17265	0.27287	0.090578	1.63639	0.931738	0.241119	0.939198	0.0704964	0.968369	0.189714	0.906646	3.31727	2.51959
CORO1C	35	2.09609	0.564143	26.9141	3.231	1	2.231	3.231	2.041	1.09309	1.737	2.538	0.879039	0.151274	0.17649	-0.697259	0.0544014	1.11686	0.976408	0.0815714	0.8887	0.0447316	0.962223	0.0831548	0.956219	1.68424	1.84737
CORO7	33	2.01582	0.71183	35.3122	3.516	1	2.516	3.516	1.755	1.43362	1.473	2.516	1	0.196189	0.522718	-0.800262	0.0719719	0.792295	0.955839	0.0596786	0.957096	0.0588676	0.942603	0.103048	0.96013	1.02936	1.78305
COTL1	35	2.8306	0.78421	27.7047	4.346	1	3.346	4.346	2.844	1.17651	2.425	3.227	1.03688	0.150168	-0.364596	0.415533	0.072928	1.5179	0.908058	0.226405	0.935982	0.0440702	0.986652	0.143452	0.938706	4.87354	3.09691
COX10	29	1.51176	0.421189	27.8609	2.446	1	1.446	2.446	1.399	1.0336	1.169	1.7	0.850588	0.148313	0.900255	-0.268939	0.0464443	0.815094	0.881554	0.0283571	0.952056	0.0312536	0.908563	0.0940357	0.930008	0.950759	3.07982
COX11	35	2.52003	0.963528	38.2348	4.927	1	3.927	4.927	2.504	1.56829	1.645	3.24	1.21204	0.212201	0.49322	-0.0411593	0.0917468	0.868587	0.952011	0.0915833	0.974458	0.0762737	0.973567	0.221	0.823556	1.20182	2.45101
COX14	35	1.80014	0.626451	34.8001	3.304	1	2.304	3.304	1.716	1.34266	1.282	2.088	1.10345	0.188545	0.839498	0.375397	0.0582317	0.751973	0.907263	0.0309167	0.756347	0.0428246	0.990215	0.186333	0.946261	0.551431	4.15795
COX15	35	2.22931	0.655653	29.4105	3.93	1	2.93	3.93	2.158	1.35774	1.831	2.472	1.18528	0.158645	0.512436	0.637869	0.0606787	1.1371	0.89932	0.130619	0.967238	0.0349561	0.981962	0.17706	0.916824	3.68063	4.7292
COX16	35	3.9824	1.29085	32.4138	6.476	1	5.476	6.476	3.933	1.39232	3.161	4.81	1.13846	0.176637	-0.293774	0.276231	0.120688	1.81002	0.917839	0.334452	0.906645	0.0681439	0.919896	0.160571	0.810611	4.83734	2.07642
COX17	35	3.2044	1.30272	40.654	7.196	1	6.196	7.196	3.07	2.01824	2.144	4.339	1.42798	0.221288	0.762715	1.05837	0.121658	1.01455	0.915742	0.154417	0.921115	0.105567	0.963335	0.291595	0.59664	1.39863	1.71076
COX18	27	1.45015	0.463368	31.9531	2.746	1	1.746	2.746	1.265	1.38024	1.119	1.718	1.0163	0.158875	1.47371	1.86098	0.0512686	0.732387	0.771244	0.0246571	0.938329	0.0346143	0.855296	0.214057	0.934416	0.781495	6.75613
COX19	34	2.278	0.583062	25.5954	3.766	1	2.766	3.766	2.3625	1.17079	1.838	2.61	1.05977	0.139274	-0.147277	0.518723	0.0560367	1.29736	0.915968	0.124655	0.953459	0.0358968	0.982803	0.11006	0.639891	3.3689	1.99623
COX4I1	35	7.73511	3.12616	40.4151	15.23	1	14.23	15.23	7.466	1.90597	5.901	9.468	1.50296	0.212661	0.616913	0.993042	0.282224	2.65509	0.855764	0.688119	0.839412	0.178256	0.951939	0.940583	0.890545	3.40397	4.93628
COX5A	35	3.43131	1.08291	31.5596	5.773	1	4.773	5.773	3.241	1.47269	2.763	4.013	1.18938	0.174255	0.113294	-0.055768	0.102585	1.58479	0.942264	0.212869	0.904416	0.0658316	0.956797	0.205452	0.93585	3.05652	3.05256
COX5B	35	1.9042	0.492054	25.8405	3.103	1	2.103	3.103	1.833	1.1473	1.543	2.299	0.914746	0.143044	0.401031	-0.205006	0.0467325	1.06302	0.947113	0.0715357	0.92723	0.0350965	0.892891	0.0985952	0.889068	2.11665	2.79724
COX6A1	35	2.25286	0.693931	30.8023	3.871	1	2.871	3.871	2.182	1.31577	1.693	2.807	1.0228	0.171805	0.381944	-0.373045	0.0664062	1.05755	0.961553	0.101143	0.938903	0.055293	0.978836	0.133869	0.905617	1.75459	2.23998
COX6B1	35	2.15577	0.73306	34.0045	4.029	1	3.029	4.029	2.065	1.46683	1.609	2.38	1.27269	0.184975	0.746322	0.148316	0.0684154	0.924294	0.914573	0.0887381	0.943921	0.0450965	0.980367	0.160048	0.921087	1.89459	3.3344
COX6C	35	1.89006	0.434989	23.0146	2.677	1	1.677	2.677	1.883	0.8906	1.686	2.088	0.803161	0.126246	-0.146416	-0.270799	0.0409384	1.15317	0.930023	0.0945357	0.955681	0.0205561	0.982818	0.0575	0.80444	4.47192	2.28953
COX7A2	35	1.83123	0.461581	25.2061	3.035	1	2.035	3.035	1.804	1.12805	1.499	2.058	0.988824	0.138646	0.496758	0.175193	0.0435599	1.04715	0.93512	0.0727262	0.98227	0.0301	0.981582	0.103833	0.863404	2.41785	3.03429
COX7A2L	35	1.56811	0.31507	20.0923	2.267	1	1.267	2.267	1.508	0.840186	1.268	1.809	0.700387	0.112968	0.176195	-0.711863	0.0303927	1.02105	0.977043	0.0359524	0.895429	0.0295719	0.96096	0.0552024	0.871168	1.13285	1.69229
COX7B	35	3.26154	1.09074	33.4425	5.968	1	4.968	5.968	3.363	1.47725	2.282	3.969	1.2517	0.186529	0.117208	-0.192952	0.104378	1.38274	0.96153	0.144214	0.816999	0.0935719	0.967829	0.207536	0.747717	1.30102	1.71351
COX7C	35	2.0132	0.646746	32.1253	3.876	1	2.876	3.876	1.953	1.47261	1.483	2.335	1.23169	0.172856	0.879777	1.25835	0.0597048	0.938514	0.89483	0.0675238	0.958235	0.0479018	0.979703	0.203786	0.824858	1.37874	3.58185
COX8A	35	2.34446	0.70509	30.0748	3.82	1	2.82	3.82	2.154	1.30919	1.823	2.887	0.976793	0.168002	0.295251	-0.529826	0.0675765	1.12808	0.964475	0.109536	0.951726	0.0526895	0.949335	0.114679	0.966028	2.08413	2.21477
CPA3	34	3.49524	1.6315	46.6779	7.348	1	6.348	7.348	3.5185	1.80418	1.673	4.577	1.38693	0.261987	0.217028	-0.616207	0.161735	0.664872	0.974537	0.0973452	0.975196	0.148876	0.979491	0.315619	0.848002	0.651	1.83542
CPD	35	2.69643	0.808228	29.974	4.721	1	3.721	4.721	2.595	1.43391	2.15	3.151	1.18089	0.162135	0.522469	0.365072	0.0750073	1.3463	0.904334	0.150786	0.857263	0.0448561	0.955171	0.181357	0.947669	3.01697	4.01133
CPEB2	35	1.8262	0.41146	22.531	2.642	1	1.642	2.642	1.78	0.922472	1.527	2.127	0.771979	0.12559	0.151166	-0.450485	0.0393496	1.11791	0.960314	0.0799524	0.897766	0.0339158	0.967477	0.0720119	0.964191	2.18752	2.11604
CPEB3	34	1.46841	0.373954	25.4666	2.383	1	1.383	2.383	1.368	1.01096	1.13	1.676	0.825179	0.139486	0.728601	-0.390774	0.0361766	0.835321	0.928079	0.0182024	0.944471	0.0306244	0.978072	0.0679762	0.854734	0.573957	1.93977
CPEB4	35	1.71809	0.413764	24.0828	2.699	1	1.699	2.699	1.645	1.03283	1.44	2.002	0.848651	0.131415	0.650439	0.171063	0.0387373	1.02082	0.920327	0.0601786	0.947655	0.0278316	0.92939	0.107202	0.957468	2.20473	3.96819
CPED1	35	2.62023	0.96046	36.6556	5.204	1	4.204	5.204	2.516	1.67091	2.103	3.272	1.28484	0.201552	0.330249	0.262936	0.0906076	0.989292	0.934458	0.149845	0.892846	0.0655596	0.929928	0.217417	0.782377	2.19449	2.79012
CPNE1	35	6.85763	2.09424	30.5388	10.761	1	9.761	10.761	6.781	1.43946	5.309	7.953	1.22734	0.166226	-0.348267	0.79283	0.195574	3.3373	0.915708	0.551667	0.757495	0.138304	0.988628	0.309083	0.895753	3.05626	2.02487
CPNE3	35	1.7262	0.383916	22.2405	2.548	1	1.548	2.548	1.73	0.894798	1.465	1.974	0.784195	0.123615	-0.172305	-0.311389	0.0366101	1.06722	0.954814	0.0665357	0.953509	0.0260649	0.985705	0.0674405	0.843427	2.46931	2.21394
CPNE8	35	1.94174	0.634451	32.6743	3.885	1	2.885	3.885	1.958	1.47344	1.402	2.348	1.22871	0.177604	0.810943	1.02044	0.0591672	0.876733	0.913179	0.059631	0.892512	0.0566456	0.97835	0.171393	0.755986	0.960341	2.33801
CPOX	35	1.90869	0.458441	24.0187	2.814	1	1.814	2.814	1.924	0.942827	1.447	2.233	0.81236	0.135154	0.135414	-0.77005	0.0442588	1.11203	0.978636	0.0502857	0.697993	0.0443772	0.981856	0.082881	0.960378	0.805541	1.82679
CPPED1	35	2.78471	0.936795	33.6406	5.374	1	4.374	5.374	2.684	1.62966	1.994	3.277	1.33476	0.183856	0.524109	0.613024	0.0878409	1.20358	0.923195	0.132	0.871956	0.0655719	0.959861	0.263821	0.90806	1.8287	3.80626
CPQ	35	4.16254	1.09318	26.2623	6.05	1	5.05	6.05	4.362	1.15773	3.509	4.942	1.02185	0.143288	-0.679048	0.784944	0.102331	2.32059	0.920066	0.30481	0.858188	0.0796421	0.956362	0.134952	0.932904	3.43436	1.65292
CPSF2	35	2.24089	0.502258	22.4134	3.098	1	2.098	3.098	2.355	0.89087	1.774	2.65	0.791698	0.123645	-0.593764	-0.296346	0.0475373	1.38522	0.940598	0.0867143	0.835332	0.0378298	0.957906	0.0475476	0.770847	1.99891	1.01144
CPSF3	35	2.66989	0.794312	29.7508	3.982	1	2.982	3.982	2.847	1.04742	2.196	3.201	0.931584	0.165354	-0.335522	-0.565673	0.0757437	1.3065	0.954772	0.120964	0.774311	0.0503474	0.957014	0.101536	0.989007	1.94392	2.08412
CPSF4	34	2.84082	0.913879	32.1695	5.134	1	4.134	5.134	2.8305	1.46052	2.146	3.415	1.21054	0.177793	0.308701	0.119232	0.0892089	1.27967	0.944941	0.162048	0.908693	0.0788834	0.976703	0.223833	0.902331	1.91122	2.62146
CPSF6	35	1.90971	0.55721	29.1777	3.343	1	2.343	3.343	1.869	1.25361	1.536	2.152	1.08875	0.158444	0.700822	0.486379	0.0519137	0.975267	0.911415	0.0830833	0.946181	0.0357456	0.984204	0.158	0.960123	2.2345	4.31197
CPSF7	35	2.37377	0.754771	31.7963	5.073	1	4.073	5.073	2.307	1.7655	1.903	2.634	1.54632	0.162448	1.34912	3.91483	0.0661594	1.1829	0.806756	0.112393	0.882143	0.0403088	0.975078	0.281536	0.788813	2.52254	5.65026
CPT1A	35	3.34271	1.17998	35.3001	6.455	1	5.455	6.455	3.347	1.62982	2.326	4.249	1.28383	0.195583	0.152775	0.137593	0.112168	1.32369	0.948805	0.166881	0.934899	0.0888772	0.97568	0.227714	0.65285	1.79918	1.71437
CPT1B	32	2.26912	1.288	56.7621	6.607	1	5.607	6.607	1.8005	3.11413	1.388	2.718	2.06291	0.273699	1.85364	3.99394	0.116562	0.345853	0.720712	0.0500357	0.928273	0.0717765	0.893974	0.541607	0.85356	0.72385	7.20462
CPT2	34	2.48232	0.674964	27.1908	4.297	1	3.297	4.297	2.481	1.3289	2.016	2.74	1.20328	0.142335	0.627187	1.5117	0.0624047	1.39024	0.847695	0.135964	0.826714	0.0367534	0.94668	0.233738	0.907884	3.23058	6.09901
CPVL	35	3.89897	1.51127	38.7608	7.635	1	6.635	7.635	3.821	1.73646	2.783	4.612	1.43864	0.211409	0.389357	0.365307	0.14142	1.35341	0.919441	0.255798	0.977804	0.082886	0.974374	0.410548	0.962045	3.097	4.89049
CR1	35	2.78154	1.23558	44.4205	8.12	1	7.12	8.12	2.714	2.62343	2.055	3.086	2.30719	0.203539	2.41684	9.94572	0.0971342	1.03313	0.648925	0.138964	0.914092	0.0465404	0.961395	0.545536	0.628234	2.83897	7.65972
CR1L	35	2.81206	0.891281	31.695	4.911	1	3.911	4.911	2.714	1.44105	2	3.527	1.10887	0.177389	0.106464	-0.445889	0.0855835	1.27155	0.968144	0.119119	0.855367	0.0798053	0.968509	0.137548	0.632908	1.31825	1.12631
CRADD	35	2.05114	0.518386	25.273	3	1	2	3	2.089	0.957396	1.64	2.414	0.8285	0.141633	0.060077	-0.554558	0.0498423	1.15398	0.970685	0.0884524	0.93403	0.0372263	0.967398	0.0763571	0.948573	2.29412	2.01125
CRBN	33	1.83545	0.446671	24.3357	2.763	1	1.763	2.763	1.839	0.958673	1.514	2.081	0.847189	0.13466	0.258624	-0.132054	0.0449799	1.0708	0.948143	0.0748095	0.967816	0.0296005	0.952974	0.0972857	0.912666	2.56667	3.14761
CRCP	35	2.55569	0.936408	36.6402	6.21	1	5.21	6.21	2.52	2.06746	1.956	2.811	1.85343	0.180439	1.65241	6.00847	0.0791179	1.13156	0.749564	0.137905	0.947608	0.0390491	0.906412	0.372381	0.710826	3.69208	7.47849
CREB1	35	1.71909	0.460897	26.8106	3.01	1	2.01	3.01	1.647	1.2204	1.376	1.945	1.03342	0.144688	0.844413	0.620364	0.0426745	0.950945	0.900158	0.0518095	0.972009	0.0263632	0.958897	0.113702	0.8564	1.9921	3.85192
CREB3	29	1.64686	0.483756	29.3744	3.178	1	2.178	3.178	1.65	1.32	1.253	1.908	1.14151	0.15637	1.06463	2.03905	0.0533433	0.846712	0.881547	0.04175	0.984605	0.0458179	0.977894	0.143286	0.591301	0.91747	1.89097
CREB3L2	32	1.73759	0.439655	25.3025	3.077	1	2.077	3.077	1.65	1.25879	1.444	1.9	1.09316	0.132552	1.02599	1.83382	0.0432275	1.02434	0.850705	0.0648571	0.849722	0.0243853	0.921407	0.147464	0.89285	2.45276	5.85984
CREB5	35	2.87197	1.15139	40.0904	6.307	1	5.307	6.307	2.807	1.89063	1.907	3.387	1.56687	0.209982	0.931491	1.99802	0.103467	1.00957	0.847908	0.131131	0.980865	0.0538404	0.979974	0.405952	0.833917	2.43777	6.41617
CREBBP	35	3.91963	0.915471	23.3561	5.92	1	4.92	5.92	3.893	1.26381	3.296	4.528	1.08657	0.1246	-0.64175	2.08106	0.0837919	2.41137	0.879639	0.255571	0.681664	0.0645105	0.982086	0.172417	0.840572	2.74981	2.28757
CREBL2	35	2.58754	0.711674	27.5038	4.109	1	3.109	4.109	2.615	1.18891	2.218	3.032	1.0254	0.14861	-0.329307	0.257475	0.0659739	1.40001	0.902344	0.187036	0.909595	0.0331105	0.942889	0.114929	0.866992	5.44936	3.19166
CREBRF	35	1.97731	0.423414	21.4136	3.049	1	2.049	3.049	1.997	1.02604	1.631	2.206	0.92883	0.117588	0.276311	0.370075	0.0398913	1.25927	0.932	0.0714762	0.736029	0.0305526	0.983831	0.102107	0.893362	1.7502	3.03469
CREBZF	35	1.82234	0.53679	29.456	3.227	1	2.227	3.227	1.714	1.2993	1.465	2.059	1.08159	0.159431	0.797364	0.623527	0.0498473	0.925091	0.905451	0.0638929	0.977133	0.0322491	0.970875	0.155071	0.940972	1.994	4.66044
CREG1	35	4.4526	2.88685	64.8352	15.077	1	14.077	15.077	3.751	3.75287	2.435	5.579	2.52321	0.309067	2.07778	6.11585	0.236105	0.202714	0.702343	0.189429	0.951189	0.15967	0.966452	1.23835	0.682055	1.16764	5.4734
CRELD1	28	1.60489	0.467863	29.1523	2.756	1	1.756	2.756	1.5255	1.1511	1.239	1.822	0.963776	0.158605	0.772655	0.287074	0.0546149	0.812976	0.922062	0.0488571	0.884015	0.0485055	0.983994	0.143536	0.888794	0.904908	2.67287
CRELD2	25	1.42988	0.373705	26.1354	2.132	1	1.132	2.132	1.344	0.842262	1.088	1.725	0.656232	0.143757	0.532381	-1.04622	0.0494123	0.78752	0.94699	0.0186	0.937658	0.0506923	0.972959	0.0658286	0.873589	0.353607	1.16596
CREM	35	1.78423	0.458007	25.6698	2.998	1	1.998	2.998	1.758	1.13652	1.454	2.021	0.988619	0.140173	0.571745	0.455222	0.0429095	1.01186	0.92162	0.0632024	0.964771	0.0272491	0.983749	0.126976	0.944747	2.27468	4.47508
CRIM1	35	2.15374	0.611254	28.381	3.559	1	2.559	3.559	2.007	1.27504	1.711	2.567	0.996884	0.157277	0.429882	-0.363243	0.0581162	1.10765	0.949163	0.0990476	0.915653	0.0506789	0.951937	0.116226	0.932532	1.87992	2.24663
CRIP1	34	3.47059	1.73501	49.9919	7.007	1	6.007	7.007	3.344	1.79635	1.782	4.881	1.23069	0.279379	0.463532	-0.689288	0.171256	0.47361	0.966166	0.118012	0.94061	0.163394	0.982651	0.319595	0.85979	0.691353	1.71142
CRIPAK	33	1.54542	0.528693	34.2102	2.802	1	1.802	2.802	1.326	1.35897	1.12	1.989	0.905983	0.183204	0.846645	-0.39689	0.0515251	0.669498	0.888058	0.0156667	0.840289	0.0475956	0.872483	0.0952024	0.844637	0.317016	1.9364
CRIPT	35	1.66431	0.44686	26.8495	2.675	1	1.675	2.675	1.589	1.05412	1.257	1.983	0.84468	0.14977	0.481919	-0.456233	0.0427658	0.894529	0.9617	0.0301905	0.851836	0.0362561	0.967719	0.0907857	0.903008	0.732986	2.33657
CRISP3	33	3.02791	3.01168	99.4641	13.789	1	12.789	13.789	1.852	6.90551	1.36	2.973	4.30172	0.425761	2.34218	5.86454	0.234609	-0.960443	0.567391	0.0472262	0.882129	0.08925	0.902388	1.50631	0.907459	0.517265	16.9723
CRISPLD2	35	4.66886	2.25283	48.2522	10.92	1	9.92	10.92	4.019	2.46828	3.144	6.736	1.47268	0.263466	0.652781	0.339368	0.211044	0.870066	0.921465	0.303548	0.958928	0.157419	0.879088	0.461714	0.717484	2.1034	2.39384
CRK	35	4.77234	1.41411	29.6314	7.752	1	6.752	7.752	4.833	1.39706	3.624	5.578	1.21047	0.1608	-0.0677432	0.604541	0.13166	2.40246	0.910185	0.284726	0.674943	0.0830579	0.91232	0.318893	0.954345	2.5361	4.01626
CRKL	35	3.02683	0.814895	26.9224	4.775	1	3.775	4.775	3.005	1.25624	2.472	3.619	1.04311	0.149196	-0.107833	0.103273	0.077479	1.63221	0.949193	0.164048	0.811708	0.0616053	0.974455	0.160845	0.941188	2.21815	2.52177
CRLF3	35	1.51114	0.340372	22.5242	2.173	1	1.173	2.173	1.5	0.782	1.135	1.78	0.658989	0.126957	0.174775	-0.910907	0.0329154	0.918666	0.981928	0.0209167	0.987766	0.0280772	0.953937	0.054881	0.963216	0.771389	1.97366
CRLS1	35	1.90609	0.491769	25.7999	2.9	1	1.9	2.9	1.914	0.992685	1.506	2.218	0.856628	0.144067	0.165214	-0.421212	0.0471134	1.05804	0.963735	0.0705119	0.972641	0.0311825	0.978625	0.088369	0.944286	2.24744	2.7345
CRNKL1	35	1.95117	0.43842	22.4696	2.983	1	1.983	2.983	1.898	1.04478	1.601	2.204	0.899728	0.12432	0.106358	0.0989773	0.0416174	1.20206	0.946147	0.0851071	0.883067	0.0294158	0.972932	0.0873333	0.90362	2.62601	2.75742
CROCCP2	35	2.54443	1.34789	52.9743	7.526	1	6.526	7.526	2.26	2.88761	1.439	3.253	2.00615	0.266923	1.69118	4.4271	0.116524	0.447	0.784708	0.0750119	0.912537	0.0725754	0.93698	0.468131	0.711054	1.00661	4.89497
CROT	35	2.7018	1.03541	38.3231	5.039	1	4.039	5.039	2.584	1.56308	1.776	3.206	1.25983	0.21245	0.495432	-0.285396	0.0984801	0.929158	0.949856	0.11431	0.948956	0.0732947	0.956689	0.20675	0.9125	1.54698	2.69051
CRTAP	35	3.14689	0.895006	28.441	5.133	1	4.133	5.133	3.205	1.28955	2.489	3.778	1.09397	0.15636	-0.211075	0.231534	0.0844196	1.62733	0.934166	0.211702	0.893576	0.0689088	0.973148	0.180381	0.86124	2.82101	2.31666
CRTC2	29	1.38714	0.317108	22.8606	2.197	1	1.197	2.197	1.341	0.892617	1.076	1.513	0.791143	0.124349	0.761802	0.170755	0.03573	0.851187	0.920428	0.0127143	0.843288	0.0235679	0.97092	0.0893929	0.936825	0.468559	3.65981
CRTC3	32	1.82666	0.476442	26.0828	3.061	1	2.061	3.061	1.7715	1.16342	1.572	1.992	1.03464	0.139242	0.815292	0.875595	0.0477366	1.039	0.883416	0.0787381	0.981496	0.0301559	0.982168	0.157464	0.963425	2.60925	5.12203
CRY1	35	2.51694	0.722827	28.7184	3.955	1	2.955	3.955	2.608	1.13305	1.887	3.03	0.975248	0.159339	-0.126028	-0.296915	0.0688073	1.27841	0.951459	0.121679	0.851734	0.0491807	0.867506	0.129417	0.971709	2.42913	2.94754
CRY2	34	2.39147	0.787049	32.9106	4.526	1	3.526	4.526	2.4465	1.44124	1.869	2.877	1.22558	0.180459	0.42983	0.503418	0.076224	1.05755	0.930135	0.120643	0.96742	0.0576078	0.9803	0.216405	0.870182	2.06669	3.33454
CRYBA1	30	1.63657	0.478748	29.2532	2.721	1	1.721	2.721	1.4955	1.15079	1.183	2.017	0.853247	0.160396	0.665054	-0.569903	0.0525582	0.821915	0.934046	0.0290357	0.818582	0.0474471	0.940183	0.0966071	0.916543	0.532811	1.98491
CRYBG3	35	3.19971	1.0077	31.4936	5.363	1	4.363	5.363	2.955	1.47648	2.473	4.013	1.08722	0.174673	0.191328	-0.273548	0.0958902	1.47369	0.950761	0.189369	0.88631	0.0716053	0.917757	0.161405	0.941955	2.55401	2.31352
CRYGS	29	1.62914	0.43583	26.7522	2.617	1	1.617	2.617	1.598	1.01189	1.272	1.988	0.81338	0.147488	0.561506	-0.0919219	0.0497719	0.882559	0.945522	0.0498571	0.96687	0.0468893	0.97975	0.108714	0.719866	1.04932	1.70353
CRYL1	32	2.21272	0.828558	37.4452	4.306	1	3.306	4.306	2.135	1.54848	1.586	2.512	1.31608	0.20182	0.792495	0.664898	0.083814	0.829788	0.900471	0.0913214	0.946021	0.0532	0.961473	0.246214	0.872239	1.68898	4.19856
CRYZ	35	3.43414	1.31808	38.3815	6.362	1	5.362	6.362	3.654	1.46743	2.44	4.284	1.25163	0.213025	0.208217	-0.221517	0.125513	1.17492	0.952101	0.235369	0.934767	0.112263	0.95374	0.30081	0.919553	2.05488	2.58346
CRYZL1	35	2.21994	0.786513	35.4294	4.316	1	3.316	4.316	2.15	1.54233	1.706	2.663	1.24521	0.18981	0.790756	0.833447	0.0722933	0.918664	0.8871	0.113036	0.898106	0.0407509	0.947151	0.22381	0.906272	2.63019	5.2551
CS	34	1.92662	0.485092	25.1784	2.737	1	1.737	2.737	2.025	0.857778	1.594	2.203	0.78847	0.140242	-0.280295	-0.536015	0.0477224	1.09148	0.959759	0.0936905	0.941162	0.0349608	0.920342	0.0710476	0.960157	2.7405	2.12013
CSAD	31	1.85932	0.680491	36.5989	3.577	1	2.577	3.577	1.632	1.57904	1.31	2.094	1.23066	0.189736	1.1576	0.709481	0.0683512	0.765703	0.834023	0.0501071	0.880228	0.038473	0.915891	0.227964	0.96107	1.25168	6.21758
CSDE1	35	2.53269	0.923959	36.4814	4.582	1	3.582	4.582	2.516	1.42369	1.864	3.024	1.18452	0.200532	0.480568	-0.0927243	0.0871373	0.964215	0.933881	0.134845	0.960079	0.054893	0.968651	0.213024	0.962864	2.43477	3.85753
CSE1L	35	2.2452	0.573783	25.556	3.309	1	2.309	3.309	2.278	1.01361	1.826	2.737	0.843624	0.142382	-0.40272	-0.278709	0.0548462	1.25797	0.959372	0.126619	0.954484	0.0458702	0.991252	0.0739643	0.883297	2.65799	1.43686
CSF1R	34	3.32541	1.24673	37.491	6.531	1	5.531	6.531	3.258	1.69767	2.395	4.055	1.364	0.204407	0.61493	0.617998	0.120058	1.2244	0.919604	0.182214	0.927923	0.0869897	0.977789	0.317726	0.790238	1.98784	2.95188
CSF2RB	35	3.12809	0.977078	31.2356	5.057	1	4.057	5.057	3.193	1.27059	2.357	3.648	1.11212	0.174174	-0.0691889	-0.236385	0.0934759	1.44552	0.961015	0.202548	0.935545	0.072607	0.978569	0.154095	0.856438	2.66699	1.85744
CSF3R	35	7.74117	2.85942	36.9378	14.654	1	13.654	14.654	7.673	1.77949	5.797	9.019	1.51392	0.196425	0.198932	0.945966	0.260881	3.04532	0.874011	0.605095	0.886944	0.105118	0.958793	0.70606	0.822213	5.325	5.76004
CSGALNACT1	35	2.48591	0.780352	31.391	3.964	1	2.964	3.964	2.492	1.18941	1.753	2.998	0.988659	0.176125	0.185238	-0.641792	0.0751182	1.13379	0.972968	0.0860476	0.818233	0.0648456	0.966176	0.152667	0.940816	1.12377	2.29252
CSGALNACT2	35	1.714	0.383329	22.3646	2.488	1	1.488	2.488	1.693	0.878913	1.387	1.971	0.754947	0.125127	0.232964	-0.491642	0.0367958	1.05168	0.967479	0.0571071	0.953131	0.0282632	0.977302	0.06925	0.917924	1.97058	2.30132
CSK	34	2.81268	0.776239	27.5979	4.146	1	3.146	4.146	2.98	1.0557	2.265	3.306	0.951603	0.153159	-0.501637	-0.262236	0.0760872	1.48115	0.952793	0.174143	0.940572	0.059709	0.95594	0.0849881	0.919876	2.86964	1.36967
CSNK1A1	35	2.01129	0.450755	22.4113	2.908	1	1.908	2.908	1.99	0.958794	1.67	2.284	0.835377	0.124891	0.150252	-0.232591	0.0430966	1.23555	0.959831	0.0811667	0.827564	0.0352772	0.991614	0.0799286	0.918716	1.92018	2.09917
CSNK1A1L	35	2.60797	0.962573	36.9089	5.03	1	4.03	5.03	2.471	1.63092	1.771	3.24	1.24383	0.203085	0.630989	0.21273	0.0908697	0.972316	0.935752	0.105107	0.924504	0.0741193	0.979471	0.235452	0.837869	1.3385	2.71742
CSNK1D	35	2.70189	0.688317	25.4754	4.175	1	3.175	4.175	2.704	1.17419	2.365	3.127	1.01535	0.135739	-0.308876	1.02356	0.062923	1.56927	0.877467	0.216845	0.907292	0.0393895	0.970809	0.146214	0.865857	5.14497	3.31072
CSNK1G1	35	1.91929	0.474696	24.7329	2.902	1	1.902	2.902	1.955	0.97289	1.455	2.208	0.861413	0.138317	-0.0533726	-0.47638	0.0455462	1.09945	0.966637	0.0646429	0.947686	0.0326211	0.961606	0.0845357	0.923342	1.95295	2.48833
CSNK1G2	34	2.81653	0.89874	31.9095	5.677	1	4.677	5.677	2.7615	1.69364	2.056	3.428	1.36435	0.171101	0.741489	1.86243	0.0851166	1.32699	0.889458	0.129607	0.733318	0.071	0.973727	0.219952	0.575288	1.37476	1.83028
CSNK1G3	35	2.29494	0.80648	35.1416	4.68	1	3.68	4.68	2.133	1.72527	1.667	2.671	1.37776	0.190916	0.689334	0.936427	0.0751711	0.941862	0.912231	0.102179	0.969582	0.0482614	0.973698	0.197679	0.735454	2.10824	3.09379
CSNK2A1	35	1.94054	0.542462	27.9541	3.032	1	2.032	3.032	1.844	1.10195	1.547	2.346	0.866155	0.156706	0.133693	-0.890326	0.0521731	1.00143	0.971279	0.0597381	0.82728	0.0417491	0.878772	0.0637381	0.850091	1.34704	1.47687
CSNK2A2	35	2.09503	0.652759	31.1575	3.468	1	2.468	3.468	2.236	1.10376	1.456	2.524	0.977813	0.172243	-0.0935551	-0.707439	0.0619112	0.980627	0.944545	0.0590714	0.936282	0.0538596	0.824574	0.132821	0.904705	1.24535	2.70571
CSNK2A3	35	2.42397	0.806423	33.2687	4.311	1	3.311	4.311	2.368	1.39823	1.934	2.898	1.14251	0.183276	0.153566	-0.119819	0.0762204	1.052	0.938007	0.119083	0.883746	0.0430561	0.955442	0.173143	0.935959	2.55823	3.93932
CSNK2B	35	2.16354	0.677495	31.3141	3.721	1	2.721	3.721	2.14	1.2715	1.738	2.542	1.07042	0.170776	0.462705	0.304103	0.0633913	1.0225	0.919258	0.114524	0.954012	0.041086	0.9642	0.185929	0.94001	2.75797	4.41182
CSPP1	35	3.49063	1.48547	42.556	8.464	1	7.464	8.464	3.384	2.20567	2.477	4.559	1.6372	0.226126	0.9565	2.30926	0.135423	1.05302	0.872657	0.202524	0.949616	0.0951088	0.898307	0.364179	0.539634	2.25102	2.30021
CSRNP1	35	3.36126	1.11394	33.1404	5.512	1	4.512	5.512	3.234	1.39518	2.502	4.233	1.06591	0.185702	-0.0155729	-0.538379	0.107092	1.4336	0.97047	0.223607	0.892479	0.0953088	0.977737	0.135333	0.889021	2.14155	1.29111
CSRNP2	34	2.27174	0.704816	31.0255	4.266	1	3.266	4.266	2.191	1.49064	1.764	2.679	1.21911	0.169136	0.551347	0.778062	0.0678645	1.08411	0.919388	0.111202	0.956914	0.0478535	0.978899	0.193714	0.85179	2.27162	3.52243
CSRP1	34	3.07897	1.15712	37.5813	6.58	1	5.58	6.58	2.826	1.97452	2.314	3.723	1.49879	0.200634	0.842907	1.37806	0.109108	1.16958	0.881711	0.198905	0.929067	0.0748421	0.948848	0.324679	0.812402	2.60225	3.71434
CST3	35	3.18557	1.2926	40.5768	6.245	1	5.245	6.245	3.016	1.73906	2.314	3.765	1.39309	0.220419	0.55344	0.298001	0.120469	1.01714	0.912027	0.203643	0.944321	0.071814	0.958222	0.359857	0.976296	2.79456	5.10547
CST7	35	6.00411	4.04291	67.3356	21.719	1	20.719	21.719	5.503	3.76504	3.058	6.715	3.08548	0.322498	2.0273	6.06606	0.332211	0.0243126	0.708973	0.265429	0.892546	0.209026	0.954997	1.90095	0.844698	1.18679	8.04395
CSTA	35	2.55454	1.08947	42.6481	5.494	1	4.494	5.494	2.305	1.94967	1.858	3.388	1.32645	0.229947	0.893461	0.755721	0.100781	0.740481	0.898508	0.112988	0.939535	0.0724965	0.937709	0.274679	0.773798	1.56157	3.12656
CSTB	35	2.99111	1.10101	36.8093	5.759	1	4.759	5.759	2.68	1.77575	2.106	3.714	1.28137	0.203215	0.562999	-0.0186631	0.104286	1.11397	0.942018	0.131476	0.829536	0.0943526	0.968327	0.250726	0.852793	1.19373	2.34028
CSTF1	35	2.75846	0.834966	30.2693	5.331	1	4.331	5.331	2.745	1.57778	2.128	3.262	1.32771	0.163371	0.516329	1.51018	0.0773179	1.36673	0.900353	0.146619	0.889543	0.0615281	0.967002	0.222524	0.688375	2.19208	2.57455
CSTF2	28	1.55304	0.377334	24.2965	2.458	1	1.458	2.458	1.462	0.997264	1.296	1.692	0.861702	0.130006	0.874581	0.398864	0.0433205	0.924889	0.891885	0.0486786	0.771719	0.0314967	0.986038	0.122821	0.957977	1.20959	3.78852
CSTF2T	35	2.03446	0.50743	24.9418	3.625	1	2.625	3.625	2.082	1.26081	1.729	2.271	1.15588	0.130819	0.43228	2.08272	0.0456622	1.21254	0.850256	0.104881	0.98508	0.0267947	0.969039	0.145119	0.642614	3.97903	3.59157
CSTF3	35	2.20571	0.673785	30.5472	3.774	1	2.774	3.774	2.087	1.32918	1.746	2.604	1.06528	0.16822	0.540433	0.116838	0.0636597	1.05984	0.937294	0.0906667	0.93832	0.0507474	0.966804	0.168655	0.872692	1.73399	2.99991
CTAGE15	33	1.7507	0.506461	28.9291	3.056	1	2.056	3.056	1.766	1.16421	1.277	1.96	1.04898	0.158087	0.627133	0.275323	0.0503666	0.894464	0.92471	0.0383214	0.962868	0.0348382	0.966286	0.149667	0.954524	1.09609	4.24375
CTAGE4	30	1.54927	0.386899	24.973	2.321	1	1.321	2.321	1.432	0.922486	1.225	1.837	0.719107	0.139121	0.454481	-0.790786	0.0431551	0.880363	0.964206	0.0391071	0.961966	0.0376574	0.935528	0.0773929	0.96392	1.06785	2.11756
CTAGE5	35	1.57923	0.332007	21.0233	2.217	1	1.217	2.217	1.644	0.740268	1.215	1.831	0.664664	0.118791	-0.127026	-0.982085	0.032186	0.999881	0.9868	0.0348452	0.943429	0.0311404	0.983282	0.0466667	0.910574	1.07362	1.38778
CTBP1	35	2.7718	0.803712	28.996	4.239	1	3.239	4.239	2.822	1.14777	2.167	3.37	0.961128	0.161988	-0.353748	-0.450262	0.0770342	1.38518	0.964619	0.157786	0.947366	0.0644596	0.976815	0.114024	0.933758	2.37402	1.69095
CTBP2	35	2.30909	0.620918	26.8902	3.893	1	2.893	3.893	2.233	1.29557	2.016	2.499	1.15766	0.137785	0.715657	1.68051	0.0545857	1.32654	0.811483	0.149357	0.906439	0.0265509	0.986209	0.222167	0.916615	5.17031	7.77711
CTBS	35	2.28726	0.813176	35.5525	4.69	1	3.69	4.69	2.126	1.73565	1.666	2.622	1.40732	0.189066	1.01897	1.17126	0.0741936	0.951773	0.874082	0.0967262	0.863009	0.0520544	0.991772	0.24856	0.923339	1.61692	4.44552
CTC1	34	2.34529	0.759116	32.3676	4.661	1	3.661	4.661	2.4585	1.48912	1.726	2.739	1.33662	0.175456	0.606204	1.27281	0.0726796	1.0734	0.909023	0.10006	0.945826	0.0598359	0.947456	0.202238	0.686094	1.66936	2.44752
CTCF	35	1.92083	0.48877	25.4458	2.901	1	1.901	2.901	1.945	0.977378	1.55	2.113	0.899669	0.137938	0.132601	0.0226513	0.045458	1.10258	0.90824	0.085131	0.974846	0.0205333	0.967914	0.120952	0.939583	4.17568	5.71812
CTDNEP1	35	1.91149	0.520613	27.236	2.96	1	1.96	2.96	1.88	1.04255	1.559	2.268	0.864198	0.151479	0.16781	-0.479944	0.0496776	1.01729	0.956049	0.0718095	0.934628	0.0311614	0.912204	0.0825595	0.885019	2.36109	2.57046
CTDP1	35	3.76603	1.15056	30.5509	6.374	1	5.374	6.374	3.773	1.42433	2.748	4.462	1.20439	0.168766	0.0134527	0.154779	0.109045	1.80321	0.943166	0.22031	0.798394	0.0755526	0.984537	0.219226	0.882218	2.36466	2.60008
CTDSP1	35	4.29209	1.24508	29.0087	6.364	1	5.364	6.364	4.287	1.25122	3.565	5.142	1.04317	0.157794	-0.629581	0.498923	0.116197	2.20053	0.914512	0.353893	0.955652	0.0708175	0.94942	0.153869	0.981775	5.03005	2.2468
CTDSP2	35	2.76726	0.764698	27.6338	5.156	1	4.156	5.156	2.753	1.50963	2.243	3.251	1.27838	0.147078	0.319374	2.00343	0.0698289	1.51034	0.875547	0.171345	0.929009	0.0534632	0.988892	0.18175	0.53191	3.01084	1.82856
CTDSPL	35	4.29663	2.18141	50.7703	10.791	1	9.791	10.791	3.993	2.45204	2.593	5.874	1.66684	0.272776	0.858347	1.16406	0.201082	0.677161	0.892191	0.206357	0.937711	0.138035	0.869784	0.637952	0.818336	1.61171	4.3483
CTDSPL2	35	1.78289	0.410341	23.0155	2.966	1	1.966	2.966	1.827	1.07608	1.45	2.061	0.953906	0.125932	0.429578	0.687403	0.038521	1.08951	0.925327	0.0662619	0.928918	0.0360754	0.968795	0.10425	0.731561	1.76115	2.18214
CTLA4	30	1.58873	0.592344	37.284	3.48	1	2.48	3.48	1.308	1.89602	1.203	1.941	1.27769	0.187209	1.48949	2.46416	0.0595511	0.665692	0.783309	0.0366786	0.952726	0.0457868	0.812832	0.23425	0.861308	0.938944	5.42122
CTNNA1	35	3.70963	1.12069	30.2103	6.333	1	5.333	6.333	3.693	1.44408	2.841	4.331	1.23136	0.165939	-0.0192682	0.389864	0.105613	1.80859	0.932511	0.241048	0.861668	0.0711789	0.974183	0.217143	0.828399	2.99537	2.59414
CTNNAL1	35	5.49326	3.33639	60.736	15.905	1	14.905	15.905	4.539	3.28376	3.097	6.801	2.19159	0.311249	1.43513	2.66022	0.293343	0.213091	0.811684	0.285917	0.874216	0.230791	0.974617	1.16254	0.782991	1.11123	4.04678
CTNNB1	35	2.01866	0.492835	24.414	3.107	1	2.107	3.107	1.969	1.07009	1.741	2.176	0.96829	0.129627	0.332588	0.661359	0.044895	1.21055	0.871328	0.112786	0.927558	0.0230368	0.925944	0.147429	0.93447	4.90442	6.45861
CTNNBL1	35	2.88594	0.946434	32.7946	4.881	1	3.881	4.881	2.878	1.34851	2.07	3.77	1.02944	0.184852	0.0163436	-0.679062	0.0915272	1.23845	0.981994	0.151036	0.947623	0.0840439	0.978757	0.123893	0.782398	1.73994	1.1784
CTNND1	34	2.66353	0.94498	35.4785	4.856	1	3.856	4.856	2.53	1.52411	1.924	3.208	1.202	0.195264	0.60328	-0.133697	0.0918604	1.05597	0.93708	0.105155	0.809852	0.0816729	0.979698	0.243119	0.954933	1.0643	2.90149
CTNS	30	1.52797	0.347676	22.7542	2.157	1	1.157	2.157	1.521	0.760684	1.296	1.759	0.65776	0.128126	0.149528	-0.964474	0.039198	0.920398	0.9851	0.0424286	0.783937	0.0336221	0.971013	0.0531071	0.975114	1.0188	1.5862
CTPS1	33	2.31076	0.691606	29.9298	3.933	1	2.933	3.933	2.22	1.32117	1.791	2.837	1.03384	0.165525	0.414666	-0.142431	0.0696073	1.12743	0.947118	0.0990238	0.867719	0.0510956	0.940003	0.132952	0.821391	1.78898	2.2737
CTPS2	30	1.40217	0.315274	22.4848	2.302	1	1.302	2.302	1.3575	0.959116	1.14	1.556	0.836761	0.120414	0.997046	1.14592	0.0338058	0.878177	0.891061	0.0262143	0.94406	0.0270044	0.986593	0.107036	0.838619	0.928891	3.36916
CTR9	35	2.80923	0.814901	29.008	4.935	1	3.935	4.935	2.712	1.45096	2.344	3.351	1.17428	0.156816	0.190773	0.787354	0.0755815	1.44876	0.903256	0.202167	0.94514	0.0531789	0.958689	0.207262	0.856707	3.7479	3.48285
CTSA	35	2.66091	1.03014	38.7136	5.33	1	4.33	5.33	2.668	1.62294	1.765	3.384	1.27955	0.214956	0.47186	-0.0133983	0.0981336	0.894509	0.952874	0.110381	0.879699	0.0826491	0.979962	0.243274	0.884421	1.19889	2.65648
CTSB	35	3.67649	2.15121	58.5127	10.685	1	9.685	10.685	3.33	2.90841	2.02	4.417	2.19266	0.29622	1.54236	3.10123	0.186846	0.313249	0.792123	0.146036	0.975893	0.132982	0.978067	0.887583	0.885716	1.09572	6.04423
CTSC	35	2.06866	0.514756	24.8836	3.176	1	2.176	3.176	2.099	1.03668	1.679	2.348	0.926746	0.139384	-0.0100805	-0.443249	0.0494697	1.1782	0.969764	0.0807976	0.922418	0.0391246	0.971959	0.0947262	0.92657	1.95988	2.30808
CTSD	35	5.88814	1.69701	28.8208	8.976	1	7.976	8.976	5.86	1.36109	5.115	7.085	1.12576	0.153977	-0.73738	1.19421	0.15555	3.08824	0.88219	0.570964	0.911414	0.0982684	0.931949	0.2025	0.877223	5.68223	1.93968
CTSH	35	2.80749	1.05408	37.5454	5.035	1	4.035	5.035	2.482	1.62571	1.997	3.657	1.10336	0.208386	0.392205	-0.612785	0.100375	1.00074	0.952111	0.152429	0.857008	0.0979228	0.932966	0.204024	0.946795	1.42989	2.1144
CTSL	34	2.99303	1.32109	44.1389	6.152	1	5.152	6.152	2.745	1.87687	1.849	3.995	1.28961	0.244307	0.606011	-0.385494	0.12915	0.732904	0.947742	0.116679	0.944079	0.110638	0.958037	0.244429	0.844443	1.03924	1.94732
CTSO	35	2.11497	0.758072	35.8431	4.15	1	3.15	4.15	2.065	1.52542	1.54	2.534	1.24309	0.196563	0.702798	0.289103	0.0713252	0.831118	0.929511	0.0680952	0.953446	0.0534807	0.984657	0.194345	0.892536	1.23291	3.29395
CTSS	35	2.37083	0.720885	30.4064	3.989	1	2.989	3.989	2.364	1.26438	1.817	2.738	1.09167	0.164947	0.532949	0.415426	0.0670938	1.16314	0.909542	0.113595	0.806466	0.0471526	0.974678	0.201631	0.89689	1.99333	3.93486
CTSW	32	3.44866	1.90289	55.1778	9.18	1	8.18	9.18	2.9135	2.80762	1.889	4.861	1.68278	0.293783	1.05573	1.06931	0.190152	0.311143	0.878735	0.121833	0.933202	0.151428	0.898115	0.463738	0.730196	0.835995	2.48986
CTSZ	35	5.83817	1.9439	33.2963	10.949	1	9.949	10.949	5.585	1.78138	5.089	6.647	1.49677	0.176492	0.00130853	1.28127	0.176782	2.65609	0.868403	0.556893	0.926304	0.0970614	0.94152	0.497702	0.882374	5.64481	4.80559
CTTN	35	3.73277	2.19441	58.7876	11.736	1	10.736	11.736	2.967	3.61847	1.978	4.385	2.44835	0.296691	1.63052	4.04715	0.190009	0.31261	0.787233	0.152988	0.923507	0.1058	0.925075	0.727952	0.717567	1.44356	5.33707
CTU1	33	1.91927	0.828709	43.1783	4.726	1	3.726	4.726	1.749	2.13036	1.419	2.136	1.74438	0.214527	1.66678	3.67508	0.0749298	0.645466	0.764392	0.0575	0.821788	0.0391495	0.980458	0.326238	0.825287	1.23104	7.0143
CUBN	26	1.45069	0.396752	27.3491	2.917	1	1.917	2.917	1.325	1.44679	1.185	1.606	1.19365	0.131741	2.03955	6.60987	0.0441689	0.854412	0.725021	0.0381714	0.953524	0.0294901	0.941989	0.201143	0.658667	1.31023	4.76923
CUEDC2	28	1.81007	0.545901	30.1591	2.918	1	1.918	2.918	1.7485	1.09694	1.406	2.094	0.91595	0.166244	0.573276	-0.42095	0.0645638	0.873897	0.94651	0.0638571	0.971642	0.0504176	0.977272	0.145286	0.951399	1.25927	2.80536
CUL1	35	3.21311	1.0929	34.0136	5.937	1	4.937	5.937	3.233	1.52706	2.431	3.758	1.31373	0.184739	0.205553	0.412797	0.101841	1.37997	0.911756	0.193286	0.976834	0.0733351	0.932457	0.304917	0.849587	2.76108	3.78833
CUL2	35	2.067	0.542293	26.2358	3.04	1	2.04	3.04	2.167	0.941394	1.508	2.56	0.796875	0.146376	-0.323081	-0.690143	0.0519095	1.13263	0.962088	0.0728929	0.963078	0.0402228	0.916879	0.0672143	0.847506	1.90354	1.54461
CUL3	35	1.77723	0.420229	23.6452	2.863	1	1.863	2.863	1.722	1.08188	1.429	2.025	0.92	0.130641	0.412761	0.212909	0.0398347	1.0602	0.943499	0.0627381	0.932013	0.0310614	0.985623	0.0972024	0.807129	1.90995	2.56264
CUL4A	35	3.46697	1.53204	44.1895	7.498	1	6.498	7.498	3.102	2.09478	2.351	4.151	1.56541	0.233442	1.00049	0.916156	0.138857	0.967553	0.862548	0.184655	0.949482	0.0763509	0.929234	0.483321	0.980451	2.4712	6.67918
CUL4B	35	1.92306	0.417511	21.7108	3.061	1	2.061	3.061	1.913	1.07737	1.599	2.151	0.958159	0.11863	0.396192	0.652004	0.0391403	1.21853	0.92279	0.0713333	0.804624	0.0292439	0.972141	0.105357	0.847613	2.01893	3.14121
CUL5	35	2.18449	0.67604	30.9473	3.684	1	2.684	3.684	2.14	1.25421	1.703	2.512	1.06847	0.169129	0.467796	0.0746102	0.0633877	1.04351	0.923111	0.10856	0.962042	0.0383526	0.916808	0.160214	0.946105	2.97022	4.31089
CUL9	32	1.63556	0.448952	27.4494	2.985	1	1.985	2.985	1.6025	1.23869	1.264	1.862	1.06606	0.148471	0.776969	1.1824	0.0455759	0.88356	0.906888	0.0429286	0.965042	0.0403691	0.953071	0.135964	0.812465	1.07676	2.87114
CUTA	35	2.91251	1.08327	37.1937	6.295	1	5.295	6.295	3.041	1.7412	1.912	3.487	1.5185	0.199016	0.46627	1.59075	0.0994476	1.12246	0.88492	0.148893	0.949826	0.0745596	0.939609	0.302488	0.659832	2.01868	2.84899
CUTC	35	1.97223	0.569888	28.8957	3.474	1	2.474	3.474	1.808	1.36836	1.562	2.129	1.16205	0.150859	1.08991	1.22098	0.0510465	1.05339	0.842445	0.0738214	0.818113	0.0294351	0.976794	0.170512	0.890152	2.10052	5.27899
CUX1	35	3.4844	1.01037	28.997	5.706	1	4.706	5.706	3.581	1.31416	2.543	4.112	1.14446	0.159693	-0.105366	0.168594	0.0954669	1.76599	0.93742	0.18375	0.737948	0.0682386	0.911245	0.207595	0.947008	2.18066	3.16159
CWC15	35	2.07514	0.70738	34.0883	4.025	1	3.025	4.025	2.053	1.47345	1.479	2.398	1.26147	0.181426	1.0175	1.18781	0.064593	0.912469	0.875497	0.0625119	0.895997	0.0451947	0.963068	0.237393	0.941395	1.28684	5.13446
CWC22	35	1.88083	0.462523	24.5914	2.829	1	1.829	2.829	1.88	0.972872	1.484	2.237	0.817613	0.136964	0.254245	-0.348106	0.0441969	1.08528	0.958754	0.0639286	0.920062	0.0318421	0.947344	0.0933095	0.934321	1.94986	2.8901
CWC25	35	2.52317	0.886171	35.1213	4.674	1	3.674	4.674	2.479	1.48205	1.819	2.737	1.34235	0.184422	0.887494	1.04711	0.0798359	1.08613	0.852217	0.120381	0.860297	0.042214	0.970173	0.31444	0.957708	2.52872	7.35302
CWC27	35	2.40609	0.793964	32.9982	4.491	1	3.491	4.491	2.376	1.46928	1.767	2.859	1.22106	0.181051	0.589931	0.389064	0.0747395	1.06077	0.930438	0.104762	0.955652	0.0569123	0.973599	0.217143	0.916978	1.80683	3.59351
CWF19L1	35	2.5364	0.679879	26.8049	4.072	1	3.072	4.072	2.564	1.19813	2.008	2.958	1.03854	0.148305	-0.0692917	0.0515139	0.0645375	1.37472	0.94613	0.149905	0.899433	0.0469807	0.965349	0.11044	0.818978	2.9729	1.99433
CWF19L2	35	2.40514	0.754065	31.3522	3.924	1	2.924	3.924	2.308	1.2669	1.778	2.851	1.02561	0.17517	0.0552562	-0.498318	0.0722835	1.10404	0.964829	0.104357	0.980829	0.0578825	0.940391	0.160512	0.966449	1.88044	2.84991
CX3CR1	35	2.24086	0.847172	37.8057	4.785	1	3.785	4.785	2.172	1.74263	1.667	2.336	1.62029	0.199631	1.01141	1.25806	0.0767501	0.859355	0.861796	0.097869	0.972154	0.0369474	0.951364	0.215571	0.808374	2.70676	4.95762
CXCL1	32	2.69578	1.0137	37.6031	5.916	1	4.916	5.916	2.519	1.95157	1.946	3.158	1.55668	0.195837	1.20241	2.37171	0.0990845	1.06089	0.840772	0.113833	0.794292	0.0794294	0.977741	0.365512	0.832563	1.16424	3.91844
CXCL16	32	1.98994	0.642876	32.3063	3.557	1	2.557	3.557	1.893	1.35077	1.637	2.374	1.07709	0.177495	0.482159	-0.147444	0.0662903	0.896147	0.935683	0.09475	0.925134	0.0458412	0.84447	0.14444	0.907782	2.26435	3.38712
CXCL5	35	3.87514	2.50831	64.7282	10.894	1	9.894	10.894	3.011	3.28595	2.267	4.349	2.27501	0.320004	1.53402	1.96674	0.212755	0.0455445	0.755419	0.1855	0.965721	0.12046	0.965035	1.01148	0.965191	1.54103	8.39816
CXCL8	35	6.9304	3.564	51.4255	13.785	1	12.785	13.785	6.151	2.07852	3.604	9.886	1.29324	0.290119	0.239458	-0.949557	0.344963	0.721066	0.983694	0.34144	0.962349	0.307553	0.948647	0.501024	0.972935	1.12622	1.67078
CXCR1	35	4.8078	1.9069	39.6626	9.009	1	8.009	9.009	4.704	1.70259	3.405	5.549	1.44332	0.21416	0.40414	0.43457	0.176654	1.62803	0.901116	0.374274	0.883497	0.106354	0.97562	0.511452	0.910254	3.18683	4.48675
CXCR2	35	3.53937	1.24488	35.1723	6.312	1	5.312	6.312	3.502	1.51685	2.859	4.275	1.24257	0.19243	0.248912	0.160184	0.116852	1.43603	0.925146	0.288226	0.974574	0.0794947	0.968658	0.278298	0.948132	3.64787	3.42665
CXCR4	35	2.31957	0.657962	28.3657	4.286	1	3.286	4.286	2.353	1.39652	1.899	2.648	1.24094	0.151716	0.26358	1.51524	0.0603776	1.23277	0.884177	0.146286	0.901486	0.0453632	0.964007	0.166202	0.643892	3.01563	2.44719
CXCR6	35	2.89217	1.17209	40.5264	6.551	1	5.551	6.551	2.532	2.19234	2.029	3.389	1.63795	0.207087	1.37612	2.50918	0.102758	1.04253	0.80704	0.121988	0.751675	0.0640825	0.925426	0.402929	0.825474	1.5462	5.60856
CXorf21	35	2.32689	0.702162	30.176	4.726	1	3.726	4.726	2.201	1.69287	1.88	2.673	1.39394	0.156628	1.02212	3.08412	0.0625291	1.20136	0.832683	0.1355	0.908275	0.0379912	0.954889	0.220452	0.706599	3.39251	4.2939
CXorf40A	33	1.86252	0.497732	26.7237	2.699	1	1.699	2.699	1.899	0.894681	1.412	2.176	0.78079	0.150852	0.126792	-0.964649	0.0511314	0.993282	0.986722	0.0551429	0.970038	0.0414461	0.971668	0.05825	0.883397	1.32824	1.27776
CXorf56	35	2.53309	0.80209	31.6645	5.413	1	4.413	5.413	2.488	1.77371	1.942	2.91	1.51649	0.163788	1.05736	3.84887	0.0711821	1.25181	0.82696	0.121655	0.92103	0.0433491	0.953178	0.256476	0.623959	2.71174	3.87301
CXXC1	27	1.77833	0.537495	30.2246	3.501	1	2.501	3.501	1.684	1.48515	1.258	2.062	1.2129	0.157824	1.09852	2.80751	0.0624554	0.903957	0.850614	0.0512571	0.887337	0.0397893	0.953513	0.245143	0.763676	1.19881	4.93442
[truncated: 7,037 more rows]

## Sheet: Sheet7
				75	28	55	56	23	91	40	84	54	41	90	58	56	54	7	83	117	12	28	135	82	16	28	13	23	1	6	44	44	105	62	81	63	133	32
[truncated: 301 more rows]
