# Supplementary material for: Strategies for detecting and identifying biological signals amidst the variation commonly found in RNA sequencing data
Source: BMC Genomics. 2021 May 3;22:322. doi: 10.1186/s12864-021-07563-9 (PMC8091537; doi:10.1186/s12864-021-07563-9)
Supplement: Supplementary file 4 — Additional file 4. STRING db Pathway Identification Based on the Analysis of the Top 300 Genes Identified by the Designated Statistical Measures. [file 12864_2021_7563_MOESM4_ESM.xlsx]

## Sheet: Sheet1
	* Select Data Source: Import data file for analysis.
	* Filter Transcripts: Identify genes of interest (e.g. protein-coding genes).
	* Adjust Thresholds: Specify zero values, minimal acceptable mean value and minimum sample number.
	* Adjust Source values: Utilize raw counts or perform Minimum Value Adjustment on the gene counts.
	* Select Formulas: Specify the list of formulas to be used for trendline analysis.
	Mine Source Tab
	* Mine Unit Source Data: RAnGER performs selected calculations for trendline analysis.
		The data displayed in Sheet 2A are unadjusted counts and the counts presented in sheet 2B represent MVA gene counts in the sample set.
	* Rank Units: The investigator can rank order the top gene candidates for 1 or more trendline calculations for input into databases that evaluate protein interactions such as STRING and PANTHER databases.
	* Select top 300 genes for String pathway analysis.

## Sheet: Sheet2
	Mean ↓	Biological						Molecular						Cellular						Kegg					Mean ↓	Biological						Molecular						Cellular						Kegg
	Pathway ID 573	Pathway Description	Observed Gene Count	Background gene count	False Discovery Rate		Pathway ID 34	Pathway Description	Observed Gene Count	Background gene count	False Discovery Rate		Pathway ID 127	Pathway Description	Observed Gene Count	Background gene count	False Discovery Rate		Pathway ID 47	Pathway Description	Observed Gene Count	Background gene count	False Discovery Rate		Pathway ID 147	Pathway Description	Observed Gene Count	Background gene count	False Discovery Rate		Pathway ID 9	Pathway Description	Observed Gene Count	Background gene count	False Discovery Rate		Pathway ID 91	Pathway Description	Observed Gene Count	Background gene count	False Discovery Rate		Pathway ID 11	Pathway Description	Observed Gene Count	Background gene count	False Discovery Rate
	GO:0006613	cotranslational protein targeting to membrane	49	97	2.5e-49	2.5e-49	GO:0003735	structural constituent of ribosome	41	146	5.44e-33	5.44e-33	GO:0022626	cytosolic ribosome	34	78	2.03e-32		hsa03010	Ribosome	47	130	5.76e-43		GO:0002376	immune system process	100	2370	3e-18		GO:0005344	oxygen carrier activity	6	14	0.00024		GO:0031410	cytoplasmic vesicle	85	2226	6.2e-13		hsa04145	Phagosome	12	145	0.00096
	GO:0006614	SRP-dependent cotranslational protein targeting to membrane	48	92	4.53e-49	4.53e-49	GO:0005198	structural molecule activity	54	679	7.52e-20	7.52e-20	GO:0044444	cytoplasmic part	247	9377	4.03e-32		hsa04145	Phagosome	17	145	4.91e-08		GO:0045055	regulated exocytosis	48	691	1.16e-14		GO:0030246	carbohydrate binding	16	270	0.0024		GO:0031982	vesicle	86	2318	6.8e-13		hsa04210	Apoptosis	10	135	0.0072
	GO:0006612	protein targeting to membrane	50	132	3.98e-46	3.98e-46	GO:0019843	rRNA binding	14	60	1.2e-09	1.2e-09	GO:0005829	cytosol	174	4958	3.19e-30		hsa05140	Leishmaniasis	10	70	2.67e-05		GO:0006955	immune response	72	1560	3.39e-14		GO:0005488	binding	216	11878	0.0025		GO:0044433	cytoplasmic vesicle part	65	1447	7.41e-13		hsa04810	Regulation of actin cytoskeleton	12	205	0.0079
	GO:0000184	nuclear-transcribed mRNA catabolic process, nonsense-mediated decay	48	118	1.93e-45	1.93e-45	GO:0003723	RNA binding	40	850	1.29e-07	1.29e-07	GO:0005737	cytoplasm	265	11238	3.86e-29		hsa05132	Salmonella infection	10	84	9.13e-05		GO:0002252	immune effector process	54	927	5.51e-14		GO:0019825	oxygen binding	6	36	0.0062		GO:0005737	cytoplasm	234	11238	1.33e-12		hsa05152	Tuberculosis	10	172	0.0231
	GO:0006413	translational initiation	49	142	9.99e-44	9.99e-44	GO:0005515	protein binding	150	6605	9.92e-07	9.92e-07	GO:0005840	ribosome	41	201	4.65e-29		hsa05167	Kaposi's sarcoma-associated herpesvirus infection	13	183	0.00044		GO:0043299	leukocyte degranulation	40	507	6.34e-14		GO:0005515	protein binding	133	6605	0.0083		GO:0044444	cytoplasmic part	205	9377	2.3e-11		hsa04142	Lysosome	8	123	0.0259
	GO:0006605	protein targeting	60	318	4.11e-41	4.11e-41	GO:0005488	binding	226	11878	9.77e-06	9.77e-06	GO:0044445	cytosolic part	40	195	1.78e-28		hsa05131	Shigellosis	8	63	0.00045		GO:0016192	vesicle-mediated transport	74	1699	1.12e-13		GO:0005200	structural constituent of cytoskeleton	8	106	0.0316		GO:0030141	secretory granule	45	828	2.88e-11		hsa04612	Antigen processing and presentation	6	66	0.0259
	GO:0000956	nuclear-transcribed mRNA catabolic process	51	191	5.14e-41	5.14e-41	GO:0050786	RAGE receptor binding	6	11	1.31e-05	1.31e-05	GO:0044391	ribosomal subunit	35	152	2.65e-26		hsa05145	Toxoplasmosis	10	109	0.00045		GO:0042119	neutrophil activation	39	497	1.35e-13		GO:0004175	endopeptidase activity	16	399	0.0426		GO:0099503	secretory vesicle	47	948	1.6e-10		hsa04650	Natural killer cell mediated cytotoxicity	8	124	0.0259
	GO:0090150	establishment of protein localization to membrane	51	217	1.02e-38	1.02e-38	GO:0019899	enzyme binding	62	2197	0.00019	0.00019	GO:0022627	cytosolic small ribosomal subunit	21	38	5.88e-22		hsa04612	Antigen processing and presentation	8	66	0.00046		GO:0001775	cell activation	55	1024	2.97e-13		GO:0005102	signaling receptor binding	40	1513	0.0426		GO:0060205	cytoplasmic vesicle lumen	26	340	3.58e-09		hsa05144	Malaria	5	47	0.0259
	GO:0072594	establishment of protein localization to organelle	59	396	2.04e-35	2.04e-35	GO:0035325	Toll-like receptor binding	5	10	0.00019	0.00019	GO:1990904	ribonucleoprotein complex	58	770	3.18e-21		hsa04621	NOD-like receptor signaling pathway	12	166	0.00046		GO:0002443	leukocyte mediated immunity	43	632	2.97e-13		GO:0036094	small molecule binding	58	2460	0.0426		GO:0101002	ficolin-1-rich granule	19	186	1.48e-08		hsa05219	Bladder cancer	5	41	0.0259
	GO:0034655	nucleobase-containing compound catabolic process	55	394	1.58e-31	1.58e-31	GO:0003729	mRNA binding	14	198	0.00034	0.00034	GO:0044424	intracellular part	279	13996	9.76e-19		hsa05144	Malaria	7	47	0.00046		GO:0043312	neutrophil degranulation	37	485	1.12e-12								GO:1904813	ficolin-1-rich granule lumen	16	125	1.81e-08		hsa05230	Central carbon metabolism in cancer	6	65	0.0259
	Standard Deviation ↓	Biological						Molecular						Cellular						Kegg					Standard Deviation ↓	Biological						Molecular						Cellular						Kegg
	Pathway ID 581	Pathway Description	Observed Gene Count	Background gene count	False Discovery Rate		Pathway ID 41	Pathway Description	Observed Gene Count	Background gene count	False Discovery Rate		Pathway ID 120	Pathway Description	Observed Gene Count	Background gene count	False Discovery Rate		Pathway ID 33	Pathway Description	Observed Gene Count	Background gene count	False Discovery Rate		Pathway ID 96	Pathway Description	Observed Gene Count	Background gene count	False Discovery Rate		Pathway ID 9	Pathway Description	Observed Gene Count	Background gene count	False Discovery Rate		Pathway ID 93	Pathway Description	Observed Gene Count		False Discovery Rate		Pathway ID 13	Pathway Description	Observed Gene Count	Background gene count	False Discovery Rate
	GO:0006613	cotranslational protein targeting to membrane	47	97	1.38e-46		GO:0003735	structural constituent of ribosome	39	146	1.26e-30		GO:0022626	cytosolic ribosome	32	78	8.83e-30		hsa03010	Ribosome	45	130	1.87e-40	ENSP00000222247,ENSP00000225430,ENSP00000230050,ENSP00000252543,ENSP00000259469,ENSP00000270625,ENSP00000272317,ENSP00000287038,ENSP00000307889,ENSP00000309830,ENSP00000311028,ENSP00000311430,ENSP00000318646,ENSP00000322419,ENSP00000339795,ENSP00000341885,ENSP00000345957,ENSP00000346001,ENSP00000346022,ENSP00000346027,ENSP00000346037,ENSP00000355315,ENSP00000357555,ENSP00000359345,ENSP00000361076…	GO:0002376	immune system process	97	2370	1.36e-16		GO:0005344	oxygen carrier activity	6	14	0.00024		GO:0005737	cytoplasm	236	11238	6.35e-13		hsa04145	Phagosome	13	145	0.00017
	GO:0006614	SRP-dependent cotranslational protein targeting to membrane	46	92	2.59e-46		GO:0005198	structural molecule activity	52	679	2.03e-18		GO:0005737	cytoplasm	261	11238	1.6e-26		hsa04145	Phagosome	18	145	5.46e-09	ENSP00000260010,ENSP00000271450,ENSP00000302569,ENSP00000308165,ENSP00000331514,ENSP00000349960,ENSP00000353224,ENSP00000356505,ENSP00000356946,ENSP00000357981,ENSP00000365402,ENSP00000365817,ENSP00000366005,ENSP00000378786,ENSP00000399168	GO:0045055	regulated exocytosis	48	691	1.2e-14		GO:0019825	oxygen binding	6	36	0.0097		GO:0031410	cytoplasmic vesicle	85	2226	6.35e-13		hsa04142	Lysosome	9	123	0.011
	GO:0006612	protein targeting to membrane	48	132	1.47e-43		GO:0019843	rRNA binding	14	60	1.13e-09		GO:0005840	ribosome	39	201	1.6e-26		hsa04612	Antigen processing and presentation	8	66	0.0011	ENSP00000227378,ENSP00000357981,ENSP00000365402,ENSP00000365817,ENSP00000366005,ENSP00000378786,ENSP00000399168,ENSP00000452780	GO:0006887	exocytosis	50	774	1.9e-14		GO:0030246	carbohydrate binding	15	270	0.0097		GO:0031982	vesicle	86	2318	6.35e-13		hsa04612	Antigen processing and presentation	7	66	0.011
	GO:0000184	nuclear-transcribed mRNA catabolic process, nonsense-mediated decay	46	118	7.84e-43		GO:0005515	protein binding	149	6605	1.8e-06		GO:0044444	cytoplasmic part	237	9377	2.42e-26		hsa05140	Leishmaniasis	8	70	0.0011	ENSP00000259254,ENSP00000260010,ENSP00000308165,ENSP00000322421,ENSP00000333994,ENSP00000354003,ENSP00000427690	GO:0016192	vesicle-mediated transport	76	1699	1.9e-14		GO:0005488	binding	210	11878	0.0322		GO:0044433	cytoplasmic vesicle part	64	1447	2.07e-12		hsa04650	Natural killer cell mediated cytotoxicity	9	124	0.011
	GO:0006413	translational initiation	47	142	3.2e-41		GO:0003723	RNA binding	37	850	3.09e-06		GO:0044445	cytosolic part	38	195	2.97e-26		hsa05144	Malaria	7	47	0.0011	ENSP00000331514,ENSP00000349960,ENSP00000365402,ENSP00000365817,ENSP00000366005,ENSP00000378786,ENSP00000399168	GO:0043299	leukocyte degranulation	41	507	1.9e-14		GO:0019899	enzyme binding	54	2197	0.035		GO:0030141	secretory granule	45	828	3.45e-11		hsa05152	Tuberculosis	11	172	0.011
	GO:0000956	nuclear-transcribed mRNA catabolic process	48	191	1.98e-37		GO:0005488	binding	226	11878	5.97e-06		GO:0005829	cytosol	166	4958	3.85e-26		hsa05416	Viral myocarditis	7	56	0.0016	ENSP00000365402,ENSP00000365817,ENSP00000366005,ENSP00000378786,ENSP00000399168	GO:0042119	neutrophil activation	40	497	2.89e-14		GO:0005102	signaling receptor binding	40	1513	0.0492		GO:0099503	secretory vesicle	48	948	5.12e-11		hsa04210	Apoptosis	9	135	0.0116
	GO:0006605	protein targeting	56	318	7.15e-37		GO:0050786	RAGE receptor binding	6	11	1.26e-05		GO:0044391	ribosomal subunit	33	152	4.37e-24		hsa04216	Ferroptosis	6	40	0.0019	ENSP00000365402,ENSP00000365817,ENSP00000366005,ENSP00000378786,ENSP00000399168	GO:0002443	leukocyte mediated immunity	44	632	7.76e-14		GO:0005515	protein binding	128	6605	0.0492		GO:0044444	cytoplasmic part	203	9377	9.94e-11		hsa04810	Regulation of actin cytoskeleton	11	205	0.0116
	GO:0072594	establishment of protein localization to organelle	55	396	1.71e-31		GO:0019899	enzyme binding	62	2197	0.00016		GO:0022627	cytosolic small ribosomal subunit	19	38	3.32e-19		hsa05152	Tuberculosis	11	172	0.0029	ENSP00000365402,ENSP00000365817,ENSP00000366005,ENSP00000378786,ENSP00000399168	GO:0002252	immune effector process	53	927	1.08e-13		GO:0031267	small GTPase binding	19	525	0.0492		GO:0060205	cytoplasmic vesicle lumen	24	340	9.3e-08		hsa05332	Graft-versus-host disease	5	36	0.0116
	GO:0006412	translation	51	362	2.61e-29		GO:0035325	Toll-like receptor binding	5	10	0.00016		GO:1990904	ribonucleoprotein complex	53	770	1.11e-17		hsa05168	Herpes simplex infection	11	181	0.0039	ENSP00000365402,ENSP00000365817,ENSP00000366005,ENSP00000378786,ENSP00000399168	GO:0045321	leukocyte activation	52	894	1.08e-13		GO:0036094	small molecule binding	58	2460	0.0492		GO:0101002	ficolin-1-rich granule	18	186	9.98e-08		hsa05167	Kaposi's sarcoma-associated herpesvirus infection	10	183	0.0163
	GO:0043043	peptide biosynthetic process	52	386	4.16e-29		GO:0042802	identical protein binding	53	1754	0.00016		GO:0044424	intracellular part	276	13996	2.96e-17		hsa05134	Legionellosis	6	54	0.0059	ENSP00000227378,ENSP00000260010,ENSP00000272102,ENSP00000330054,ENSP00000394734	GO:0002366	leukocyte activation involved in immune response	43	616	1.18e-13								GO:1904813	ficolin-1-rich granule lumen	15	125	1.48e-07		hsa05144	Malaria	5	47	0.0228
	Coefficient of Variation ↓	Biological						Molecular						Cellular						Kegg					Coefficient of Variation ↓	Biological						Molecular						Cellular						Kegg
	Pathway ID 95	Pathway Description	Observed Gene Count	Background gene count	False Discovery Rate		Pathway ID 5	Pathway Description	Observed Gene Count	Background gene count	False Discovery Rate		Pathway ID 45	Pathway Description	Observed Gene Count	Background gene count	False Discovery Rate		Pathway ID 5	Pathway Description	Observed Gene Count	Background gene count	False Discovery Rate		Pathway ID 95	Pathway Description	Observed Gene Count	Background gene count	False Discovery Rate		Pathway ID 5	Pathway Description	Observed Gene Count	Background gene count	False Discovery Rate		Pathway ID 45	Pathway Description	Observed Gene Count	Background gene count	False Discovery Rate		Pathway ID 5	Pathway Description	Observed Gene Count	Background gene count	False Discovery Rate
	GO:0002376	immune system process	104	2370	8.87e-21		GO:0005344	oxygen carrier activity	7	14	9.6e-06		GO:0005833	hemoglobin complex	8	12	1.09e-07		hsa04640	Hematopoietic cell lineage	11	94	8.57e-05		GO:0002376	immune system process	104	2370	8.87e-21		GO:0005344	oxygen carrier activity	7	14	9.6e-06		GO:0005833	hemoglobin complex	8	12	1.09e-07		hsa04640	Hematopoietic cell lineage	11	94	8.57e-05
	GO:0006952	defense response	69	1234	1.14e-17		GO:0030246	carbohydrate binding	19	270	2.4e-05		GO:0030141	secretory granule	37	828	1.78e-06		hsa04612	Antigen processing and presentation	9	66	0.00015		GO:0006952	defense response	69	1234	1.14e-17		GO:0030246	carbohydrate binding	19	270	2.4e-05		GO:0030141	secretory granule	37	828	1.78e-06		hsa04612	Antigen processing and presentation	9	66	0.00015
	GO:0006955	immune response	76	1560	1.15e-16		GO:0019825	oxygen binding	7	36	0.00067		GO:0099503	secretory vesicle	39	948	3.9e-06		hsa05164	Influenza A	11	168	0.0048		GO:0006955	immune response	76	1560	1.15e-16		GO:0019825	oxygen binding	7	36	0.00067		GO:0099503	secretory vesicle	39	948	3.9e-06		hsa05164	Influenza A	11	168	0.0048
	GO:0002252	immune effector process	57	927	4.53e-16		GO:0001730	2'-5'-oligoadenylate synthetase activity	3	3	0.0083		GO:0044433	cytoplasmic vesicle part	50	1447	5.96e-06		hsa04145	Phagosome	9	145	0.0232		GO:0002252	immune effector process	57	927	4.53e-16		GO:0001730	2'-5'-oligoadenylate synthetase activity	3	3	0.0083		GO:0044433	cytoplasmic vesicle part	50	1447	5.96e-06		hsa04145	Phagosome	9	145	0.0232
	GO:0045087	innate immune response	47	676	8.02e-15		GO:0020037	heme binding	9	128	0.0235		GO:0005737	cytoplasm	213	11238	1.23e-05		hsa05168	Herpes simplex infection	10	181	0.0232		GO:0045087	innate immune response	47	676	8.02e-15		GO:0020037	heme binding	9	128	0.0235		GO:0005737	cytoplasm	213	11238	1.23e-05		hsa05168	Herpes simplex infection	10	181	0.0232
	GO:0006950	response to stress	109	3267	6.68e-14								GO:0042581	specific granule	14	159	2.53e-05								GO:0006950	response to stress	109	3267	6.68e-14								GO:0042581	specific granule	14	159	2.53e-05
	GO:0051607	defense response to virus	23	181	2.48e-11								GO:0035580	specific granule lumen	9	62	6.21e-05								GO:0051607	defense response to virus	23	181	2.48e-11								GO:0035580	specific granule lumen	9	62	6.21e-05
	GO:0051707	response to other organism	46	835	4.09e-11								GO:0044444	cytoplasmic part	183	9377	6.21e-05								GO:0051707	response to other organism	46	835	4.09e-11								GO:0044444	cytoplasmic part	183	9377	6.21e-05
	GO:0009615	response to virus	26	270	1.28e-10								GO:0060205	cytoplasmic vesicle lumen	19	340	0.0001								GO:0009615	response to virus	26	270	1.28e-10								GO:0060205	cytoplasmic vesicle lumen	19	340	0.0001
	GO:0001775	cell activation	50	1024	1.57e-10								GO:0070820	tertiary granule	13	164	0.00011								GO:0001775	cell activation	50	1024	1.57e-10								GO:0070820	tertiary granule	13	164	0.00011
	Max Value ↓	Biological						Molecular						Cellular						Kegg					Max Value ↓	Biological						Molecular						Cellular						Kegg
	Pathway ID 591	Pathway Description	Observed Gene Count	Background gene count	False Discovery Rate		Pathway ID 35	Pathway Description	Observed Gene Count	Background gene count	False Discovery Rate		Pathway ID 124	Pathway Description	Observed Gene Count	Background gene count	False Discovery Rate		Pathway ID 45	Pathway Description	Observed Gene Count	Background gene count	False Discovery Rate		Pathway ID 190	Pathway Description	Observed Gene Count	Background gene count	False Discovery Rate		Pathway ID 10	Pathway Description	Observed Gene Count	Background gene count	False Discovery Rate		Pathway ID 56	Pathway Description	Observed Gene Count		False Discovery Rate		Pathway ID 10	Pathway Description	Observed Gene Count	Background gene count	False Discovery Rate
	GO:0006613	cotranslational protein targeting to membrane	48	97	5.37e-48		GO:0003735	structural constituent of ribosome	39	146	1.27e-30		GO:0022626	cytosolic ribosome	33	78	3.96e-31		hsa03010	Ribosome	46	130	9.75e-42		GO:0002376	immune system process	106	2370	7.86e-22		GO:0030246	carbohydrate binding	19	270	5.47e-05		GO:0030141	secretory granule	45	828	1.54e-10		hsa00520	Amino sugar and nucleotide sugar metabolism	6	48	0.0169
	GO:0006614	SRP-dependent cotranslational protein targeting to membrane	47	92	9.93e-48		GO:0005198	structural molecule activity	53	679	3.62e-19		GO:0005840	ribosome	40	201	1.26e-27		hsa04145	Phagosome	17	145	4.49e-08		GO:0006955	immune response	82	1560	4.58e-20		GO:0005344	oxygen carrier activity	6	14	0.00012		GO:0099503	secretory vesicle	46	948	1.76e-09		hsa05164	Influenza A	11	168	0.0169
	GO:0006612	protein targeting to membrane	49	132	7e-45		GO:0019843	rRNA binding	14	60	1.13e-09		GO:0044444	cytoplasmic part	239	9377	1.84e-27		hsa05140	Leishmaniasis	9	70	0.00021		GO:0002252	immune effector process	61	927	1.31e-18		GO:0005488	binding	214	11878	0.0054		GO:0044433	cytoplasmic vesicle part	58	1447	2.66e-09		hsa05160	Hepatitis C	9	131	0.0178
	GO:0000184	nuclear-transcribed mRNA catabolic process, nonsense-mediated decay	47	118	3.58e-44		GO:0005515	protein binding	151	6605	4.61e-07		GO:0044445	cytosolic part	39	195	2.92e-27		hsa04650	Natural killer cell mediated cytotoxicity	11	124	0.00036		GO:0006952	defense response	68	1234	2.99e-17		GO:0019825	oxygen binding	6	36	0.0063		GO:0005737	cytoplasm	224	11238	6.43e-09		hsa04612	Antigen processing and presentation	6	66	0.0309
	GO:0006413	translational initiation	48	142	1.64e-42		GO:0003723	RNA binding	37	850	3.1e-06		GO:0005829	cytosol	168	4958	3.42e-27		hsa05132	Salmonella infection	9	84	0.0005		GO:0045087	innate immune response	50	676	6.33e-17		GO:0001730	2'-5'-oligoadenylate synthetase activity	3	3	0.0082		GO:0060205	cytoplasmic vesicle lumen	26	340	6.43e-09		hsa04640	Hematopoietic cell lineage	7	94	0.0309
	GO:0000956	nuclear-transcribed mRNA catabolic process	49	191	1.26e-38		GO:0050786	RAGE receptor binding	6	11	1.47e-05		GO:0005737	cytoplasm	261	11238	5.37e-27		hsa04612	Antigen processing and presentation	8	66	0.00057		GO:0006950	response to stress	112	3267	3.46e-15		GO:0005200	structural constituent of cytoskeleton	9	106	0.0082		GO:0031410	cytoplasmic vesicle	73	2226	1.46e-08		hsa05168	Herpes simplex infection	10	181	0.0309
	GO:0006605	protein targeting	57	318	5.92e-38		GO:0005488	binding	224	11878	2e-05		GO:0044391	ribosomal subunit	34	152	3.19e-25		hsa05144	Malaria	7	47	0.00057		GO:0045055	regulated exocytosis	46	691	7.14e-14		GO:0036094	small molecule binding	61	2460	0.0082		GO:0044444	cytoplasmic part	195	9377	2.7e-08		hsa05219	Bladder cancer	5	41	0.0309
	GO:0072594	establishment of protein localization to organelle	56	396	1.75e-32		GO:0042802	identical protein binding	55	1754	3.24e-05		GO:0022627	cytosolic small ribosomal subunit	20	38	1.34e-20		hsa05152	Tuberculosis	12	172	0.00066		GO:0001775	cell activation	56	1024	8.09e-14		GO:0050786	RAGE receptor binding	4	11	0.0082		GO:0034774	secretory granule lumen	23	323	1.14e-07		hsa05230	Central carbon metabolism in cancer	6	65	0.0309
	GO:0034655	nucleobase-containing compound catabolic process	52	394	1.1e-28		GO:0019899	enzyme binding	63	2197	7.2e-05		GO:1990904	ribonucleoprotein complex	54	770	2.15e-18		hsa04611	Platelet activation	10	123	0.00084		GO:0006887	exocytosis	48	774	1.53e-13		GO:0019200	carbohydrate kinase activity	4	21	0.0343		GO:0005829	cytosol	121	4958	2.03e-07		hsa00051	Fructose and mannose metabolism	4	33	0.0494
	GO:0006412	translation	50	362	2.39e-28		GO:0035325	Toll-like receptor binding	5	10	0.00015		GO:0044424	intracellular part	274	13996	5.31e-16		hsa05416	Viral myocarditis	7	56	0.00098		GO:0042119	neutrophil activation	38	497	4.65e-13		GO:0019865	immunoglobulin binding	4	21	0.0343		GO:0005833	hemoglobin complex	7	12	2.52e-07		hsa04145	Phagosome	8	145	0.0494
	Min Value ↓	Biological						Molecular						Cellular						Kegg					Min Value ↓	Biological						Molecular						Cellular						Kegg
	Pathway ID 667	Pathway Description	Observed Gene Count	Background gene count	False Discovery Rate		Pathway ID 36	Pathway Description	Observed Gene Count	Background gene count	False Discovery Rate		Pathway ID 142	Pathway Description	Observed Gene Count	Background gene count	False Discovery Rate		Pathway ID 24	Pathway Description	Observed Gene Count	Background gene count	False Discovery Rate		0 Pathway ID	Pathway Description	Observed Gene Count	Background gene count	False Discovery Rate		0 Pathway ID	Pathway Description	Observed Gene Count	Background gene count	False Discovery Rate		0 Pathway ID	Pathway Description	Observed Gene Count	Background gene count	False Discovery Rate		0 Pathway ID	Pathway Description	Observed Gene Count	Background gene count	False Discovery Rate
	GO:0006613	cotranslational protein targeting to membrane	50	97	1e-50		GO:0003735	structural constituent of ribosome	42	146	3.36e-34		GO:0022626	cytosolic ribosome	35	78	6.51e-34		hsa03010	Ribosome	48	130	2.65e-44			NPD						NPD						NPD						NPD
	GO:0006614	SRP-dependent cotranslational protein targeting to membrane	49	92	1.78e-50		GO:0005198	structural molecule activity	56	679	2.26e-21		GO:0044444	cytoplasmic part	250	9377	6.51e-34		hsa04145	Phagosome	16	145	3.48e-07
	GO:0006413	translational initiation	53	142	1.08e-48		GO:0019843	rRNA binding	13	60	1.66e-08		GO:0005829	cytosol	176	4958	2.13e-31		hsa05130	Pathogenic Escherichia coli infection	9	53	2.73e-05
	GO:0006612	protein targeting to membrane	52	132	1.08e-48		GO:0003723	RNA binding	41	850	4e-08		GO:0005737	cytoplasm	268	11238	2.21e-31		hsa05416	Viral myocarditis	9	56	3.1e-05
	GO:0000184	nuclear-transcribed mRNA catabolic process, nonsense-mediated decay	49	118	7.71e-47		GO:0005515	protein binding	150	6605	1.04e-06		GO:0005840	ribosome	42	201	3.85e-30		hsa05144	Malaria	8	47	7.29e-05
	GO:0000956	nuclear-transcribed mRNA catabolic process	53	191	2.1e-43		GO:0005488	binding	228	11878	2.52e-06		GO:0044391	ribosomal subunit	36	152	2.36e-27		hsa04217	Necroptosis	12	155	0.00035
	GO:0006605	protein targeting	62	318	2.27e-43		GO:0019899	enzyme binding	66	2197	1.08e-05		GO:0044445	cytosolic part	39	195	2.36e-27		hsa05167	Kaposi's sarcoma-associated herpesvirus infection	13	183	0.00035
	GO:0090150	establishment of protein localization to membrane	53	217	4.59e-41		GO:0031625	ubiquitin protein ligase binding	20	311	1.67e-05		GO:1990904	ribonucleoprotein complex	62	770	3.47e-24		hsa04612	Antigen processing and presentation	8	66	0.00044
	GO:0072594	establishment of protein localization to organelle	62	396	1.72e-38		GO:0048027	mRNA 5'-UTR binding	7	24	2.82e-05		GO:0022627	cytosolic small ribosomal subunit	22	38	2.18e-23		hsa04621	NOD-like receptor signaling pathway	12	166	0.00044
	GO:0033365	protein localization to organelle	71	649	2.71e-35		GO:0003729	mRNA binding	15	198	6.54e-05		GO:0032991	protein-containing complex	153	4792	6.79e-21		hsa05152	Tuberculosis	12	172	0.00055
	Range ↓ (Max-Min)	Biological						Molecular						Cellular						Kegg					Range ↓ (Max-Min)	Biological						Molecular						Cellular						Kegg
	Pathway ID 617	Pathway Description	Observed Gene Count	Background gene count	False Discovery Rate		Pathway ID 49	Pathway Description	Observed Gene Count	Background gene count	False Discovery Rate		Pathway ID 122	Pathway Description	Observed Gene Count	Background gene count	False Discovery Rate		Pathway ID 45	Pathway Description	Observed Gene Count	Background gene count	False Discovery Rate		Pathway ID 190	Pathway Description	Observed Gene Count	Background gene count	False Discovery Rate		Pathway ID 10	Pathway Description	Observed Gene Count		False Discovery Rate		Pathway ID 56	Pathway Description	Observed Gene Count	Background gene count	False Discovery Rate		Pathway ID 10	Pathway Description	Observed Gene Count	Background gene count	False Discovery Rate
	GO:0006613	cotranslational protein targeting to membrane	46	97	3.56e-45		GO:0003735	structural constituent of ribosome	38	146	2.02e-29		GO:0022626	cytosolic ribosome	32	78	8.71e-30		hsa03010	Ribosome	44	130	3.93e-39		GO:0002376	immune system process	106	2370	7.86e-22		GO:0030246	carbohydrate binding	19	270	5.47e-05		GO:0030141	secretory granule	45	828	1.54e-10		hsa00520	Amino sugar and nucleotide sugar metabolism	6	48	0.0169
	GO:0006614	SRP-dependent cotranslational protein targeting to membrane	45	92	6.81e-45		GO:0005198	structural molecule activity	52	679	2.04e-18		GO:0005737	cytoplasm	263	11238	6.11e-28		hsa04145	Phagosome	18	145	5.77e-09		GO:0006955	immune response	82	1560	4.58e-20		GO:0005344	oxygen carrier activity	6	14	0.00012		GO:0099503	secretory vesicle	46	948	1.76e-09		hsa05164	Influenza A	11	168	0.0169
	GO:0006612	protein targeting to membrane	47	132	3.11e-42		GO:0019843	rRNA binding	14	60	1.13e-09		GO:0044444	cytoplasmic part	240	9377	6.11e-28		hsa05140	Leishmaniasis	9	70	0.00021		GO:0002252	immune effector process	61	927	1.31e-18		GO:0005488	binding	214	11878	0.0054		GO:0044433	cytoplasmic vesicle part	58	1447	2.66e-09		hsa05160	Hepatitis C	9	131	0.0178
	GO:0000184	nuclear-transcribed mRNA catabolic process, nonsense-mediated decay	45	118	1.73e-41		GO:0005515	protein binding	153	6605	1.12e-07		GO:0044445	cytosolic part	39	195	2.92e-27		hsa04650	Natural killer cell mediated cytotoxicity	11	124	0.00036		GO:0006952	defense response	68	1234	2.99e-17		GO:0019825	oxygen binding	6	36	0.0063		GO:0005737	cytoplasm	224	11238	6.43e-09		hsa04612	Antigen processing and presentation	6	66	0.0309
	GO:0006413	translational initiation	46	142	6.28e-40		GO:0005488	binding	228	11878	1.72e-06		GO:0005840	ribosome	38	201	7.76e-26		hsa05132	Salmonella infection	9	84	0.0005		GO:0045087	innate immune response	50	676	6.33e-17		GO:0001730	2'-5'-oligoadenylate synthetase activity	3	3	0.0082		GO:0060205	cytoplasmic vesicle lumen	26	340	6.43e-09		hsa04640	Hematopoietic cell lineage	7	94	0.0309
	GO:0000956	nuclear-transcribed mRNA catabolic process	47	191	3.15e-36		GO:0003723	RNA binding	36	850	7.9e-06		GO:0005829	cytosol	165	4958	1.36e-25		hsa04612	Antigen processing and presentation	8	66	0.00057		GO:0006950	response to stress	112	3267	3.46e-15		GO:0005200	structural constituent of cytoskeleton	9	106	0.0082		GO:0031410	cytoplasmic vesicle	73	2226	1.46e-08		hsa05168	Herpes simplex infection	10	181	0.0309
	GO:0006605	protein targeting	55	318	8.7e-36		GO:0050786	RAGE receptor binding	6	11	1.26e-05		GO:0044391	ribosomal subunit	33	152	4.31e-24		hsa05144	Malaria	7	47	0.00057		GO:0045055	regulated exocytosis	46	691	7.14e-14		GO:0036094	small molecule binding	61	2460	0.0082		GO:0044444	cytoplasmic part	195	9377	2.7e-08		hsa05219	Bladder cancer	5	41	0.0309
	GO:0072594	establishment of protein localization to organelle	54	396	1.68e-30		GO:0042802	identical protein binding	55	1754	3.25e-05		GO:0022627	cytosolic small ribosomal subunit	19	38	3.27e-19		hsa05152	Tuberculosis	12	172	0.00066		GO:0001775	cell activation	56	1024	8.09e-14		GO:0050786	RAGE receptor binding	4	11	0.0082		GO:0034774	secretory granule lumen	23	323	1.14e-07		hsa05230	Central carbon metabolism in cancer	6	65	0.0309
	GO:0034655	nucleobase-containing compound catabolic process	50	394	9.08e-27		GO:0019899	enzyme binding	63	2197	7.22e-05		GO:0044424	intracellular part	277	13996	6.8e-18		hsa04611	Platelet activation	10	123	0.00079		GO:0006887	exocytosis	48	774	1.53e-13		GO:0019200	carbohydrate kinase activity	4	21	0.0343		GO:0005829	cytosol	121	4958	2.03e-07		hsa00051	Fructose and mannose metabolism	4	33	0.0494
	GO:0006412	translation	48	362	2.1e-26		GO:0035325	Toll-like receptor binding	5	10	0.00015		GO:0005622	intracellular	279	14286	2.34e-17		hsa05130	Pathogenic Escherichia coli infection	7	53	0.00079		GO:0042119	neutrophil activation	38	497	4.65e-13		GO:0019865	immunoglobulin binding	4	21	0.0343		GO:0005833	hemoglobin complex	7	12	2.52e-07		hsa04145	Phagosome	8	145	0.0494
	Max / Min Ratio ↓	Biological						Molecular						Cellular						Kegg					Max / Min Ratio ↓	Biological						Molecular						Cellular						Kegg
	Pathway ID 190	Pathway Description	Observed Gene Count	Background gene count	False Discovery Rate		Pathway ID 10	Pathway Description	Observed Gene Count	Background gene count	False Discovery Rate		Pathway ID 56	Pathway Description	Observed Gene Count	Background gene count	False Discovery Rate		Pathway ID 10	Pathway Description	Observed Gene Count	Background gene count	False Discovery Rate		Pathway ID 190	Pathway Description	Observed Gene Count	Background gene count	False Discovery Rate		Pathway ID 10	Pathway Description	Observed Gene Count		False Discovery Rate		Pathway ID 56	Pathway Description	Observed Gene Count	Background gene count	False Discovery Rate		Pathway ID 10	Pathway Description	Observed Gene Count		False Discovery Rate
	GO:0002376	immune system process	106	2370	7.86e-22		GO:0030246	carbohydrate binding	19	270	5.47e-05		GO:0030141	secretory granule	45	828	1.54e-10		hsa00520	Amino sugar and nucleotide sugar metabolism	6	48	0.0169		GO:0002376	immune system process	106	2370	7.86e-22		GO:0030246	carbohydrate binding	19	270	5.47e-05		GO:0030141	secretory granule	45	828	1.54e-10		hsa00520	Amino sugar and nucleotide sugar metabolism	6	48	0.0169
	GO:0006955	immune response	82	1560	4.58e-20		GO:0005344	oxygen carrier activity	6	14	0.00012		GO:0099503	secretory vesicle	46	948	1.76e-09		hsa05164	Influenza A	11	168	0.0169		GO:0006955	immune response	82	1560	4.58e-20		GO:0005344	oxygen carrier activity	6	14	0.00012		GO:0099503	secretory vesicle	46	948	1.76e-09		hsa05164	Influenza A	11	168	0.0169
	GO:0002252	immune effector process	61	927	1.31e-18		GO:0005488	binding	214	11878	0.0054		GO:0044433	cytoplasmic vesicle part	58	1447	2.66e-09		hsa05160	Hepatitis C	9	131	0.0178		GO:0002252	immune effector process	61	927	1.31e-18		GO:0005488	binding	214	11878	0.0054		GO:0044433	cytoplasmic vesicle part	58	1447	2.66e-09		hsa05160	Hepatitis C	9	131	0.0178
	GO:0006952	defense response	68	1234	2.99e-17		GO:0019825	oxygen binding	6	36	0.0063		GO:0005737	cytoplasm	224	11238	6.43e-09		hsa04612	Antigen processing and presentation	6	66	0.0309		GO:0006952	defense response	68	1234	2.99e-17		GO:0019825	oxygen binding	6	36	0.0063		GO:0005737	cytoplasm	224	11238	6.43e-09		hsa04612	Antigen processing and presentation	6	66	0.0309
	GO:0045087	innate immune response	50	676	6.33e-17		GO:0001730	2'-5'-oligoadenylate synthetase activity	3	3	0.0082		GO:0060205	cytoplasmic vesicle lumen	26	340	6.43e-09		hsa04640	Hematopoietic cell lineage	7	94	0.0309		GO:0045087	innate immune response	50	676	6.33e-17		GO:0001730	2'-5'-oligoadenylate synthetase activity	3	3	0.0082		GO:0060205	cytoplasmic vesicle lumen	26	340	6.43e-09		hsa04640	Hematopoietic cell lineage	7	94	0.0309
	GO:0006950	response to stress	112	3267	3.46e-15		GO:0005200	structural constituent of cytoskeleton	9	106	0.0082		GO:0031410	cytoplasmic vesicle	73	2226	1.46e-08		hsa05168	Herpes simplex infection	10	181	0.0309		GO:0006950	response to stress	112	3267	3.46e-15		GO:0005200	structural constituent of cytoskeleton	9	106	0.0082		GO:0031410	cytoplasmic vesicle	73	2226	1.46e-08		hsa05168	Herpes simplex infection	10	181	0.0309
	GO:0045055	regulated exocytosis	46	691	7.14e-14		GO:0036094	small molecule binding	61	2460	0.0082		GO:0044444	cytoplasmic part	195	9377	2.7e-08		hsa05219	Bladder cancer	5	41	0.0309		GO:0045055	regulated exocytosis	46	691	7.14e-14		GO:0036094	small molecule binding	61	2460	0.0082		GO:0044444	cytoplasmic part	195	9377	2.7e-08		hsa05219	Bladder cancer	5	41	0.0309
	GO:0001775	cell activation	56	1024	8.09e-14		GO:0050786	RAGE receptor binding	4	11	0.0082		GO:0034774	secretory granule lumen	23	323	1.14e-07		hsa05230	Central carbon metabolism in cancer	6	65	0.0309		GO:0001775	cell activation	56	1024	8.09e-14		GO:0050786	RAGE receptor binding	4	11	0.0082		GO:0034774	secretory granule lumen	23	323	1.14e-07		hsa05230	Central carbon metabolism in cancer	6	65	0.0309
	GO:0006887	exocytosis	48	774	1.53e-13		GO:0019200	carbohydrate kinase activity	4	21	0.0343		GO:0005829	cytosol	121	4958	2.03e-07		hsa00051	Fructose and mannose metabolism	4	33	0.0494		GO:0006887	exocytosis	48	774	1.53e-13		GO:0019200	carbohydrate kinase activity	4	21	0.0343		GO:0005829	cytosol	121	4958	2.03e-07		hsa00051	Fructose and mannose metabolism	4	33	0.0494
	GO:0042119	neutrophil activation	38	497	4.65e-13		GO:0019865	immunoglobulin binding	4	21	0.0343		GO:0005833	hemoglobin complex	7	12	2.52e-07		hsa04145	Phagosome	8	145	0.0494		GO:0042119	neutrophil activation	38	497	4.65e-13		GO:0019865	immunoglobulin binding	4	21	0.0343		GO:0005833	hemoglobin complex	7	12	2.52e-07		hsa04145	Phagosome	8	145	0.0494
	Median ↓	Biological						Molecular						Cellular						Kegg					Median ↓	Biological						Molecular						Cellular						Kegg
	Pathway ID 637	Pathway Description	Observed Gene Count	Background gene count	False Discovery Rate		Pathway ID 41	Pathway Description	Observed Gene Count	Background gene count	False Discovery Rate		Pathway ID 132	Pathway Description	Observed Gene Count	Background gene count	False Discovery Rate		Pathway ID 52	Pathway Description	Observed Gene Count	Background gene count	False Discovery Rate		Pathway ID 119	Pathway Description	Observed Gene Count	Background gene count	False Discovery Rate		Pathway ID 8	Pathway Description	Observed Gene Count	Background gene count	False Discovery Rate		Pathway ID 93	Pathway Description	Observed Gene Count	Background gene count	False Discovery Rate		Pathway ID 13	Pathway Description	Observed Gene Count	Background gene count	False Discovery Rate
	GO:0006613	cotranslational protein targeting to membrane	49	97	2.55e-49		GO:0003735	structural constituent of ribosome	41	146	5.53e-33		GO:0044444	cytoplasmic part	250	9377	6.06e-34		hsa03010	Ribosome	47	130	5.79e-43		GO:0002376	immune system process	98	2370	2.99e-17		GO:0005344	oxygen carrier activity	6	14	0.00024		GO:0031410	cytoplasmic vesicle	87	2226	5.33e-14		hsa04145	Phagosome	13	145	0.00016
	GO:0006614	SRP-dependent cotranslational protein targeting to membrane	48	92	4.62e-49		GO:0005198	structural molecule activity	55	679	1.31e-20		GO:0022626	cytosolic ribosome	34	78	1.03e-32		hsa04145	Phagosome	18	145	6.37e-09		GO:0045055	regulated exocytosis	50	691	3.87e-16		GO:0019825	oxygen binding	6	36	0.0093		GO:0031982	vesicle	88	2318	6.19e-14		hsa05152	Tuberculosis	12	172	0.0023
	GO:0006612	protein targeting to membrane	50	132	4.06e-46		GO:0019843	rRNA binding	14	60	1.22e-09		GO:0005829	cytosol	176	4958	1.99e-31		hsa05130	Pathogenic Escherichia coli infection	10	53	2.61e-06		GO:0043299	leukocyte degranulation	43	507	4.93e-16		GO:0030246	carbohydrate binding	15	270	0.0093		GO:0044433	cytoplasmic vesicle part	67	1447	6.19e-14		hsa04612	Antigen processing and presentation	7	66	0.0077
	GO:0000184	nuclear-transcribed mRNA catabolic process, nonsense-mediated decay	48	118	1.97e-45		GO:0005515	protein binding	154	6605	7.62e-08		GO:0005737	cytoplasm	265	11238	3.9e-29		hsa05140	Leishmaniasis	11	70	2.61e-06		GO:0006887	exocytosis	52	774	6.87e-16		GO:0019899	enzyme binding	56	2197	0.0114		GO:0005737	cytoplasm	235	11238	2.49e-13		hsa04142	Lysosome	9	123	0.0088
	GO:0006413	translational initiation	49	142	1.02e-43		GO:0003723	RNA binding	40	850	1.05e-07		GO:0005840	ribosome	41	201	4.7e-29		hsa05132	Salmonella infection	11	84	9.2e-06		GO:0016192	vesicle-mediated transport	78	1699	7.14e-16		GO:0005488	binding	209	11878	0.0301		GO:0030141	secretory granule	47	828	1.91e-12		hsa04650	Natural killer cell mediated cytotoxicity	9	124	0.0088
	GO:0006605	protein targeting	60	318	4.2e-41		GO:0005488	binding	228	11878	2.44e-06		GO:0044445	cytosolic part	40	195	1.8e-28		hsa04144	Endocytosis	17	242	1.79e-05		GO:0042119	neutrophil activation	42	497	7.5e-16		GO:0005515	protein binding	129	6605	0.0301		GO:0099503	secretory vesicle	50	948	3.19e-12		hsa04210	Apoptosis	9	135	0.0113
	GO:0000956	nuclear-transcribed mRNA catabolic process	51	191	5.25e-41		GO:0050786	RAGE receptor binding	6	11	1.33e-05		GO:0044391	ribosomal subunit	35	152	2.68e-26		hsa05152	Tuberculosis	14	172	3.19e-05		GO:0045321	leukocyte activation	55	894	1.22e-15		GO:0036094	small molecule binding	59	2460	0.0301		GO:0044444	cytoplasmic part	200	9377	7.63e-10		hsa04810	Regulation of actin cytoskeleton	11	205	0.0113
	GO:0090150	establishment of protein localization to membrane	51	217	1.04e-38		GO:0019899	enzyme binding	65	2197	2.03e-05		GO:0022627	cytosolic small ribosomal subunit	21	38	5.94e-22		hsa05131	Shigellosis	9	63	3.92e-05		GO:0002443	leukocyte mediated immunity	46	632	2.29e-15		GO:0031267	small GTPase binding	19	525	0.0435		GO:0060205	cytoplasmic vesicle lumen	25	340	1.81e-08		hsa05332	Graft-versus-host disease	5	36	0.0113
	GO:0072594	establishment of protein localization to organelle	59	396	2.08e-35		GO:0031625	ubiquitin protein ligase binding	19	311	6.14e-05		GO:1990904	ribonucleoprotein complex	58	770	3.22e-21		hsa05144	Malaria	8	47	4.21e-05		GO:0001775	cell activation	58	1024	3.77e-15								GO:1904813	ficolin-1-rich granule lumen	16	125	1.98e-08		hsa05167	Kaposi's sarcoma-associated herpesvirus infection	10	183	0.0158
	GO:0034655	nucleobase-containing compound catabolic process	55	394	1.61e-31		GO:0035325	Toll-like receptor binding	5	10	0.00014		GO:0044424	intracellular part	279	13996	9.87e-19		hsa04621	NOD-like receptor signaling pathway	13	166	8.14e-05		GO:0002252	immune effector process	55	927	3.94e-15								GO:0101002	ficolin-1-rich granule	18	186	8.93e-08		hsa05144	Malaria	5	47	0.0224
	Range/ Median ↓	Biological						Molecular						Cellular						Kegg					Range / Median ↓	Biological						Molecular						Cellular						Kegg
	Pathway ID 107	Pathway Description	Observed Gene Count	Background gene count	False Discovery Rate		Pathway ID 7	Pathway Description	Observed Gene Count	Background gene count	False Discovery Rate		Pathway ID 53	Pathway Description	Observed Gene Count	Background gene count	False Discovery Rate		Pathway ID 5	Pathway Description	Observed Gene Count	Background gene count	False Discovery Rate		Pathway ID 107	Pathway Description	Observed Gene Count	Background gene count	False Discovery Rate		Pathway ID 7	Pathway Description	Observed Gene Count	Background gene count	False Discovery Rate		Pathway ID 53	Pathway Description	Observed Gene Count	Background gene count	False Discovery Rate		Pathway ID 5	Pathway Description	Observed Gene Count	Background gene count	False Discovery Rate
	GO:0002376	immune system process	113	2370	5.33e-26		GO:0005344	oxygen carrier activity	8	14	4.25e-07		GO:0005833	hemoglobin complex	9	12	3.97e-09		hsa04640	Hematopoietic cell lineage	9	94	0.0045		GO:0002376	immune system process	113	2370	5.33e-26		GO:0005344	oxygen carrier activity	8	14	4.25e-07		GO:0005833	hemoglobin complex	9	12	3.97e-09		hsa04640	Hematopoietic cell lineage	9	94	0.0045
	GO:0006952	defense response	79	1234	2.91e-24		GO:0019825	oxygen binding	8	36	8.85e-05		GO:0005737	cytoplasm	223	11238	5.56e-08		hsa04612	Antigen processing and presentation	7	66	0.0101		GO:0006952	defense response	79	1234	2.91e-24		GO:0019825	oxygen binding	8	36	8.85e-05		GO:0005737	cytoplasm	223	11238	5.56e-08		hsa04612	Antigen processing and presentation	7	66	0.0101
	GO:0006955	immune response	86	1560	1.03e-22		GO:0020037	heme binding	12	128	0.00023		GO:0030141	secretory granule	39	828	1.34e-07		hsa05164	Influenza A	10	168	0.0222		GO:0006955	immune response	86	1560	1.03e-22		GO:0020037	heme binding	12	128	0.00023		GO:0030141	secretory granule	39	828	1.34e-07		hsa05164	Influenza A	10	168	0.0222
	GO:0002252	immune effector process	65	927	1.63e-21		GO:0003725	double-stranded RNA binding	8	70	0.0025		GO:0044433	cytoplasmic vesicle part	53	1447	4.19e-07		hsa04145	Phagosome	9	145	0.0244		GO:0002252	immune effector process	65	927	1.63e-21		GO:0003725	double-stranded RNA binding	8	70	0.0025		GO:0044433	cytoplasmic vesicle part	53	1447	4.19e-07		hsa04145	Phagosome	9	145	0.0244
	GO:0045087	innate immune response	53	676	4.22e-19		GO:0048037	cofactor binding	21	481	0.0025		GO:0099503	secretory vesicle	40	948	9.56e-07		hsa05168	Herpes simplex infection	10	181	0.0244		GO:0045087	innate immune response	53	676	4.22e-19		GO:0048037	cofactor binding	21	481	0.0025		GO:0099503	secretory vesicle	40	948	9.56e-07		hsa05168	Herpes simplex infection	10	181	0.0244
	GO:0051707	response to other organism	56	835	2.06e-17		GO:0001730	2'-5'-oligoadenylate synthetase activity	3	3	0.0056		GO:0044444	cytoplasmic part	191	9377	9.83e-07								GO:0051707	response to other organism	56	835	2.06e-17		GO:0001730	2'-5'-oligoadenylate synthetase activity	3	3	0.0056		GO:0044444	cytoplasmic part	191	9377	9.83e-07
	GO:0006950	response to stress	116	3267	3.95e-17		GO:0030246	carbohydrate binding	14	270	0.008		GO:0060205	cytoplasmic vesicle lumen	22	340	2.08e-06								GO:0006950	response to stress	116	3267	3.95e-17		GO:0030246	carbohydrate binding	14	270	0.008		GO:0060205	cytoplasmic vesicle lumen	22	340	2.08e-06
	GO:0098542	defense response to other organism	39	438	1.81e-15								GO:0042581	specific granule	14	159	1.87e-05								GO:0098542	defense response to other organism	39	438	1.81e-15								GO:0042581	specific granule	14	159	1.87e-05
	GO:0051607	defense response to virus	27	181	2.83e-15								GO:1904724	tertiary granule lumen	9	55	2.12e-05								GO:0051607	defense response to virus	27	181	2.83e-15								GO:1904724	tertiary granule lumen	9	55	2.12e-05
	GO:0009615	response to virus	30	270	5.77e-14								GO:0070820	tertiary granule	14	164	2.17e-05								GO:0009615	response to virus	30	270	5.77e-14								GO:0070820	tertiary granule	14	164	2.17e-05
	Quartile 1 ↓	Biological						Molecular						Cellular						Kegg					Quartile 1 ↓	Biological						Molecular						Cellular						Kegg
	Pathway ID 646	Pathway Description	Observed Gene Count	Background gene count	False Discovery Rate		Pathway ID 36	Pathway Description	Observed Gene Count	Background gene count	False Discovery Rate		Pathway ID 139	Pathway Description	Observed Gene Count	Background gene count	False Discovery Rate		Pathway ID 65	Pathway Description	Observed Gene Count	Background gene count	False Discovery Rate		Pathway ID 190	Pathway Description	Observed Gene Count	Background gene count	False Discovery Rate		Pathway ID 49	Pathway Description	Observed Gene Count	Background gene count	False Discovery Rate		Pathway ID 85	Pathway Description	Observed Gene Count	Background gene count	False Discovery Rate		Pathway ID 17	Pathway Description	Observed Gene Count	Background gene count	False Discovery Rate
	GO:0006613	cotranslational protein targeting to membrane	49	97	2.63e-49		GO:0003735	structural constituent of ribosome	41	146	5.68e-33		GO:0044444	cytoplasmic part	251	9377	1.15e-34		hsa03010	Ribosome	47	130	5.81e-43		GO:0006887	exocytosis	61	774	8.01e-22		GO:0005488	binding	225	11878	2.71e-05		GO:0031410	cytoplasmic vesicle	90	2226	1.87e-15		hsa05167	Kaposi's sarcoma-associated herpesvirus infection	13	183	0.0018
	GO:0006614	SRP-dependent cotranslational protein targeting to membrane	48	92	4.77e-49		GO:0005198	structural molecule activity	58	679	5.92e-23		GO:0005829	cytosol	180	4958	9.8e-34		hsa04145	Phagosome	18	145	6.39e-09		GO:0016192	vesicle-mediated transport	89	1699	8.01e-22		GO:0005515	protein binding	145	6605	2.78e-05		GO:0031982	vesicle	91	2318	2.36e-15		hsa05152	Tuberculosis	12	172	0.0024
	GO:0006612	protein targeting to membrane	50	132	4.19e-46		GO:0019843	rRNA binding	14	60	1.26e-09		GO:0022626	cytosolic ribosome	34	78	7e-33		hsa05130	Pathogenic Escherichia coli infection	10	53	2.62e-06		GO:0045055	regulated exocytosis	57	691	1.59e-21		GO:0019899	enzyme binding	65	2197	3.49e-05		GO:0005737	cytoplasm	239	11238	8.61e-15		hsa04066	HIF-1 signaling pathway	8	98	0.0076
	GO:0000184	nuclear-transcribed mRNA catabolic process, nonsense-mediated decay	48	118	2.04e-45		GO:0005515	protein binding	156	6605	1.78e-08		GO:0005840	ribosome	42	201	4.57e-30		hsa05140	Leishmaniasis	11	70	2.62e-06		GO:0043299	leukocyte degranulation	49	507	5.93e-21		GO:0051020	GTPase binding	27	614	0.00026		GO:0044444	cytoplasmic part	213	9377	1.49e-14		hsa04142	Lysosome	9	123	0.0076
	GO:0006413	translational initiation	50	142	5.88e-45		GO:0003723	RNA binding	41	850	3.18e-08		GO:0005737	cytoplasm	266	11238	5.73e-30		hsa05132	Salmonella infection	11	84	9.24e-06		GO:0002366	leukocyte activation involved in immune response	53	616	8.4e-21		GO:0017048	Rho GTPase binding	13	162	0.00035		GO:0030141	secretory granule	50	828	2.63e-14		hsa04145	Phagosome	10	145	0.0076
	GO:0006605	protein targeting	60	318	4.33e-41		GO:0005488	binding	228	11878	2.51e-06		GO:0044445	cytosolic part	39	195	2.36e-27		hsa04144	Endocytosis	17	242	1.56e-05		GO:0002376	immune system process	102	2370	3.45e-20		GO:0031267	small GTPase binding	24	525	0.00036		GO:0044433	cytoplasmic vesicle part	67	1447	3.47e-14		hsa04650	Natural killer cell mediated cytotoxicity	9	124	0.0076
	GO:0000956	nuclear-transcribed mRNA catabolic process	51	191	5.41e-41		GO:0019899	enzyme binding	67	2197	4.75e-06		GO:0044391	ribosomal subunit	35	152	2.73e-26		hsa04670	Leukocyte transendothelial migration	12	112	1.56e-05		GO:0002275	myeloid cell activation involved in immune response	48	519	5.11e-20		GO:0005089	Rho guanyl-nucleotide exchange factor activity	9	76	0.00052		GO:0099503	secretory vesicle	52	948	1.94e-13		hsa04662	B cell receptor signaling pathway	7	71	0.0076
	GO:0090150	establishment of protein localization to membrane	51	217	1.07e-38		GO:0031625	ubiquitin protein ligase binding	19	311	7.09e-05		GO:0022627	cytosolic small ribosomal subunit	21	38	6.06e-22		hsa05416	Viral myocarditis	9	56	1.62e-05		GO:0042119	neutrophil activation	47	497	5.63e-20		GO:0017016	Ras GTPase binding	23	510	0.00053		GO:0060205	cytoplasmic vesicle lumen	30	340	3.59e-12		hsa04666	Fc gamma R-mediated phagocytosis	8	89	0.0076
	GO:0072594	establishment of protein localization to organelle	59	396	2.14e-35		GO:0008092	cytoskeletal protein binding	34	882	0.00011		GO:1990904	ribonucleoprotein complex	58	770	3.28e-21		hsa04621	NOD-like receptor signaling pathway	14	166	1.68e-05		GO:0002252	immune effector process	62	927	9.03e-20		GO:0005344	oxygen carrier activity	5	14	0.00054		GO:0034774	secretory granule lumen	28	323	2.82e-11		hsa04810	Regulation of actin cytoskeleton	12	205	0.0076
	GO:0006412	translation	53	362	3.44e-31		GO:0035325	Toll-like receptor binding	5	10	0.00014		GO:0044424	intracellular part	279	13996	1.01e-18		hsa05152	Tuberculosis	14	172	2.24e-05		GO:0002283	neutrophil activation involved in immune response	46	489	1.53e-19		GO:0036094	small molecule binding	65	2460	0.00054		GO:0044424	intracellular part	264	13996	2.82e-11		hsa05169	Epstein-Barr virus infection	11	194	0.0076
	Quartile 3 ↓	Biological						Molecular						Cellular						Kegg					Quartile 3 ↓	Biological						Molecular						Cellular						Kegg
	Pathway ID 610	Pathway Description	Observed Gene Count	Background gene count	False Discovery Rate		Pathway ID 36	Pathway Description	Observed Gene Count	Background gene count	False Discovery Rate		Pathway ID 130	Pathway Description	Observed Gene Count	Background gene count	False Discovery Rate		Pathway ID 46	Pathway Description	Observed Gene Count	Background gene count	False Discovery Rate		Pathway ID 141	Pathway Description	Observed Gene Count	Background gene count	False Discovery Rate		Pathway ID 13	Pathway Description	Observed Gene Count	Background gene count	False Discovery Rate		Pathway ID 111	Pathway Description	Observed Gene Count	Background gene count	False Discovery Rate		Pathway ID 28	Pathway Description	Observed Gene Count	Background gene count	False Discovery Rate
	GO:0006613	cotranslational protein targeting to membrane	50	97	9.38e-51		GO:0003735	structural constituent of ribosome	41	146	5.42e-33		GO:0022626	cytosolic ribosome	35	78	8.7e-34		hsa03010	Ribosome	48	130	2.73e-44		GO:0002376	immune system process	99	2370	8.08e-18		GO:0005344	oxygen carrier activity	6	14	0.00024		GO:0031410	cytoplasmic vesicle	86	2226	1.6e-13		hsa04145	Phagosome	14	145	2.58e-05
	GO:0006614	SRP-dependent cotranslational protein targeting to membrane	49	92	1.67e-50		GO:0005198	structural molecule activity	54	679	7.5e-20		GO:0044444	cytoplasmic part	245	9377	9.3e-31		hsa04145	Phagosome	17	145	4.89e-08		GO:0006955	immune response	71	1560	1.49e-13		GO:0030246	carbohydrate binding	17	270	0.00056		GO:0031982	vesicle	87	2318	1.81e-13		hsa05152	Tuberculosis	13	172	0.00047
	GO:0006612	protein targeting to membrane	51	132	1.82e-47		GO:0019843	rRNA binding	14	60	1.2e-09		GO:0005840	ribosome	42	201	5.81e-30		hsa05132	Salmonella infection	11	84	1.52e-05		GO:0045055	regulated exocytosis	46	691	1.64e-13		GO:0005488	binding	215	11878	0.003		GO:0044433	cytoplasmic vesicle part	65	1447	6.24e-13		hsa04612	Antigen processing and presentation	8	66	0.001
	GO:0000184	nuclear-transcribed mRNA catabolic process, nonsense-mediated decay	49	118	8.44e-47		GO:0003723	RNA binding	39	850	4.26e-07		GO:0044445	cytosolic part	41	195	2e-29		hsa05140	Leishmaniasis	10	70	1.99e-05		GO:0016192	vesicle-mediated transport	73	1699	4.66e-13		GO:0019825	oxygen binding	6	36	0.0061		GO:0044444	cytoplasmic part	205	9377	1.64e-11		hsa05332	Graft-versus-host disease	6	36	0.0019
	GO:0006413	translational initiation	50	142	4.9e-45		GO:0005515	protein binding	149	6605	1.93e-06		GO:0005737	cytoplasm	263	11238	8.56e-28		hsa05144	Malaria	8	47	7.52e-05		GO:0006887	exocytosis	47	774	1.21e-12		GO:0032395	MHC class II receptor activity	4	10	0.0061		GO:0005737	cytoplasm	230	11238	2.79e-11		hsa04640	Hematopoietic cell lineage	8	94	0.0052
	GO:0000956	nuclear-transcribed mRNA catabolic process	52	191	3.15e-42		GO:0005488	binding	226	11878	9.75e-06		GO:0005829	cytosol	169	4958	1.33e-27		hsa05130	Pathogenic Escherichia coli infection	8	53	0.00014		GO:0043299	leukocyte degranulation	38	507	1.39e-12		GO:0005102	signaling receptor binding	42	1513	0.0126		GO:0030141	secretory granule	43	828	3.82e-10		hsa05310	Asthma	5	28	0.0052
	GO:0006605	protein targeting	61	318	3.15e-42		GO:0050786	RAGE receptor binding	6	11	1.3e-05		GO:0044391	ribosomal subunit	36	152	1.83e-27		hsa05131	Shigellosis	8	63	0.00038		GO:0002252	immune effector process	51	927	1.8e-12		GO:0005515	protein binding	130	6605	0.0174		GO:0099503	secretory vesicle	45	948	1.79e-09		hsa04650	Natural killer cell mediated cytotoxicity	9	124	0.0054
	GO:0090150	establishment of protein localization to membrane	52	217	6.69e-40		GO:0042802	identical protein binding	54	1754	8.31e-05		GO:0022627	cytosolic small ribosomal subunit	22	38	2.22e-23		hsa05145	Toxoplasmosis	10	109	0.00038		GO:0002443	leukocyte mediated immunity	42	632	1.8e-12		GO:0005200	structural constituent of cytoskeleton	8	106	0.0242		GO:0060205	cytoplasmic vesicle lumen	24	340	8.48e-08		hsa05150	Staphylococcus aureus infection	6	51	0.0054
	GO:0072594	establishment of protein localization to organelle	60	396	1.92e-36		GO:0035325	Toll-like receptor binding	5	10	0.00017		GO:1990904	ribonucleoprotein complex	58	770	3.14e-21		hsa04612	Antigen processing and presentation	8	66	0.0004		GO:0042119	neutrophil activation	37	497	2.71e-12		GO:0019865	immunoglobulin binding	4	21	0.0334		GO:0101002	ficolin-1-rich granule	18	186	9.23e-08		hsa04210	Apoptosis	9	135	0.0074
	GO:0034655	nucleobase-containing compound catabolic process	56	394	1.6e-32		GO:0003729	mRNA binding	14	198	0.00032		GO:0044424	intracellular part	278	13996	4.39e-18		hsa04621	NOD-like receptor signaling pathway	12	166	0.00041		GO:0001775	cell activation	53	1024	3.65e-12		GO:0004175	endopeptidase activity	16	399	0.0338		GO:1904813	ficolin-1-rich granule lumen	15	125	1.38e-07		hsa05330	Allograft rejection	5	35	0.0074
	Range / Quartile 3 ↓	Biological						Molecular						Cellular						Kegg					Range / Quartile 3 ↓	Biological						Molecular						Cellular						Kegg
	Pathway ID 143	Pathway Description	Observed Gene Count	Background gene count	False Discovery Rate		Pathway ID 9	Pathway Pescription	Observed Gene Count	Background gene count	False Discovery Rate		Pathway ID 46	Pathway Description	Observed Gene Count	Background gene count	False Discovery Rate		Pathway ID 6	Pathway Description	Observed Gene Count	Background gene count	False Discovery Rate		Pathway ID 143	Pathway Description	Observed Gene Count	Background gene count	False Discovery Rate		Pathway ID 9	Pathway Pescription	Observed Gene Count	Background gene count	False Discovery Rate		Pathway ID 46	Pathway Description	Observed Gene Count	Background gene count	False Discovery Rate		Pathway ID 6	Pathway Description	Observed Gene Count	Background gene count	False Discovery Rate
	GO:0002376	immune system process	122	2370	6.22e-32		GO:0005344	oxygen carrier activity	6	14	0.00025		GO:0005737	cytoplasm	232	11238	4.08e-11		hsa04640	Hematopoietic cell lineage	9	94	0.0047		GO:0002376	immune system process	122	2370	6.22e-32		GO:0005344	oxygen carrier activity	6	14	0.00025		GO:0005737	cytoplasm	232	11238	4.08e-11		hsa04640	Hematopoietic cell lineage	9	94	0.0047
	GO:0002252	immune effector process	75	927	7.06e-29		GO:0003725	double-stranded RNA binding	8	70	0.0078		GO:0030141	secretory granule	44	828	3.37e-10		hsa05164	Influenza A	11	168	0.008		GO:0002252	immune effector process	75	927	7.06e-29		GO:0003725	double-stranded RNA binding	8	70	0.0078		GO:0030141	secretory granule	44	828	3.37e-10		hsa05164	Influenza A	11	168	0.008
	GO:0006955	immune response	92	1560	9.44e-27		GO:0019825	oxygen binding	6	36	0.0085		GO:0044444	cytoplasmic part	202	9377	5.13e-10		hsa04621	NOD-like receptor signaling pathway	10	166	0.021		GO:0006955	immune response	92	1560	9.44e-27		GO:0019825	oxygen binding	6	36	0.0085		GO:0044444	cytoplasmic part	202	9377	5.13e-10		hsa04621	NOD-like receptor signaling pathway	10	166	0.021
	GO:0006952	defense response	80	1234	2.98e-25		GO:0001730	2'-5'-oligoadenylate synthetase activity	3	3	0.0109		GO:0099503	secretory vesicle	46	948	9.83e-10		hsa05168	Herpes simplex infection	10	181	0.03		GO:0006952	defense response	80	1234	2.98e-25		GO:0001730	2'-5'-oligoadenylate synthetase activity	3	3	0.0109		GO:0099503	secretory vesicle	46	948	9.83e-10		hsa05168	Herpes simplex infection	10	181	0.03
	GO:0045087	innate immune response	57	676	3.45e-22		GO:0046906	tetrapyrrole binding	10	138	0.0109		GO:0044433	cytoplasmic vesicle part	56	1447	1.58e-08		hsa05144	Malaria	5	47	0.0406		GO:0045087	innate immune response	57	676	3.45e-22		GO:0046906	tetrapyrrole binding	10	138	0.0109		GO:0044433	cytoplasmic vesicle part	56	1447	1.58e-08		hsa05144	Malaria	5	47	0.0406
	GO:0051707	response to other organism	60	835	2.98e-20		GO:0048037	cofactor binding	20	481	0.0109		GO:0070820	tertiary granule	18	164	2.39e-08		hsa05162	Measles	8	133	0.0414		GO:0051707	response to other organism	60	835	2.98e-20		GO:0048037	cofactor binding	20	481	0.0109		GO:0070820	tertiary granule	18	164	2.39e-08		hsa05162	Measles	8	133	0.0414
	GO:0006950	response to stress	121	3267	1.15e-19		GO:0005488	binding	211	11878	0.013		GO:0005833	hemoglobin complex	7	12	4.73e-07								GO:0006950	response to stress	121	3267	1.15e-19		GO:0005488	binding	211	11878	0.013		GO:0005833	hemoglobin complex	7	12	4.73e-07
	GO:0098542	defense response to other organism	42	438	7.07e-18		GO:0020037	heme binding	9	128	0.0179		GO:0042581	specific granule	16	159	4.73e-07								GO:0098542	defense response to other organism	42	438	7.07e-18		GO:0020037	heme binding	9	128	0.0179		GO:0042581	specific granule	16	159	4.73e-07
	GO:0051607	defense response to virus	29	181	3.03e-17		GO:0036094	small molecule binding	59	2460	0.0203		GO:0060205	cytoplasmic vesicle lumen	23	340	4.73e-07								GO:0051607	defense response to virus	29	181	3.03e-17		GO:0036094	small molecule binding	59	2460	0.0203		GO:0060205	cytoplasmic vesicle lumen	23	340	4.73e-07
	GO:0001775	cell activation	59	1024	8.91e-16								GO:0034774	secretory granule lumen	22	323	5.78e-07								GO:0001775	cell activation	59	1024	8.91e-16								GO:0034774	secretory granule lumen	22	323	5.78e-07
	GINI ↓	Biological						Molecular						Cellular						Kegg					GINI ↓	Biological						Molecular						Cellular						Kegg
	Pathway ID 101	Pathway Description	Observed Gene Count	Background gene count	False Discovery Rate		Pathway ID 5	Pathway Description	Observed Gene Count	Background gene count	False Discovery Rate		Pathway ID 43	Pathway Description	Observed Gene Count	Background gene count	False Discovery Rate		Pathway ID 3	Pathway Description	Observed Gene Count	Background gene count	False Discovery Rate		Pathway ID 101	Pathway Description	Observed Gene Count	Background gene count	False Discovery Rate		Pathway ID 5	Pathway Description	Observed Gene Count	Background gene count	False Discovery Rate		Pathway ID 43	Pathway Description	Observed Gene Count	Background gene count	False Discovery Rate		Pathway ID 3	Pathway Description	Observed Gene Count	Background gene count	False Discovery Rate
	GO:0002376	immune system process	99	2370	6.19e-18		GO:0005344	oxygen carrier activity	7	14	9.54e-06		GO:0030141	secretory granule	41	828	2.75e-08		hsa04640	Hematopoietic cell lineage	11	94	8.48e-05		GO:0002376	immune system process	99	2370	6.19e-18		GO:0005344	oxygen carrier activity	7	14	9.54e-06		GO:0030141	secretory granule	41	828	2.75e-08		hsa04640	Hematopoietic cell lineage	11	94	8.48e-05
	GO:0006952	defense response	65	1234	3.62e-15		GO:0030246	carbohydrate binding	20	270	9.54e-06		GO:0005833	hemoglobin complex	8	12	5.67e-08		hsa04612	Antigen processing and presentation	9	66	0.00015		GO:0006952	defense response	65	1234	3.62e-15		GO:0030246	carbohydrate binding	20	270	9.54e-06		GO:0005833	hemoglobin complex	8	12	5.67e-08		hsa04612	Antigen processing and presentation	9	66	0.00015
	GO:0006955	immune response	73	1560	6.26e-15		GO:0019825	oxygen binding	7	36	0.00067		GO:0060205	cytoplasmic vesicle lumen	25	340	5.67e-08		hsa04145	Phagosome	9	145	0.0306		GO:0006955	immune response	73	1560	6.26e-15		GO:0019825	oxygen binding	7	36	0.00067		GO:0060205	cytoplasmic vesicle lumen	25	340	5.67e-08		hsa04145	Phagosome	9	145	0.0306
	GO:0002252	immune effector process	54	927	4.08e-14		GO:0001730	2'-5'-oligoadenylate synthetase activity	3	3	0.0083		GO:0099503	secretory vesicle	43	948	5.67e-08								GO:0002252	immune effector process	54	927	4.08e-14		GO:0001730	2'-5'-oligoadenylate synthetase activity	3	3	0.0083		GO:0099503	secretory vesicle	43	948	5.67e-08
	GO:0006950	response to stress	109	3267	7.88e-14		GO:0020037	heme binding	9	128	0.0234		GO:0044433	cytoplasmic vesicle part	53	1447	2.24e-07								GO:0006950	response to stress	109	3267	7.88e-14		GO:0020037	heme binding	9	128	0.0234		GO:0044433	cytoplasmic vesicle part	53	1447	2.24e-07
	GO:0045087	innate immune response	42	676	1.65e-11								GO:0034774	secretory granule lumen	22	323	7.93e-07								GO:0045087	innate immune response	42	676	1.65e-11								GO:0034774	secretory granule lumen	22	323	7.93e-07
	GO:0051707	response to other organism	44	835	7.16e-10								GO:0005737	cytoplasm	214	11238	4.11e-06								GO:0051707	response to other organism	44	835	7.16e-10								GO:0005737	cytoplasm	214	11238	4.11e-06
	GO:0050896	response to stimulus	177	7824	1.91e-09								GO:0044444	cytoplasmic part	186	9377	8.29e-06								GO:0050896	response to stimulus	177	7824	1.91e-09								GO:0044444	cytoplasmic part	186	9377	8.29e-06
	GO:0051607	defense response to virus	20	181	7.43e-09								GO:0005576	extracellular region	70	2505	1.32e-05								GO:0051607	defense response to virus	20	181	7.43e-09								GO:0005576	extracellular region	70	2505	1.32e-05
	GO:0045055	regulated exocytosis	37	691	1.98e-08								GO:0031410	cytoplasmic vesicle	63	2226	3.73e-05								GO:0045055	regulated exocytosis	37	691	1.98e-08								GO:0031410	cytoplasmic vesicle	63	2226	3.73e-05
	Skewness ↓	Biological						Molecular						Cellular						Kegg					Skewness ↓	Biological						Molecular						Cellular						Kegg
	Pathway ID 70	Pathway Description	Observed Gene Count	Background gene count	False Discovery Rate		Pathway ID 3	Pathway Description	Observed Gene Count	Background gene count	False Discovery Rate		Pathway ID 36	Pathway Description	Observed Gene Count	Background gene count	False Discovery Rate		Pathway ID 1	Pathway Description	Observed Gene Count	Background gene count	False Discovery Rate		Pathway ID 70	Pathway Description	Observed Gene Count	Background gene count	False Discovery Rate		Pathway ID 3	Pathway Description	Observed Gene Count	Background gene count	False Discovery Rate		Pathway ID 36	Pathway Description	Observed Gene Count	Background gene count	False Discovery Rate		Pathway ID 1	Pathway Description	Observed Gene Count	Background gene count	False Discovery Rate
	GO:0002252	immune effector process	65	927	7.87e-21		GO:0003725	double-stranded RNA binding	9	70	0.0019		GO:0005737	cytoplasm	221	11238	8.65e-07		hsa05164	Influenza A	13	168	0.00073		GO:0002252	immune effector process	65	927	7.87e-21		GO:0003725	double-stranded RNA binding	9	70	0.0019		GO:0005737	cytoplasm	221	11238	8.65e-07		hsa05164	Influenza A	13	168	0.00073
	GO:0006955	immune response	83	1560	1.71e-20		GO:0001730	2'-5'-oligoadenylate synthetase activity	3	3	0.0218		GO:0070820	tertiary granule	17	164	8.65e-07								GO:0006955	immune response	83	1560	1.71e-20		GO:0001730	2'-5'-oligoadenylate synthetase activity	3	3	0.0218		GO:0070820	tertiary granule	17	164	8.65e-07
	GO:0006952	defense response	72	1234	1.54e-19		GO:0005344	oxygen carrier activity	4	14	0.0289		GO:0044433	cytoplasmic vesicle part	52	1447	1.65e-06								GO:0006952	defense response	72	1234	1.54e-19		GO:0005344	oxygen carrier activity	4	14	0.0289		GO:0044433	cytoplasmic vesicle part	52	1447	1.65e-06
	GO:0051707	response to other organism	59	835	2.67e-19								GO:0099503	secretory vesicle	40	948	1.65e-06								GO:0051707	response to other organism	59	835	2.67e-19								GO:0099503	secretory vesicle	40	948	1.65e-06
	GO:0045087	innate immune response	53	676	4.09e-19								GO:0030141	secretory granule	36	828	2.92e-06								GO:0045087	innate immune response	53	676	4.09e-19								GO:0030141	secretory granule	36	828	2.92e-06
	GO:0002376	immune system process	99	2370	1.77e-18								GO:0042581	specific granule	15	159	4.73e-06								GO:0002376	immune system process	99	2370	1.77e-18								GO:0042581	specific granule	15	159	4.73e-06
	GO:0051607	defense response to virus	29	181	3.79e-17								GO:1904724	tertiary granule lumen	9	55	3.05e-05								GO:0051607	defense response to virus	29	181	3.79e-17								GO:1904724	tertiary granule lumen	9	55	3.05e-05
	GO:0098542	defense response to other organism	41	438	4.97e-17								GO:0060205	cytoplasmic vesicle lumen	20	340	3.39e-05								GO:0098542	defense response to other organism	41	438	4.97e-17								GO:0060205	cytoplasmic vesicle lumen	20	340	3.39e-05
	GO:0009615	response to virus	32	270	1.16e-15								GO:0034774	secretory granule lumen	19	323	5.22e-05								GO:0009615	response to virus	32	270	1.16e-15								GO:0034774	secretory granule lumen	19	323	5.22e-05
	GO:0006950	response to stress	106	3267	1.61e-12								GO:0044444	cytoplasmic part	184	9377	5.74e-05								GO:0006950	response to stress	106	3267	1.61e-12								GO:0044444	cytoplasmic part	184	9377	5.74e-05
	Kurtosis ↓	Biological						Molecular						Cellular						Kegg					Kurtosis ↓	Biological						Molecular						Cellular						Kegg
	Pathway ID 84	Pathway Description	Observed Gene Count	Background gene count	False Discovery Rate		Pathway ID 3	Pathway Description	Observed Gene Count	Background gene count	False Discovery Rate		Pathway ID 41	Pathway Description	Observed Gene Count	Background gene count	False Discovery Rate		Pathway ID 5	Pathway Description	Observed Gene Count	Background gene count	False Discovery Rate		Pathway ID 84	Pathway Description	Observed Gene Count	Background gene count	False Discovery Rate		Pathway ID 3	Pathway Description	Observed Gene Count	Background gene count	False Discovery Rate		Pathway ID 41	Pathway Description	Observed Gene Count	Background gene count	False Discovery Rate		Pathway ID 5	Pathway Description	Observed Gene Count	Background gene count	False Discovery Rate
	GO:0002252	immune effector process	73	927	6.85e-27		GO:0003725	double-stranded RNA binding	9	70	0.002		GO:0070820	tertiary granule	20	164	2.74e-09		hsa05164	Influenza A	12	168	0.0036		GO:0002252	immune effector process	73	927	6.85e-27		GO:0003725	double-stranded RNA binding	9	70	0.002		GO:0070820	tertiary granule	20	164	2.74e-09		hsa05164	Influenza A	12	168	0.0036
	GO:0006955	immune response	90	1560	4.36e-25		GO:0001730	2'-5'-oligoadenylate synthetase activity	3	3	0.0231		GO:0099503	secretory vesicle	45	948	7.91e-09		hsa04621	NOD-like receptor signaling pathway	11	166	0.0053		GO:0006955	immune response	90	1560	4.36e-25		GO:0001730	2'-5'-oligoadenylate synthetase activity	3	3	0.0231		GO:0099503	secretory vesicle	45	948	7.91e-09		hsa04621	NOD-like receptor signaling pathway	11	166	0.0053
	GO:0002376	immune system process	105	2370	1.56e-21		GO:0005344	oxygen carrier activity	4	14	0.0307		GO:0030141	secretory granule	41	828	1.31e-08		hsa05160	Hepatitis C	10	131	0.0053		GO:0002376	immune system process	105	2370	1.56e-21		GO:0005344	oxygen carrier activity	4	14	0.0307		GO:0030141	secretory granule	41	828	1.31e-08		hsa05160	Hepatitis C	10	131	0.0053
	GO:0006952	defense response	75	1234	1.56e-21								GO:0005737	cytoplasm	223	11238	5.02e-08		hsa05162	Measles	9	133	0.0146		GO:0006952	defense response	75	1234	1.56e-21								GO:0005737	cytoplasm	223	11238	5.02e-08		hsa05162	Measles	9	133	0.0146
	GO:0045087	innate immune response	55	676	1.49e-20								GO:0044433	cytoplasmic vesicle part	55	1447	5.28e-08		hsa04622	RIG-I-like receptor signaling pathway	6	70	0.0385		GO:0045087	innate immune response	55	676	1.49e-20								GO:0044433	cytoplasmic vesicle part	55	1447	5.28e-08		hsa04622	RIG-I-like receptor signaling pathway	6	70	0.0385
	GO:0051707	response to other organism	58	835	9.72e-19								GO:0042581	specific granule	17	159	1.17e-07								GO:0051707	response to other organism	58	835	9.72e-19								GO:0042581	specific granule	17	159	1.17e-07
	GO:0051607	defense response to virus	30	181	4.27e-18								GO:0031410	cytoplasmic vesicle	65	2226	1.9e-05								GO:0051607	defense response to virus	30	181	4.27e-18								GO:0031410	cytoplasmic vesicle	65	2226	1.9e-05
	GO:0098542	defense response to other organism	42	438	7.81e-18								GO:0031982	vesicle	66	2318	2.38e-05								GO:0098542	defense response to other organism	42	438	7.81e-18								GO:0031982	vesicle	66	2318	2.38e-05
	GO:0009615	response to virus	34	270	1.82e-17								GO:0044424	intracellular part	250	13996	2.38e-05								GO:0009615	response to virus	34	270	1.82e-17								GO:0044424	intracellular part	250	13996	2.38e-05
	GO:0006950	response to stress	110	3267	2.72e-14								GO:0044444	cytoplasmic part	186	9377	2.38e-05								GO:0006950	response to stress	110	3267	2.72e-14								GO:0044444	cytoplasmic part	186	9377	2.38e-05
	Slope ↓	Biological						Molecular						Cellular						Kegg					Slope ↓	Biological						Molecular						Cellular						Kegg
	Pathway ID 558	Pathway Description	Observed Gene Count	Background gene count	False Discovery Rate		Pathway ID 39	Pathway Description	Observed Gene Count	Background gene count	False Discovery Rate		Pathway ID 129	Pathway Description	Observed Gene Count	Background gene count	False Discovery Rate		Pathway ID 31	Pathway Description	Observed Gene Count	Background gene count	False Discovery Rate		Pathway ID 114	Pathway Description	Observed Gene Count		False Discovery Rate		Pathway ID 8	Pathway Description	Observed Gene Count	Background gene count	False Discovery Rate		Pathway ID 72	Pathway Description	Observed Gene Count	Background gene count	False Discovery Rate		Pathway ID 9	Pathway Description	Observed Gene Count	Background gene count	False Discovery Rate
	GO:0006613	cotranslational protein targeting to membrane	48	97	6.32e-48		GO:0003735	structural constituent of ribosome	40	146	9.06e-32		GO:0022626	cytosolic ribosome	33	78	4.48e-31		hsa03010	Ribosome	46	130	1.13e-41		GO:0002376	immune system process	99	2370	8.1e-18		GO:0005344	oxygen carrier activity	7	14	1.03e-05		GO:0044433	cytoplasmic vesicle part	59	1447	2.73e-09		hsa04612	Antigen processing and presentation	7	66	0.0228
	GO:0006614	SRP-dependent cotranslational protein targeting to membrane	47	92	1.16e-47		GO:0005198	structural molecule activity	53	679	4.32e-19		GO:0005840	ribosome	40	201	1.46e-27		hsa04145	Phagosome	18	145	6.01e-09		GO:0006955	immune response	73	1560	1.14e-14		GO:0030246	carbohydrate binding	20	270	1.03e-05		GO:0005737	cytoplasm	225	11238	4.49e-09		hsa04640	Hematopoietic cell lineage	8	94	0.0228
	GO:0006612	protein targeting to membrane	49	132	8.25e-45		GO:0019843	rRNA binding	14	60	1.21e-09		GO:0044445	cytosolic part	39	195	4.48e-27		hsa04612	Antigen processing and presentation	8	66	0.0012		GO:0002252	immune effector process	53	927	2.7e-13		GO:0019825	oxygen binding	8	36	5.71e-05		GO:0030141	secretory granule	42	828	4.49e-09		hsa04145	Phagosome	9	145	0.0244
	GO:0000184	nuclear-transcribed mRNA catabolic process, nonsense-mediated decay	47	118	4.19e-44		GO:0003723	RNA binding	38	850	1.24e-06		GO:0005737	cytoplasm	262	11238	5.4e-27		hsa05144	Malaria	7	47	0.0012		GO:0001775	cell activation	51	1024	1.43e-10		GO:0020037	heme binding	9	128	0.0272		GO:0044444	cytoplasmic part	198	9377	6.45e-09		hsa05164	Influenza A	10	168	0.0244
	GO:0006413	translational initiation	48	142	1.92e-42		GO:0005515	protein binding	150	6605	1.24e-06		GO:0044444	cytoplasmic part	238	9377	1.18e-26		hsa05416	Viral myocarditis	7	56	0.002		GO:0042119	neutrophil activation	35	497	1.43e-10		GO:0048037	cofactor binding	19	481	0.0272		GO:0031410	cytoplasmic vesicle	74	2226	8.37e-09		hsa05168	Herpes simplex infection	10	181	0.0244
	GO:0000956	nuclear-transcribed mRNA catabolic process	49	191	1.48e-38		GO:0005488	binding	228	11878	2.41e-06		GO:0005829	cytosol	167	4958	1.78e-26		hsa04216	Ferroptosis	6	40	0.0023		GO:0043312	neutrophil degranulation	34	485	2.34e-10		GO:0005200	structural constituent of cytoskeleton	8	106	0.0309		GO:0005833	hemoglobin complex	8	12	1.78e-08		hsa05219	Bladder cancer	5	41	0.0244
	GO:0006605	protein targeting	57	318	7.15e-38		GO:0050786	RAGE receptor binding	6	11	1.31e-05		GO:0044391	ribosomal subunit	34	152	3.6e-25		hsa05140	Leishmaniasis	7	70	0.0051		GO:0006950	response to stress	100	3267	3.88e-10		GO:0005488	binding	208	11878	0.0325		GO:0099503	secretory vesicle	43	948	1.85e-08		hsa05332	Graft-versus-host disease	5	36	0.0244
	GO:0072594	establishment of protein localization to organelle	56	396	2.09e-32		GO:0035325	Toll-like receptor binding	5	10	0.00019		GO:0022627	cytosolic small ribosomal subunit	20	38	1.45e-20		hsa05168	Herpes simplex infection	11	181	0.0051		GO:0045055	regulated exocytosis	40	691	3.88e-10		GO:0019865	immunoglobulin binding	4	21	0.0332		GO:0060205	cytoplasmic vesicle lumen	23	340	3.28e-07		hsa05310	Asthma	4	28	0.0333
	GO:0006412	translation	52	362	3.15e-30		GO:0042802	identical protein binding	53	1754	0.00019		GO:1990904	ribonucleoprotein complex	54	770	2.55e-18		hsa05134	Legionellosis	6	54	0.007		GO:0002443	leukocyte mediated immunity	38	632	4.39e-10								GO:0005829	cytosol	118	4958	1.7e-06		hsa05152	Tuberculosis	9	172	0.0383
	GO:0043043	peptide biosynthetic process	53	386	5.23e-30		GO:0003729	mRNA binding	14	198	0.00032		GO:0044424	intracellular part	277	13996	2.3e-17		hsa05330	Allograft rejection	5	35	0.0072		GO:0045087	innate immune response	39	676	6.32e-10								GO:0034774	secretory granule lumen	20	323	9.71e-06
	Intercept ↓	Biological						Molecular						Cellular						Kegg					Intercept ↓	Biological						Molecular						Cellular						Kegg
	Pathway ID 739	Pathway Description	Observed Gene Count	Background gene count	False Discovery Rate		Pathway ID 54	Pathway Pescription	Observed Gene Count	Background gene count	False Discovery Rate		Pathway ID 164	Pathway Description	Observed Gene Count	Background gene count	False Discovery Rate		Pathway ID 81	Pathway Description	Observed Gene Count	Background gene count	False Discovery Rate		Pathway ID 298	Pathway Description	Observed Gene Count	Background gene count	False Discovery Rate		Pathway ID 61	Pathway Pescription	Observed Gene Count	Background gene count	False Discovery Rate		Pathway ID 121	Pathway Description	Observed Gene Count	Background gene count	False Discovery Rate		Pathway ID 47	Pathway Description	Observed Gene Count	Background gene count	False Discovery Rate
	GO:0006613	cotranslational protein targeting to membrane	46	97	4.84e-45		GO:0003735	structural constituent of ribosome	39	146	1.51e-30		GO:0005829	cytosol	179	4958	9.08e-33		hsa03010	Ribosome	44	130	4.73e-39		GO:0016192	vesicle-mediated transport	86	1699	1.12e-19		GO:0005515	protein binding	159	6605	3.42e-09		GO:0031410	cytoplasmic vesicle	86	2226	2.55e-13		hsa04810	Regulation of actin cytoskeleton	18	205	1.83e-06
	GO:0006614	SRP-dependent cotranslational protein targeting to membrane	45	92	9.24e-45		GO:0005198	structural molecule activity	56	679	2.21e-21		GO:0044444	cytoplasmic part	247	9377	4.5e-32		hsa04145	Phagosome	19	145	7.75e-10		GO:0002366	leukocyte activation involved in immune response	51	616	9.59e-19		GO:0019899	enzyme binding	75	2197	9.04e-09		GO:0031982	vesicle	87	2318	2.88e-13		hsa04666	Fc gamma R-mediated phagocytosis	11	89	3.56e-05
	GO:0000184	nuclear-transcribed mRNA catabolic process, nonsense-mediated decay	47	118	9.8e-44		GO:0005515	protein binding	167	6605	2.72e-12		GO:0005737	cytoplasm	267	11238	1.8e-30		hsa05130	Pathogenic Escherichia coli infection	13	53	1.27e-09		GO:0002252	immune effector process	61	927	1.42e-18		GO:0005488	binding	230	11878	3.84e-07		GO:0044444	cytoplasmic part	211	9377	2.88e-13		hsa05167	Kaposi's sarcoma-associated herpesvirus infection	14	183	0.00013
	GO:0006413	translational initiation	48	142	3e-42		GO:0019899	enzyme binding	79	2197	1.2e-10		GO:0022626	cytosolic ribosome	32	78	2.8e-30		hsa05140	Leishmaniasis	13	70	1.95e-08		GO:0006887	exocytosis	56	774	1.42e-18		GO:0008047	enzyme activator activity	25	510	9.13e-05		GO:0005737	cytoplasm	234	11238	2.45e-12		hsa04066	HIF-1 signaling pathway	10	98	0.00027
	GO:0006612	protein targeting to membrane	47	132	3.03e-42		GO:0005488	binding	238	11878	8.93e-10		GO:0005840	ribosome	38	201	1.01e-25		hsa04670	Leukocyte transendothelial migration	15	112	4.05e-08		GO:0043299	leukocyte degranulation	46	507	1.42e-18		GO:0051020	GTPase binding	28	614	9.13e-05		GO:0044433	cytoplasmic vesicle part	64	1447	2.45e-12		hsa05152	Tuberculosis	13	172	0.00027
	GO:0000956	nuclear-transcribed mRNA catabolic process	51	191	7.23e-41		GO:0003723	RNA binding	40	850	8.88e-08		GO:0044445	cytosolic part	36	195	4.63e-24		hsa04810	Regulation of actin cytoskeleton	19	205	5.77e-08		GO:0045055	regulated exocytosis	53	691	1.42e-18		GO:0005096	GTPase activator activity	17	278	0.00032		GO:0030141	secretory granule	46	828	8.39e-12		hsa05203	Viral carcinogenesis	13	183	0.00033
	GO:0006605	protein targeting	57	318	7.6e-38		GO:0019843	rRNA binding	12	60	8.88e-08		GO:0032991	protein-containing complex	158	4792	2.7e-23		hsa05131	Shigellosis	11	63	4.62e-07		GO:0002275	myeloid cell activation involved in immune response	45	519	1.59e-17		GO:0031267	small GTPase binding	24	525	0.00034		GO:0044424	intracellular part	266	13996	1.04e-11		hsa04210	Apoptosis	11	135	0.00043
	GO:0090150	establishment of protein localization to membrane	48	217	3.31e-35		GO:0008092	cytoskeletal protein binding	37	882	5.49e-06		GO:0044391	ribosomal subunit	32	152	6.37e-23		hsa04611	Platelet activation	14	123	6.16e-07		GO:0045321	leukocyte activation	58	894	1.59e-17		GO:0005089	Rho guanyl-nucleotide exchange factor activity	9	76	0.00049		GO:0005622	intracellular	269	14286	1.17e-11		hsa04662	B cell receptor signaling pathway	8	71	0.00069
	GO:0072594	establishment of protein localization to organelle	56	396	2.45e-32		GO:0031625	ubiquitin protein ligase binding	19	311	6.21e-05		GO:1990904	ribonucleoprotein complex	60	770	1.1e-22		hsa05132	Salmonella infection	12	84	6.16e-07		GO:0042119	neutrophil activation	44	497	1.65e-17		GO:0017016	Ras GTPase binding	23	510	0.00053		GO:0099503	secretory vesicle	48	948	4.08e-11		hsa04062	Chemokine signaling pathway	12	181	0.00089
	GO:0034655	nucleobase-containing compound catabolic process	54	394	1.72e-30		GO:0019900	kinase binding	29	678	9.15e-05		GO:0044424	intracellular part	281	13996	3.71e-20		hsa05152	Tuberculosis	16	172	6.67e-07		GO:0002283	neutrophil activation involved in immune response	43	489	4.85e-17		GO:0043168	anion binding	69	2696	0.00072		GO:0101002	ficolin-1-rich granule	22	186	4.28e-11		hsa04650	Natural killer cell mediated cytotoxicity	10	124	0.00089
	R2 ↑	Biological						Molecular						Cellular						Kegg					R2 ↑	Biological						Molecular						Cellular						Kegg
	Pathway ID 70	Pathway Description	Observed Gene Count	Background gene count	False Discovery Rate		Pathway ID 3	Pathway Description	Observed Gene Count	Background gene count	False Discovery Rate		Pathway ID 28	Pathway Description	Observed Gene Count	Background gene count	False Discovery Rate		Pathway ID 4	Pathway Description	Observed Gene Count	Background gene count	False Discovery Rate		Pathway ID 70	Pathway Description	Observed Gene Count	Background gene count	False Discovery Rate		Pathway ID 3	Pathway Description	Observed Gene Count	Background gene count	False Discovery Rate		Pathway ID 28	Pathway Description	Observed Gene Count	Background gene count	False Discovery Rate		Pathway ID 4	Pathway Description	Observed Gene Count	Background gene count	False Discovery Rate
	GO:0002252	immune effector process	66	927	1.2e-21		GO:0003725	double-stranded RNA binding	9	70	0.0018		GO:0070820	tertiary granule	17	164	9.52e-07		hsa05164	Influenza A	14	168	0.00013		GO:0002252	immune effector process	66	927	1.2e-21		GO:0003725	double-stranded RNA binding	9	70	0.0018		GO:0070820	tertiary granule	17	164	9.52e-07		hsa05164	Influenza A	14	168	0.00013
	GO:0006955	immune response	83	1560	1.35e-20		GO:0001730	2'-5'-oligoadenylate synthetase activity	3	3	0.0217		GO:0005737	cytoplasm	216	11238	6.72e-06		hsa05160	Hepatitis C	9	131	0.027		GO:0006955	immune response	83	1560	1.35e-20		GO:0001730	2'-5'-oligoadenylate synthetase activity	3	3	0.0217		GO:0005737	cytoplasm	216	11238	6.72e-06		hsa05160	Hepatitis C	9	131	0.027
	GO:0006952	defense response	70	1234	2.56e-18		GO:0005344	oxygen carrier activity	4	14	0.0287		GO:0030141	secretory granule	36	828	6.72e-06		hsa05168	Herpes simplex infection	10	181	0.0429		GO:0006952	defense response	70	1234	2.56e-18		GO:0005344	oxygen carrier activity	4	14	0.0287		GO:0030141	secretory granule	36	828	6.72e-06		hsa05168	Herpes simplex infection	10	181	0.0429
	GO:0002376	immune system process	99	2370	2.71e-18								GO:0042581	specific granule	15	159	6.72e-06		hsa04622	RIG-I-like receptor signaling pathway	6	70	0.0498		GO:0002376	immune system process	99	2370	2.71e-18								GO:0042581	specific granule	15	159	6.72e-06		hsa04622	RIG-I-like receptor signaling pathway	6	70	0.0498
	GO:0051707	response to other organism	57	835	4.9e-18								GO:0044433	cytoplasmic vesicle part	50	1447	6.72e-06								GO:0051707	response to other organism	57	835	4.9e-18								GO:0044433	cytoplasmic vesicle part	50	1447	6.72e-06
	GO:0045087	innate immune response	51	676	9.6e-18								GO:0099503	secretory vesicle	39	948	6.72e-06								GO:0045087	innate immune response	51	676	9.6e-18								GO:0099503	secretory vesicle	39	948	6.72e-06
	GO:0051607	defense response to virus	29	181	3.49e-17								GO:1904724	tertiary granule lumen	9	55	2.97e-05								GO:0051607	defense response to virus	29	181	3.49e-17								GO:1904724	tertiary granule lumen	9	55	2.97e-05
	GO:0098542	defense response to other organism	40	438	2.87e-16								GO:0060205	cytoplasmic vesicle lumen	20	340	3.22e-05								GO:0098542	defense response to other organism	40	438	2.87e-16								GO:0060205	cytoplasmic vesicle lumen	20	340	3.22e-05
	GO:0009615	response to virus	32	270	1.06e-15								GO:0034774	secretory granule lumen	19	323	4.98e-05								GO:0009615	response to virus	32	270	1.06e-15								GO:0034774	secretory granule lumen	19	323	4.98e-05
	GO:0006950	response to stress	105	3267	3.42e-12								GO:0035580	specific granule lumen	8	62	0.00041								GO:0006950	response to stress	105	3267	3.42e-12								GO:0035580	specific granule lumen	8	62	0.00041
	Q1/Q2-3 Slope Ratio ↓	Biological						Molecular						Cellular						Kegg					Q1/Q2-3 Slope Ratio ↓	Biological						Molecular						Cellular						Kegg
	Pathway ID 225	Pathway Description	Observed Gene Count	Background gene count	False Discovery Rate		Pathway ID 56	Pathway Description	Observed Gene Count	Background gene count	False Discovery Rate		Pathway ID 87	Pathway Description	Observed Gene Count	Background gene count	False Discovery Rate		Pathway ID 18	Pathway Description	Observed Gene Count	Background gene count	False Discovery Rate		Pathway ID 225	Pathway Description	Observed Gene Count	Background gene count	False Discovery Rate		Pathway ID 56	Pathway Description	Observed Gene Count	Background gene count	False Discovery Rate		Pathway ID 87	Pathway Description	Observed Gene Count	Background gene count	False Discovery Rate		Pathway ID 18	Pathway Description	Observed Gene Count	Background gene count	False Discovery Rate
	GO:0016192	vesicle-mediated transport	71	1699	5.35e-11		GO:0005488	binding	240	11878	6.9e-10		GO:0044424	intracellular part	282	13996	6.9e-20		hsa04210	Apoptosis	12	135	0.00056		GO:0016192	vesicle-mediated transport	71	1699	5.35e-11		GO:0005488	binding	240	11878	6.9e-10		GO:0044424	intracellular part	282	13996	6.9e-20		hsa04210	Apoptosis	12	135	0.00056
	GO:0006996	organelle organization	93	3131	2.63e-07		GO:0005515	protein binding	149	6605	4.9e-06		GO:0044446	intracellular organelle part	211	8882	8.58e-16		hsa04666	Fc gamma R-mediated phagocytosis	9	89	0.002		GO:0006996	organelle organization	93	3131	2.63e-07		GO:0005515	protein binding	149	6605	4.9e-06		GO:0044446	intracellular organelle part	211	8882	8.58e-16		hsa04666	Fc gamma R-mediated phagocytosis	9	89	0.002
	GO:0045321	leukocyte activation	40	894	4.07e-06		GO:0019899	enzyme binding	66	2197	2.43e-05		GO:0043227	membrane-bounded organelle	243	11244	1.24e-15		hsa04062	Chemokine signaling pathway	12	181	0.0022		GO:0045321	leukocyte activation	40	894	4.07e-06		GO:0019899	enzyme binding	66	2197	2.43e-05		GO:0043227	membrane-bounded organelle	243	11244	1.24e-15		hsa04062	Chemokine signaling pathway	12	181	0.0022
	GO:0001775	cell activation	43	1024	4.5e-06		GO:0043167	ion binding	134	6066	0.00011		GO:0044422	organelle part	212	9111	5.76e-15		hsa04810	Regulation of actin cytoskeleton	13	205	0.0022		GO:0001775	cell activation	43	1024	4.5e-06		GO:0043167	ion binding	134	6066	0.00011		GO:0044422	organelle part	212	9111	5.76e-15		hsa04810	Regulation of actin cytoskeleton	13	205	0.0022
	GO:0042119	neutrophil activation	28	497	7.38e-06		GO:0005543	phospholipid binding	21	382	0.00014		GO:0043229	intracellular organelle	252	12193	2.37e-14		hsa05167	Kaposi's sarcoma-associated herpesvirus infection	12	183	0.0022		GO:0042119	neutrophil activation	28	497	7.38e-06		GO:0005543	phospholipid binding	21	382	0.00014		GO:0043229	intracellular organelle	252	12193	2.37e-14		hsa05167	Kaposi's sarcoma-associated herpesvirus infection	12	183	0.0022
	GO:0002376	immune system process	72	2370	8.28e-06		GO:0043168	anion binding	73	2696	0.00014		GO:0043226	organelle	253	12432	1.8e-13		hsa04722	Neurotrophin signaling pathway	9	116	0.0045		GO:0002376	immune system process	72	2370	8.28e-06		GO:0043168	anion binding	73	2696	0.00014		GO:0043226	organelle	253	12432	1.8e-13		hsa04722	Neurotrophin signaling pathway	9	116	0.0045
	GO:0002275	myeloid cell activation involved in immune response	28	519	8.66e-06		GO:0044877	protein-containing complex binding	35	968	0.00039		GO:0005737	cytoplasm	236	11238	9.98e-13		hsa04670	Leukocyte transendothelial migration	8	112	0.0155		GO:0002275	myeloid cell activation involved in immune response	28	519	8.66e-06		GO:0044877	protein-containing complex binding	35	968	0.00039		GO:0005737	cytoplasm	236	11238	9.98e-13		hsa04670	Leukocyte transendothelial migration	8	112	0.0155
	GO:0002283	neutrophil activation involved in immune response	27	489	8.66e-06		GO:0008092	cytoskeletal protein binding	31	882	0.0022		GO:0043231	intracellular membrane-bounded organelle	223	10365	2.61e-12		hsa04071	Sphingolipid signaling pathway	8	116	0.0169		GO:0002283	neutrophil activation involved in immune response	27	489	8.66e-06		GO:0008092	cytoskeletal protein binding	31	882	0.0022		GO:0043231	intracellular membrane-bounded organelle	223	10365	2.61e-12		hsa04071	Sphingolipid signaling pathway	8	116	0.0169
	GO:0002366	leukocyte activation involved in immune response	31	616	8.66e-06		GO:0051020	GTPase binding	24	614	0.0035		GO:0044444	cytoplasmic part	206	9377	3.01e-11		hsa04218	Cellular senescence	9	156	0.0215		GO:0002366	leukocyte activation involved in immune response	31	616	8.66e-06		GO:0051020	GTPase binding	24	614	0.0035		GO:0044444	cytoplasmic part	206	9377	3.01e-11		hsa04218	Cellular senescence	9	156	0.0215
	GO:0019222	regulation of metabolic process	147	6516	8.66e-06		GO:0061629	RNA polymerase II-specific DNA-binding transcription factor binding	14	257	0.0053		GO:0005829	cytosol	132	4958	1.64e-10		hsa04611	Platelet activation	8	123	0.0215		GO:0019222	regulation of metabolic process	147	6516	8.66e-06		GO:0061629	RNA polymerase II-specific DNA-binding transcription factor binding	14	257	0.0053		GO:0005829	cytosol	132	4958	1.64e-10		hsa04611	Platelet activation	8	123	0.0215
	Q4/Q2-3 Slope Ratio ↓	Biological						Molecular						Cellular						Kegg					Q4/Q2-3 Slope Ratio ↓	Biological						Molecular						Cellular						Kegg
	Pathway ID 48	Pathway Description	Observed Gene Count	Background gene count	False Discovery Rate		Pathway ID 3	Pathway Description	Observed Gene Count	Background gene count	False Discovery Rate		Pathway ID 16	Background gene count	Observed Gene Count	Background gene count	False Discovery Rate		Pathway ID 3	Pathway Description	Observed Gene Count	Background gene count	False Discovery Rate		Pathway ID 47	Pathway Description	Observed Gene Count	Background gene count	False Discovery Rate		Pathway ID 3	Pathway Description	Observed Gene Count	Background gene count	False Discovery Rate		Pathway ID 15	Pathway Description	Observed Gene Count	Background gene count	False Discovery Rate		Pathway ID 3	Pathway Description	Observed Gene Count	Background gene count	False Discovery Rate
	GO:0051607	defense response to virus	25	181	2.62e-12		GO:0001730	2'-5'-oligoadenylate synthetase activity	3	3	0.042		GO:0005622	intracellular	261	14286	2.1e-07		hsa05168	Herpes simplex infection	12	181	0.007		GO:0051607	defense response to virus	25	181	2.64e-12		GO:0001730	2'-5'-oligoadenylate synthetase activity	3	3	0.0421		GO:0005622	intracellular	261	14286	2.11e-07		hsa05168	Herpes simplex infection	12	181	0.007
	GO:0006952	defense response	60	1234	4.41e-12		GO:0003725	double-stranded RNA binding	7	70	0.042		GO:0044424	intracellular part	257	13996	2.1e-07		hsa05144	Malaria	6	47	0.0132		GO:0006952	defense response	60	1234	4.43e-12		GO:0003725	double-stranded RNA binding	7	70	0.0421		GO:0044424	intracellular part	257	13996	2.11e-07		hsa05144	Malaria	6	47	0.0132
	GO:0002252	immune effector process	51	927	5.36e-12		GO:0005344	oxygen carrier activity	4	14	0.042		GO:0044464	cell part	280	16244	9.55e-07		hsa05164	Influenza A	10	168	0.0235		GO:0002252	immune effector process	50	927	2.16e-11		GO:0005344	oxygen carrier activity	4	14	0.0421		GO:0044464	cell part	280	16244	9.59e-07		hsa05164	Influenza A	10	168	0.0235
	GO:0051707	response to other organism	47	835	2.51e-11								GO:0005737	cytoplasm	217	11238	1.91e-06								GO:0051707	response to other organism	47	835	2.52e-11								GO:0005737	cytoplasm	217	11238	1.91e-06
	GO:0098542	defense response to other organism	34	438	2.51e-11								GO:1904724	tertiary granule lumen	9	55	3.35e-05								GO:0098542	defense response to other organism	34	438	2.52e-11								GO:1904724	tertiary granule lumen	9	55	3.36e-05
	GO:0009615	response to virus	27	270	3.45e-11								GO:0035580	specific granule lumen	8	62	0.00062								GO:0009615	response to virus	27	270	3.47e-11								GO:0035580	specific granule lumen	8	62	0.00062
	GO:0045087	innate immune response	41	676	6.06e-11								GO:0042581	specific granule	11	159	0.003								GO:0045087	innate immune response	41	676	6.09e-11								GO:0005833	hemoglobin complex	4	12	0.0039
	GO:0002376	immune system process	83	2370	1e-10								GO:0070820	tertiary granule	11	164	0.0034								GO:0002376	immune system process	82	2370	2.79e-10								GO:0070820	tertiary granule	11	164	0.0039
	GO:0006955	immune response	64	1560	1.5e-10								GO:0005833	hemoglobin complex	4	12	0.0035								GO:0006955	immune response	63	1560	4.68e-10								GO:0060205	cytoplasmic vesicle lumen	16	340	0.0045
	GO:0045071	negative regulation of viral genome replication	13	52	3.44e-09								GO:0060205	cytoplasmic vesicle lumen	16	340	0.0041								GO:0045071	negative regulation of viral genome replication	13	52	3.46e-09								GO:0034774	secretory granule lumen	15	323	0.0071
