# Supplementary material for: Strategies for detecting and identifying biological signals amidst the variation commonly found in RNA sequencing data
Source: BMC Genomics. 2021 May 3;22:322. doi: 10.1186/s12864-021-07563-9 (PMC8091537; doi:10.1186/s12864-021-07563-9)
Supplement: Supplementary file 6 — Additional file 6. STRING db Analysis of Intra-individual Positional Gene Rankings in 35 Control Samples Based On Range/Median, Range/Q3, Kurtosis and Q4/Q(2 + 3) Slope Calculations. [file 12864_2021_7563_MOESM6_ESM.xlsx]

## Sheet: Sheet1
	* Select Data Source: Import data file for analysis (TPM counts).
	* Adjust Source values: Perform Minimum Value Adjustment on the gene counts.
	* Select Formulas: Specify the list of formulas to be used for trendline analysis.
	* Set Thresholds: Set the threshold for the number of samples required for trendline calculations (N=30).
	Mine Source Tab
	* Mine Unit Source Data: RAnGER performs selected calculations for trendline analysis.
	* Generate Sample Analysis: Determine the positional rank of every gene within the sample group of 35 individuals.
	* Extract Selected Sample: Generate a list of genes that were assigned to the top positional rankings for each individual.
	* Mine Extract Sample: Identify any genes from the list of top ranking assignment measures.
	* Import the list of top positional ranked genes into STRING db for gene pathway analysis.

## Sheet: Sheet2
		Panel A				Biological GO Pathways (Range/Median)						Panel B			Biological GO Pathways (Range/Q3)						Panel C			Biological GO Pathways (Kurtosis)						Panel D			Biological GO Pathways (Q4/Q(2+3))
	Sample	Intervals Surved	Genes Detected		7 Pathway ID	Pathway Description	Observed Gene Count	Background Gene Counts	False Discovery Rate		Sample	Genes Detected		9 Pathway ID	Pathway Description	Observed Gene Count	Background Gene Counts	False Discovery Rate		Sample	Genes Detected		0 Pathway ID	Pathway Description	Observed Gene Count	Background Gene Counts	False Discovery Rate		Sample	Genes Detected		0 Pathway ID	Pathway Description	Observed Gene Count	Background Gene Counts	False Discovery Rate
	1	2	72		GO:0030099	myeloid cell differentiation	7	203	0.0206		1	75		GO:0002576	platelet degranulation	6	129	0.0227		1	46			No Biological GO Pathway Detected					1	42			No Biological GO Pathway Detected
					GO:0030218	erythrocyte differentiation	5	76	0.0206					GO:0030099	myeloid cell differentiation	7	203	0.0227
					GO:0090201	negative regulation of release of cytochrome c from mitochondria	3	17	0.0206					GO:0030218	erythrocyte differentiation	5	76	0.0227
					GO:0048872	homeostasis of number of cells	6	193	0.0263					GO:0061515	myeloid cell development	4	54	0.0227
					GO:0002576	platelet degranulation	5	129	0.0329					GO:0090201	negative regulation of release of cytochrome c from mitochondria	3	17	0.0227
					GO:0070527	platelet aggregation	3	25	0.0329					GO:0048872	homeostasis of number of cells	6	193	0.0249
					GO:0048821	erythrocyte development	3	29	0.0408					GO:0070527	platelet aggregation	3	25	0.032
														GO:0048821	erythrocyte development	3	29	0.0432
														GO:1905476	negative regulation of protein localization to membrane	3	31	0.0471
	Sample	Intervals Surved	Genes Detected		0 Pathway ID	Pathway Description	Observed Gene Count	Background Gene Counts	False Discovery Rate		Sample	Genes Detected		0 Pathway ID	Pathway Description	Observed Gene Count	Background Gene Counts	False Discovery Rate		Sample	Genes Detected		0 Pathway ID	Pathway Description	Observed Gene Count	Background Gene Counts	False Discovery Rate		Sample	Genes Detected		0 Pathway ID	Pathway Description	Observed Gene Count	Background Gene Counts	False Discovery Rate
	2	5	29			No Biological GO Pathway Detected					2	28			No Biological GO Pathway Detected					2	27			No Biological GO Pathway Detected					2	41			No Biological GO Pathway Detected
	Sample	Intervals Surved	Genes Detected		42 Pathway ID	Pathway Description	Observed Gene Count	Background Gene Counts	False Discovery Rate		Sample	Genes Detected		35 Pathway ID	Pathway Description	Observed Gene Count	Background Gene Counts	False Discovery Rate		Sample	Genes Detected		26 Pathway ID	Pathway Description	Observed Gene Count	Background Gene Counts	False Discovery Rate		Sample	Genes Detected		12 Pathway ID	Pathway Description	Observed Gene Count	Background Gene Counts	False Discovery Rate
	3	8	53		GO:0002376	immune system process	25	2370	5.26e-07		3	55		GO:0002376	immune system process	25	2370	1.41e-06		3	53		GO:0002252	immune effector process	15	927	1.84e-05		3	51		GO:0045071	negative regulation of viral genome replication	5	52	0.0005
					GO:0002252	immune effector process	16	927	1.39e-06					GO:0002252	immune effector process	15	927	1.72e-05					GO:0051607	defense response to virus	8	181	2.45e-05					GO:0043901	negative regulation of multi-organism process	6	173	0.0019
					GO:0006955	immune response	19	1560	5.67e-06					GO:0006955	immune response	19	1560	1.72e-05					GO:0006955	immune response	18	1560	2.66e-05					GO:0098542	defense response to other organism	8	438	0.0041
					GO:0045087	innate immune response	13	676	8.93e-06					GO:0045087	innate immune response	12	676	0.00012					GO:0006952	defense response	16	1234	2.86e-05					GO:0060337	type I interferon signaling pathway	4	65	0.006
					GO:0006952	defense response	16	1234	2.95e-05					GO:0045071	negative regulation of viral genome replication	5	52	0.00015					GO:0045087	innate immune response	12	676	5.25e-05					GO:0051707	response to other organism	10	835	0.0066
					GO:0045071	negative regulation of viral genome replication	5	52	0.0001					GO:0051607	defense response to virus	7	181	0.00022					GO:0098542	defense response to other organism	10	438	5.71e-05					GO:0006952	defense response	12	1234	0.0067
					GO:0051607	defense response to virus	7	181	0.00014					GO:0006952	defense response	15	1234	0.00023					GO:0045071	negative regulation of viral genome replication	5	52	8.48e-05					GO:0051607	defense response to virus	5	181	0.0102
					GO:0019221	cytokine-mediated signaling pathway	11	655	0.00023					GO:0019221	cytokine-mediated signaling pathway	10	655	0.0015					GO:0002376	immune system process	20	2370	0.00019					GO:0060700	regulation of ribonuclease activity	2	7	0.0179
					GO:0060333	interferon-gamma-mediated signaling pathway	5	69	0.00026					GO:0050896	response to stimulus	38	7824	0.0015					GO:0060337	type I interferon signaling pathway	5	65	0.00019					GO:0045087	innate immune response	8	676	0.0254
					GO:0050896	response to stimulus	38	7824	0.00039					GO:0001775	cell activation	12	1024	0.0024					GO:0051707	response to other organism	12	835	0.0002					GO:0002252	immune effector process	9	927	0.04
	Sample	Intervals Surved	Genes Detected		63 Pathway ID	Pathway Description	Observed Gene Count	Background Gene Counts	False Discovery Rate		Sample	Genes Detected		110 Pathway ID	Pathway Description	Observed Gene Count	Background Gene Counts	False Discovery Rate		Sample	Genes Detected		93 Pathway ID	Pathway Description	Observed Gene Count	Background Gene Counts	False Discovery Rate		Sample	Genes Detected		21 Pathway ID	Pathway Description	Observed Gene Count	Background Gene Counts	False Discovery Rate
	4	20	56		GO:0006955	immune response	30	1560	1.47e-15		4	56		GO:0006955	immune response	34	1560	3.32e-20		4	71		GO:0006955	immune response	36	1560	9.71e-18		4	58		GO:0006955	immune response	21	1560	2.04e-06
					GO:0002252	immune effector process	23	927	1.91e-13					GO:0002252	immune effector process	28	927	1.83e-19					GO:0002252	immune effector process	29	927	5.08e-17					GO:0002252	immune effector process	16	927	5.08e-06
					GO:0006952	defense response	25	1234	4.12e-13					GO:0006952	defense response	29	1234	1.39e-17					GO:0006952	defense response	27	1234	4.27e-12					GO:0006952	defense response	18	1234	5.08e-06
					GO:0045087	innate immune response	18	676	9.2e-11					GO:0045087	innate immune response	23	676	1.33e-16					GO:0050896	response to stimulus	60	7824	5.69e-12					GO:0045071	negative regulation of viral genome replication	6	52	5.08e-06
					GO:0051707	response to other organism	17	835	2.48e-08					GO:0002376	immune system process	35	2370	2.87e-16					GO:0045087	innate immune response	20	676	9.53e-11					GO:0045087	innate immune response	14	676	5.08e-06
					GO:0098542	defense response to other organism	13	438	4.54e-08					GO:0045321	leukocyte activation	21	894	6.18e-12					GO:0045321	leukocyte activation	22	894	1.51e-10					GO:0060337	type I interferon signaling pathway	6	65	1.26e-05
					GO:0006950	response to stress	28	3267	1.31e-06					GO:0002366	leukocyte activation involved in immune response	18	616	1.66e-11					GO:0002366	leukocyte activation involved in immune response	19	616	1.55e-10					GO:0043901	negative regulation of multi-organism process	7	173	9.8e-05
					GO:0042119	neutrophil activation	12	497	1.7e-06					GO:0002443	leukocyte mediated immunity	17	632	2.4e-10					GO:0002443	leukocyte mediated immunity	19	632	1.92e-10					GO:0051607	defense response to virus	7	181	0.00012
					GO:0045071	negative regulation of viral genome replication	6	52	1.7e-06					GO:0006950	response to stress	32	3267	1.18e-09					GO:0042119	neutrophil activation	17	497	4.62e-10					GO:0043903	regulation of symbiosis, encompassing mutualism through parasitism	7	203	0.00022
					GO:0002366	leukocyte activation involved in immune response	13	616	1.72e-06					GO:0042119	neutrophil activation	15	497	1.18e-09					GO:0043312	neutrophil degranulation	16	485	2.96e-09					GO:0098542	defense response to other organism	9	438	0.00042
	Sample	Intervals Surved	Genes Detected		8 Pathway ID	Pathway Description	Observed Gene Count	Background Gene Counts	False Discovery Rate		Sample	Genes Detected		25 Pathway ID	Pathway Description	Observed Gene Count	Background Gene Counts	False Discovery Rate		Sample	Genes Detected		17 Pathway ID	Pathway Description	Observed Gene Count	Background Gene Counts	False Discovery Rate		Sample	Genes Detected		0 Pathway ID	Pathway Description	Observed Gene Count	Background Gene Counts	False Discovery Rate
	5	2	17		GO:0006955	immune response	9	1560	0.00073		5	23		GO:0006955	immune response	13	1560	2.19e-06		5	25		GO:0006955	immune response	11	1560	0.0012		5	29			No Biological GO Pathway Detected
					GO:0006952	defense response	8	1234	0.00076					GO:0002252	immune effector process	10	927	1.45e-05					GO:0002252	immune effector process	8	927	0.005
					GO:0002252	immune effector process	7	927	0.00095					GO:0002376	immune system process	14	2370	1.45e-05					GO:0002376	immune system process	12	2370	0.005
					GO:0002443	leukocyte mediated immunity	6	632	0.0011					GO:0006952	defense response	11	1234	1.45e-05					GO:0072709	cellular response to sorbitol	2	3	0.005
					GO:0043312	neutrophil degranulation	5	485	0.0038					GO:0002443	leukocyte mediated immunity	8	632	5.91e-05					GO:0006213	pyrimidine nucleoside metabolic process	3	48	0.0057
					GO:0015701	bicarbonate transport	2	44	0.0154					GO:0045321	leukocyte activation	8	894	0.00065					GO:0050896	response to stimulus	20	7824	0.0068
					GO:0045087	innate immune response	4	676	0.0406					GO:0045087	innate immune response	7	676	0.00098					GO:0002443	leukocyte mediated immunity	6	632	0.0112
					GO:0050896	response to stimulus	13	7824	0.0412					GO:0042119	neutrophil activation	6	497	0.0016					GO:0006952	defense response	8	1234	0.0112
														GO:0002366	leukocyte activation involved in immune response	6	616	0.004					GO:0009972	cytidine deamination	2	10	0.0112
														GO:0006950	response to stress	12	3267	0.0046					GO:0046087	cytidine metabolic process	2	10	0.0112
	Sample	Intervals Surved	Genes Detected		108 Pathway ID	Pathway Description	Observed Gene Count	Background Gene Counts	False Discovery Rate		Sample	Genes Detected		181 Pathway ID	Pathway Description	Observed Gene Count	Background Gene Counts	False Discovery Rate		Sample	Genes Detected		196 Pathway ID	Pathway Description	Observed Gene Count	Background Gene Counts	False Discovery Rate		Sample	Genes Detected		104 Pathway ID	Pathway Description	Observed Gene Count	Background Gene Counts	False Discovery Rate
	6	20	85		GO:0002252	immune effector process	46	927	2.27e-34		6	91		GO:0002252	immune effector process	53	927	4.88e-42		6	108		GO:0002252	immune effector process	56	927	1.31e-40		6	83		GO:0002252	immune effector process	37	927	1.08e-23
					GO:0006955	immune response	51	1560	6.54e-31					GO:0006955	immune response	59	1560	1.1e-38					GO:0006955	immune response	64	1560	1.83e-38					GO:0006955	immune response	44	1560	1.08e-23
					GO:0006952	defense response	47	1234	9.07e-31					GO:0002376	immune system process	65	2370	5.24e-36					GO:0002376	immune system process	72	2370	1.05e-36					GO:0006952	defense response	40	1234	2.7e-23
					GO:0002376	immune system process	57	2370	2.74e-29					GO:0006952	defense response	51	1234	6.3e-34					GO:0045087	innate immune response	43	676	7.65e-31					GO:0002376	immune system process	50	2370	9.38e-23
					GO:0051707	response to other organism	40	835	5.61e-29					GO:0045087	innate immune response	42	676	1.56e-33					GO:0006952	defense response	52	1234	2.83e-30					GO:0045087	innate immune response	31	676	2.01e-21
					GO:0045087	innate immune response	37	676	1.66e-28					GO:0051707	response to other organism	42	835	4.84e-30					GO:0051707	response to other organism	43	835	2.04e-27					GO:0098542	defense response to other organism	26	438	3.44e-20
					GO:0098542	defense response to other organism	32	438	7.06e-28					GO:0098542	defense response to other organism	34	438	1.9e-29					GO:0098542	defense response to other organism	34	438	1.75e-26					GO:0051707	response to other organism	31	835	5.78e-19
					GO:0051607	defense response to virus	23	181	2.33e-24					GO:0051607	defense response to virus	24	181	4.54e-25					GO:0009615	response to virus	28	270	1.48e-24					GO:0051607	defense response to virus	19	181	1.23e-18
					GO:0009615	response to virus	25	270	1.45e-23					GO:0009615	response to virus	26	270	4.3e-24					GO:0051607	defense response to virus	25	181	1.52e-24					GO:0009615	response to virus	20	270	5.18e-17
					GO:0009605	response to external stimulus	43	1857	1.26e-19					GO:0006950	response to stress	59	3267	3.94e-22					GO:0051704	multi-organism process	52	2222	6.73e-19					GO:0045071	negative regulation of viral genome replication	13	52	8.29e-17
	Sample	Intervals Surved	Genes Detected		0 Pathway ID	Pathway Description	Observed Gene Count	Background Gene Counts	False Discovery Rate		Sample	Genes Detected		0 Pathway ID	Pathway Description	Observed Gene Count	Background Gene Counts	False Discovery Rate		Sample	Genes Detected		0 Pathway ID	Pathway Description	Observed Gene Count	Background Gene Counts	False Discovery Rate		Sample	Genes Detected		0 Pathway ID	Pathway Description	Observed Gene Count	Background Gene Counts	False Discovery Rate
	7	2	42			No Biological GO Pathway Detected					7	40			No Biological GO Pathway Detected					7	40			No Biological GO Pathway Detected					7	39			No Biological GO Pathway Detected
	Sample	Intervals Surved	Genes Detected		47 Pathway ID	Pathway Description	Observed Gene Count	Background Gene Counts	False Discovery Rate		Sample	Genes Detected		39 Pathway ID	Pathway Description	Observed Gene Count	Background Gene Counts	False Discovery Rate		Sample	Genes Detected		31 Pathway ID	Pathway Description	Observed Gene Count	Background Gene Counts	False Discovery Rate		Sample	Genes Detected		29 Pathway ID	Pathway Description	Observed Gene Count	Background Gene Counts	False Discovery Rate
	8	8	89		GO:0015671	oxygen transport	7	15	7.52e-09		8	84		GO:0015671	oxygen transport	6	15	3.98e-07		8	68		GO:0043312	neutrophil degranulation	15	485	1.27e-07		8	73		GO:0002227	innate immune response in mucosa	5	22	5.63e-05
					GO:0002376	immune system process	32	2370	2.07e-06					GO:0001775	cell activation	20	1024	1.2e-06					GO:0002252	immune effector process	17	927	1.1e-06					GO:0019731	antibacterial humoral response	6	47	5.63e-05
					GO:0001775	cell activation	20	1024	9.49e-06					GO:0002274	myeloid leukocyte activation	16	574	1.2e-06					GO:0019731	antibacterial humoral response	6	47	2.41e-06					GO:0001775	cell activation	16	1024	9.6e-05
					GO:0002227	innate immune response in mucosa	5	22	1.37e-05					GO:0002376	immune system process	31	2370	1.2e-06					GO:0002227	innate immune response in mucosa	5	22	2.73e-06					GO:0002252	immune effector process	15	927	9.6e-05
					GO:0002274	myeloid leukocyte activation	15	574	1.37e-05					GO:0043312	neutrophil degranulation	15	485	1.2e-06					GO:0006955	immune response	20	1560	1.11e-05					GO:0002366	leukocyte activation involved in immune response	13	616	9.6e-05
					GO:0006955	immune response	24	1560	1.37e-05					GO:0045055	regulated exocytosis	16	691	3.75e-06					GO:0015671	oxygen transport	4	15	3.08e-05					GO:0006955	immune response	20	1560	9.6e-05
					GO:0019731	antibacterial humoral response	6	47	1.37e-05					GO:0045321	leukocyte activation	18	894	3.75e-06					GO:0031640	killing of cells of other organism	6	89	5.11e-05					GO:0015671	oxygen transport	4	15	9.6e-05
					GO:0043312	neutrophil degranulation	14	485	1.37e-05					GO:0006955	immune response	23	1560	6.97e-06					GO:0050832	defense response to fungus	5	49	5.91e-05					GO:0031640	killing of cells of other organism	6	89	9.6e-05
					GO:0006950	response to stress	35	3267	1.87e-05					GO:0002227	innate immune response in mucosa	5	22	7.39e-06					GO:0061844	antimicrobial humoral immune response mediated by antimicrobial peptide	6	107	0.00012					GO:0043312	neutrophil degranulation	12	485	9.6e-05
					GO:0045055	regulated exocytosis	15	691	4.18e-05					GO:0019731	antibacterial humoral response	6	47	7.39e-06					GO:0050830	defense response to Gram-positive bacterium	6	111	0.00013					GO:0045321	leukocyte activation	15	894	9.6e-05
	Sample	Intervals Surved	Genes Detected		57 Pathway ID	Pathway Description	Observed Gene Count	Background Gene Counts	False Discovery Rate		Sample	Genes Detected		71 Pathway ID	Pathway Description	Observed Gene Count	Background Gene Counts	False Discovery Rate		Sample	Genes Detected		98 Pathway ID	Pathway Description	Observed Gene Count	Background Gene Counts	False Discovery Rate		Sample	Genes Detected		38 Pathway ID	Pathway Description	Observed Gene Count	Background Gene Counts	False Discovery Rate
	9	2	58		GO:0051607	defense response to virus	21	181	1.93e-24		9	54		GO:0051607	defense response to virus	22	181	4.88e-27		9	66		GO:0051607	defense response to virus	24	181	4.67e-28		9	66		GO:0051607	defense response to virus	18	181	2.49e-18
					GO:0009615	response to virus	22	270	6.21e-23					GO:0009615	response to virus	23	270	1.92e-25					GO:0009615	response to virus	25	270	4.41e-26					GO:0009615	response to virus	19	270	3.73e-17
					GO:0051707	response to other organism	28	835	2.33e-20					GO:0051707	response to other organism	29	835	7.36e-23					GO:0098542	defense response to other organism	25	438	2.4e-21					GO:0060337	type I interferon signaling pathway	13	65	1.3e-16
					GO:0006952	defense response	31	1234	8.77e-20					GO:0098542	defense response to other organism	23	438	2.31e-21					GO:0002252	immune effector process	31	927	6.02e-21					GO:0045071	negative regulation of viral genome replication	11	52	2.5e-14
					GO:0098542	defense response to other organism	22	438	3.91e-19					GO:0006952	defense response	31	1234	4.02e-21					GO:0006952	defense response	34	1234	6.02e-21					GO:0051707	response to other organism	24	835	2.5e-14
					GO:0006955	immune response	32	1560	4.03e-18					GO:0045087	innate immune response	25	676	4.4e-20					GO:0045087	innate immune response	28	676	6.02e-21					GO:0098542	defense response to other organism	19	438	4.29e-14
					GO:0002376	immune system process	37	2370	5.07e-18					GO:0002376	immune system process	37	2370	1.19e-19					GO:0051707	response to other organism	30	835	6.02e-21					GO:0006952	defense response	26	1234	7.31e-13
					GO:0045087	innate immune response	24	676	6.33e-18					GO:0002252	immune effector process	27	927	1.57e-19					GO:0006955	immune response	36	1560	3.04e-20					GO:0045087	innate immune response	20	676	4.12e-12
					GO:0060337	type I interferon signaling pathway	13	65	6.8e-18					GO:0006955	immune response	32	1560	1.57e-19					GO:0002376	immune system process	41	2370	2.15e-19					GO:0043901	negative regulation of multi-organism process	12	173	7.23e-11
					GO:0002252	immune effector process	26	927	2.27e-17					GO:0060337	type I interferon signaling pathway	13	65	2.22e-18					GO:0060337	type I interferon signaling pathway	14	65	7.3e-19					GO:0043900	regulation of multi-organism process	15	372	1.27e-10
	Sample	Intervals Surved	Genes Detected		24 Pathway ID	Pathway Description	Observed Gene Count	Background Gene Counts	False Discovery Rate		Sample	Genes Detected		34 Pathway ID	Pathway Description	Observed Gene Count	Background Gene Counts	False Discovery Rate		Sample	Genes Detected		98 Pathway ID	Pathway Description	Observed Gene Count	Background Gene Counts	False Discovery Rate		Sample	Genes Detected		29 Pathway ID	Pathway Description	Observed Gene Count	Background Gene Counts	False Discovery Rate
	10	5	40		GO:0051607	defense response to virus	14	181	1.2e-15		10	41		GO:0051607	defense response to virus	14	181	1.92e-15		10	44		GO:0051607	defense response to virus	24	181	4.67e-28		10	44		GO:0051607	defense response to virus	14	181	7.1e-15
					GO:0009615	response to virus	15	270	3.07e-15					GO:0009615	response to virus	15	270	5.09e-15					GO:0009615	response to virus	25	270	4.41e-26					GO:0009615	response to virus	15	270	2.06e-14
					GO:0098542	defense response to other organism	16	438	7.39e-14					GO:0098542	defense response to other organism	17	438	5.09e-15					GO:0098542	defense response to other organism	25	438	2.4e-21					GO:0060337	type I interferon signaling pathway	10	65	3.72e-13
					GO:0060337	type I interferon signaling pathway	10	65	7.77e-14					GO:0060337	type I interferon signaling pathway	10	65	1.09e-13					GO:0002252	immune effector process	31	927	6.02e-21					GO:0045071	negative regulation of viral genome replication	9	52	2.22e-12
					GO:0045071	negative regulation of viral genome replication	9	52	5.97e-13					GO:0051707	response to other organism	19	835	1.92e-13					GO:0006952	defense response	34	1234	6.02e-21					GO:0098542	defense response to other organism	15	438	5.59e-12
					GO:0051707	response to other organism	18	835	1.68e-12					GO:0045071	negative regulation of viral genome replication	9	52	5.69e-13					GO:0045087	innate immune response	28	676	6.02e-21					GO:0002252	immune effector process	19	927	6.3e-12
					GO:0045087	innate immune response	16	676	1.3e-11					GO:0002252	immune effector process	19	927	7.85e-13					GO:0051707	response to other organism	30	835	6.02e-21					GO:0051707	response to other organism	18	835	1.43e-11
					GO:0002252	immune effector process	17	927	8.09e-11					GO:0045087	innate immune response	17	676	1.18e-12					GO:0006955	immune response	36	1560	3.04e-20					GO:0006955	immune response	21	1560	2.91e-10
					GO:0006952	defense response	18	1234	5.69e-10					GO:0002376	immune system process	25	2370	1.62e-11					GO:0002376	immune system process	41	2370	2.15e-19					GO:0045087	innate immune response	15	676	1.07e-09
					GO:0002376	immune system process	23	2370	6.42e-10					GO:0006952	defense response	19	1234	7.85e-11					GO:0060337	type I interferon signaling pathway	14	65	7.3e-19					GO:0002376	immune system process	24	2370	1.33e-09
	Sample	Intervals Surved	Genes Detected		12 Pathway ID	Pathway Description	Observed Gene Count	Background Gene Counts	False Discovery Rate		Sample	Genes Detected		12 Pathway ID	Pathway Description	Observed Gene Count	Background Gene Counts	False Discovery Rate		Sample	Genes Detected		Pathway ID	Pathway Description	Observed Gene Count	Background Gene Counts	False Discovery Rate		Sample	Genes Detected		Pathway ID	Pathway Description	Observed Gene Count	Background Gene Counts	False Discovery Rate
	11	3	91		GO:0030218	erythrocyte differentiation	9	76	3.85e-07		11	89		GO:0030218	erythrocyte differentiation	9	76	3.61e-07		11	39			No Biological GO Pathway Detected					11	35			No Biological GO Pathway Detected
					GO:0048872	homeostasis of number of cells	10	193	1.63e-05					GO:0048872	homeostasis of number of cells	10	193	1.52e-05
					GO:0030099	myeloid cell differentiation	10	203	2.06e-05					GO:1903533	regulation of protein targeting	6	56	0.00016
					GO:0030097	hemopoiesis	12	526	0.0022					GO:0042592	homeostatic process	21	1491	0.0009
					GO:1903533	regulation of protein targeting	5	56	0.0026					GO:0048821	erythrocyte development	4	29	0.004
					GO:0048821	erythrocyte development	4	29	0.0038					GO:0002520	immune system development	12	601	0.0049
					GO:0042592	homeostatic process	19	1491	0.0085					GO:0032386	regulation of intracellular transport	9	335	0.0057
					GO:0002376	immune system process	24	2370	0.0249					GO:0030097	hemopoiesis	11	526	0.0061
					GO:2001244	positive regulation of intrinsic apoptotic signaling pathway	4	56	0.0249					GO:0033157	regulation of intracellular protein transport	7	201	0.0081
					GO:0061136	regulation of proteasomal protein catabolic process	6	185	0.0348					GO:1903827	regulation of cellular protein localization	10	465	0.0096
	Sample	Intervals Surved	Genes Detected		64 Pathway ID	Pathway Description	Observed Gene Count	Background Gene Counts	False Discovery Rate		Sample	Genes Detected		71 Pathway ID	Pathway Description	Observed Gene Count	Background Gene Counts	False Discovery Rate		Sample	Genes Detected		57 Pathway ID	Pathway Description	Observed Gene Count	Background Gene Counts	False Discovery Rate		Sample	Genes Detected		45 Pathway ID	Pathway Description	Observed Gene Count	Background Gene Counts	False Discovery Rate
	12	4	53		GO:0051607	defense response to virus	19	181	6.36e-22		12	58		GO:0051607	defense response to virus	20	181	1.17e-22		12	68		GO:0051607	defense response to virus	23	181	5.43e-26		12	50		GO:0009615	response to virus	21	270	1.23e-22
					GO:0006952	defense response	31	1234	6.06e-21					GO:0009615	response to virus	21	270	2.8e-21					GO:0009615	response to virus	24	270	3.92e-24					GO:0051607	defense response to virus	19	181	1.23e-22
					GO:0009615	response to virus	20	270	6.7e-21					GO:0051707	response to other organism	28	835	2.66e-20					GO:0098542	defense response to other organism	25	438	5.63e-21					GO:0051707	response to other organism	26	835	7.31e-20
					GO:0051707	response to other organism	27	835	1.5e-20					GO:0006952	defense response	31	1234	1e-19					GO:0051707	response to other organism	30	835	1.74e-20					GO:0098542	defense response to other organism	20	438	8.93e-18
					GO:0098542	defense response to other organism	21	438	9.8e-19					GO:0098542	defense response to other organism	22	438	4.46e-19					GO:0006952	defense response	33	1234	2.32e-19					GO:0060337	type I interferon signaling pathway	12	65	1.19e-16
					GO:0045087	innate immune response	22	676	1.92e-16					GO:0045087	innate immune response	23	676	1.68e-16					GO:0045087	innate immune response	26	676	3.08e-18					GO:0006952	defense response	26	1234	3.01e-16
					GO:0060337	type I interferon signaling pathway	12	65	1.92e-16					GO:0060337	type I interferon signaling pathway	12	65	6.73e-16					GO:0060337	type I interferon signaling pathway	13	65	9.45e-17					GO:0002252	immune effector process	23	927	1.76e-15
					GO:0002252	immune effector process	23	927	6.84e-15					GO:0006950	response to stress	39	3267	2.22e-15					GO:0002252	immune effector process	26	927	3.84e-15					GO:0045087	innate immune response	20	676	1.56e-14
					GO:0002376	immune system process	32	2370	1.16e-14					GO:0009605	response to external stimulus	31	1857	5.24e-15					GO:0006955	immune response	31	1560	1.47e-14					GO:0045071	negative regulation of viral genome replication	10	52	4.69e-14
					GO:0009605	response to external stimulus	29	1857	1.74e-14					GO:0002376	immune system process	34	2370	5.34e-15					GO:0002376	immune system process	36	2370	5.94e-14					GO:0048525	negative regulation of viral process	11	93	1.71e-13
	Sample	Intervals Surved	Genes Detected		0 Pathway ID	Pathway Description	Observed Gene Count	Background Gene Counts	False Discovery Rate		Sample	Genes Detected		Pathway ID	Pathway Description	Observed Gene Count	Background Gene Counts	False Discovery Rate		Sample	Genes Detected		Pathway ID	Pathway Description	Observed Gene Count	Background Gene Counts	False Discovery Rate		Sample	Genes Detected		1 Pathway ID	Pathway Description	Observed Gene Count	Background Gene Counts	False Discovery Rate
	13	5	62			No Biological GO Pathway Detected					13	56			No Biological GO Pathway Detected					13	37			No Biological GO Pathway Detected					13	30		GO:0009311	oligosaccharide metabolic process	3	55	0.047
	Sample	Intervals Surved	Genes Detected		7 Pathway ID	Pathway Description	Observed Gene Count	Background Gene Counts	False Discovery Rate		Sample	Genes Detected		6 Pathway ID	Pathway Description	Observed Gene Count	Background Gene Counts	False Discovery Rate		Sample	Genes Detected		0 Pathway ID	Pathway Description	Observed Gene Count	Background Gene Counts	False Discovery Rate		Sample	Genes Detected		0 Pathway ID	Pathway Description	Observed Gene Count	Background Gene Counts	False Discovery Rate
	14	4	51		GO:0015671	oxygen transport	5	15	1.22e-06		14	54		GO:0015671	oxygen transport	4	15	0.0002		14	49			No Biological GO Pathway Detected					14	43			No Biological GO Pathway Detected
					GO:0015893	drug transport	6	155	0.00098					GO:0019730	antimicrobial humoral response	5	143	0.018
					GO:0002376	immune system process	17	2370	0.0077					GO:0002376	immune system process	17	2370	0.0181
					GO:0006959	humoral immune response	6	252	0.0077					GO:0006959	humoral immune response	6	252	0.0181
					GO:0019730	antimicrobial humoral response	5	143	0.0077					GO:0015893	drug transport	5	155	0.0181
					GO:0030218	erythrocyte differentiation	4	76	0.0077					GO:0030218	erythrocyte differentiation	4	76	0.0181
					GO:0045087	innate immune response	8	676	0.0263
	Sample	Intervals Surved	Genes Detected		Pathway ID	Pathway Description	Observed Gene Count	Background Gene Counts	False Discovery Rate		Sample	Genes Detected		Pathway ID	Pathway Description	Observed Gene Count	Background Gene Counts	False Discovery Rate		Sample	Genes Detected		0 Pathway ID	Pathway Description	Observed Gene Count	Background Gene Counts	False Discovery Rate		Sample	Genes Detected		2 Pathway ID	Pathway Description	Observed Gene Count	Background Gene Counts	False Discovery Rate
	15	1	15			No Biological GO Pathway Detected					15	7			No Biological GO Pathway Detected					15	53			No Biological GO Pathway Detected					15	58		GO:0006396	RNA processing	11	825	0.0332
																																GO:0010467	gene expression	24	3733	0.0384
	Sample	Intervals Surved	Genes Detected		68 Pathway ID	Pathway Description	Observed Gene Count	Background Gene Counts	False Discovery Rate		Sample	Genes Detected		92 Pathway ID	Pathway Description	Observed Gene Count	Background Gene Counts	False Discovery Rate		Sample	Genes Detected		53 Pathway ID	Pathway Description	Observed Gene Count	Background Gene Counts	False Discovery Rate		Sample	Genes Detected		47 Pathway ID	Pathway Description	Observed Gene Count	Background Gene Counts	False Discovery Rate
	16	13	77		GO:0002376	immune system process	34	2370	5.07e-09		16	83		GO:0002376	immune system process	38	2370	4.35e-11		16	66		GO:0002252	immune effector process	19	927	1.29e-07		16	82		GO:0002376	immune system process	27	2370	0.00014
					GO:0006952	defense response	25	1234	5.07e-09					GO:0002443	leukocyte mediated immunity	20	632	1.59e-09					GO:0002443	leukocyte mediated immunity	16	632	1.29e-07					GO:0006955	immune response	22	1560	0.00014
					GO:0006959	humoral immune response	13	252	1.76e-08					GO:0002252	immune effector process	23	927	1.82e-09					GO:0042119	neutrophil activation	15	497	1.29e-07					GO:0006959	humoral immune response	10	252	0.00014
					GO:0050832	defense response to fungus	8	49	2.3e-08					GO:0002274	myeloid leukocyte activation	19	574	1.82e-09					GO:0045321	leukocyte activation	19	894	1.29e-07					GO:0019730	antimicrobial humoral response	8	143	0.00014
					GO:0006955	immune response	26	1560	4.34e-08					GO:0006952	defense response	26	1234	1.82e-09					GO:0043312	neutrophil degranulation	14	485	1.75e-07					GO:0019731	antibacterial humoral response	6	47	0.00014
					GO:0045087	innate immune response	18	676	4.34e-08					GO:0006955	immune response	29	1560	1.82e-09					GO:0045087	innate immune response	16	676	1.75e-07					GO:0050832	defense response to fungus	6	49	0.00014
					GO:0002252	immune effector process	20	927	8.64e-08					GO:0042119	neutrophil activation	18	497	1.82e-09					GO:0050832	defense response to fungus	7	49	1.75e-07					GO:0001775	cell activation	17	1024	0.00016
					GO:0002443	leukocyte mediated immunity	17	632	8.64e-08					GO:0045087	innate immune response	20	676	1.82e-09					GO:0002366	leukocyte activation involved in immune response	15	616	2.12e-07					GO:0001906	cell killing	7	122	0.00016
					GO:0019730	antimicrobial humoral response	10	143	8.64e-08					GO:0001775	cell activation	23	1024	4.72e-09					GO:0006952	defense response	20	1234	2.17e-07					GO:0002252	immune effector process	16	927	0.00016
					GO:0002274	myeloid leukocyte activation	16	574	1.39e-07					GO:0002446	neutrophil mediated immunity	17	498	5.46e-09					GO:0006955	immune response	22	1560	3.15e-07					GO:0002274	myeloid leukocyte activation	13	574	0.00016
	Sample	Intervals Surved	Genes Detected		4 Pathway ID	Pathway Description	Observed Gene Count	Background Gene Counts	False Discovery Rate		Sample	Genes Detected		9 Pathway ID	Pathway Description	Observed Gene Count	Background Gene Counts	False Discovery Rate		Sample	Genes Detected		6 Pathway ID	Pathway Description	Observed Gene Count	Background Gene Counts	False Discovery Rate		Sample	Genes Detected		1 Pathway ID	Pathway Description	Observed Gene Count	Background Gene Counts	False Discovery Rate
	17	26	134		GO:0015671	oxygen transport	8	15	3.43e-09		17	126		GO:0030218	erythrocyte differentiation	10	76	3.79e-07		17	70		GO:0015671	oxygen transport	4	15	0.00065		17	72		GO:0015671	oxygen transport	4	15	0.00085
					GO:0030218	erythrocyte differentiation	10	76	2.3e-07					GO:0015671	oxygen transport	6	15	1.76e-06					GO:0002366	leukocyte activation involved in immune response	10	616	0.0233
					GO:0015893	drug transport	9	155	0.00054					GO:0048872	homeostasis of number of cells	11	193	2.7e-05					GO:0002443	leukocyte mediated immunity	10	632	0.0233
					GO:0048821	erythrocyte development	4	29	0.0175					GO:0030099	myeloid cell differentiation	11	203	3.77e-05					GO:0043312	neutrophil degranulation	9	485	0.0233
														GO:0002376	immune system process	34	2370	0.001					GO:0045055	regulated exocytosis	10	691	0.0233
														GO:0002520	immune system development	14	601	0.0088					GO:0002252	immune effector process	11	927	0.0307
														GO:0030097	hemopoiesis	13	526	0.0088
														GO:0061515	myeloid cell development	5	54	0.0088
														GO:0048821	erythrocyte development	4	29	0.0105
	Sample	Intervals Surved	Genes Detected		0 Pathway ID	Pathway Description	Observed Gene Count	Background Gene Counts	False Discovery Rate		Sample	Genes Detected		0 Pathway ID	Pathway Description	Observed Gene Count	Background Gene Counts	False Discovery Rate		Sample	Genes Detected		1 Pathway ID	Pathway Description	Observed Gene Count	Background Gene Counts	False Discovery Rate		Sample	Genes Detected		0 Pathway ID	Pathway Description	Observed Gene Count	Background Gene Counts	False Discovery Rate
	18	6	13			No Biological GO Pathway Detected					18	12			No Biological GO Pathway Detected					18	22		GO:0006955	immune response	9	1560	0.0176		18	16			No Biological GO Pathway Detected
	Sample	Intervals Surved	Genes Detected		40 Pathway ID	Pathway Description	Observed Gene Count	Background Gene Counts	False Discovery Rate		Sample	Genes Detected		31 Pathway ID	Pathway Description	Observed Gene Count	Background Gene Counts	False Discovery Rate		Sample	Genes Detected		0 Pathway ID	Pathway Description	Observed Gene Count	Background Gene Counts	False Discovery Rate		Sample	Genes Detected		8 Pathway ID	Pathway Description	Observed Gene Count	Background Gene Counts	False Discovery Rate
	19	11	33		GO:0006955	immune response	15	1560	9.56e-06		19	28		GO:0051707	response to other organism	10	835	0.00013		19	47			No Biological GO Pathway Detected					19	46		GO:0022613	ribonucleoprotein complex biogenesis	7	409	0.0434
					GO:0002376	immune system process	17	2370	2.39e-05					GO:0009605	response to external stimulus	12	1857	0.00096														GO:0006364	rRNA processing	5	192	0.0447
					GO:0006952	defense response	13	1234	2.39e-05					GO:0006955	immune response	11	1560	0.001														GO:0010467	gene expression	19	3733	0.0447
					GO:0051707	response to other organism	11	835	2.39e-05					GO:0002376	immune system process	13	2370	0.0013														GO:0016070	RNA metabolic process	19	3430	0.0447
					GO:0009617	response to bacterium	8	555	0.00049					GO:0009617	response to bacterium	7	555	0.0015														GO:0034470	ncRNA processing	6	340	0.0447
					GO:0098542	defense response to other organism	7	438	0.001					GO:0002252	immune effector process	8	927	0.004														GO:0034660	ncRNA metabolic process	7	497	0.0447
					GO:0045087	innate immune response	8	676	0.0016					GO:0006952	defense response	9	1234	0.004														GO:0090304	nucleic acid metabolic process	20	3941	0.0447
					GO:0002252	immune effector process	9	927	0.0018					GO:0098542	defense response to other organism	6	438	0.004														GO:0044085	cellular component biogenesis	15	2556	0.0464
					GO:0009605	response to external stimulus	12	1857	0.0027					GO:0051607	defense response to virus	4	181	0.0118
					GO:0001775	cell activation	9	1024	0.0032					GO:0051704	multi-organism process	11	2222	0.0118
	Sample	Intervals Surved	Genes Detected		81 Pathway ID	Pathway Description	Observed Gene Count	Background Gene Counts	False Discovery Rate		Sample	Genes Detected		80 Pathway ID	Pathway Description	Observed Gene Count	Background Gene Counts	False Discovery Rate		Sample	Genes Detected		42 Pathway ID	Pathway Description	Observed Gene Count	Background Gene Counts	False Discovery Rate		Sample	Genes Detected		31 Pathway ID	Pathway Description	Observed Gene Count	Background Gene Counts	False Discovery Rate
	20	11	131		GO:0001775	cell activation	24	1024	0.00014		20	135		GO:0045055	regulated exocytosis	25	691	4.83e-08		20	78		GO:0045055	regulated exocytosis	20	691	5.84e-09		20	77		GO:0002227	innate immune response in mucosa	4	22	0.0029
					GO:0002376	immune system process	39	2370	0.00014					GO:0016192	vesicle-mediated transport	38	1699	8.7e-08					GO:0001775	cell activation	22	1024	8.92e-09					GO:0019731	antibacterial humoral response	5	47	0.0029
					GO:0006887	exocytosis	20	774	0.00014					GO:0001775	cell activation	28	1024	3.22e-07					GO:0002274	myeloid leukocyte activation	18	574	8.92e-09					GO:0050832	defense response to fungus	5	49	0.0029
					GO:0016192	vesicle-mediated transport	31	1699	0.00014					GO:0002376	immune system process	44	2370	3.22e-07					GO:0002443	leukocyte mediated immunity	18	632	8.92e-09					GO:0001906	cell killing	6	122	0.0034
					GO:0030218	erythrocyte differentiation	8	76	0.00014					GO:0042119	neutrophil activation	19	497	1.18e-06					GO:0043312	neutrophil degranulation	17	485	8.92e-09					GO:0001775	cell activation	14	1024	0.0052
					GO:0045055	regulated exocytosis	19	691	0.00014					GO:0002274	myeloid leukocyte activation	20	574	1.49e-06					GO:0045321	leukocyte activation	21	894	8.92e-09					GO:0019730	antimicrobial humoral response	6	143	0.0052
					GO:0019730	antimicrobial humoral response	9	143	0.00022					GO:0043312	neutrophil degranulation	18	485	3.33e-06					GO:0002252	immune effector process	19	927	3.64e-07					GO:0019732	antifungal humoral response	3	12	0.0052
					GO:0006959	humoral immune response	11	252	0.00037					GO:0002443	leukocyte mediated immunity	20	632	4.36e-06					GO:0031640	killing of cells of other organism	7	89	9.84e-06					GO:0031640	killing of cells of other organism	5	89	0.0052
					GO:0031640	killing of cells of other organism	7	89	0.00081					GO:0045321	leukocyte activation	23	894	1.07e-05					GO:0016192	vesicle-mediated transport	23	1699	1.07e-05					GO:0042119	neutrophil activation	10	497	0.0052
					GO:0002274	myeloid leukocyte activation	15	574	0.0011					GO:0030218	erythrocyte differentiation	8	76	1.66e-05					GO:0019730	antimicrobial humoral response	8	143	1.21e-05					GO:0045321	leukocyte activation	13	894	0.0052
	Sample	Intervals Surved	Genes Detected		42 Pathway ID	Pathway Description	Observed Gene Count	Background Gene Counts	False Discovery Rate		Sample	Genes Detected		33 Pathway ID	Pathway Description	Observed Gene Count	Background Gene Counts	False Discovery Rate		Sample	Genes Detected		31 Pathway ID	Pathway Description	Observed Gene Count	Background Gene Counts	False Discovery Rate		Sample	Genes Detected		27 Pathway ID	Pathway Description	Observed Gene Count	Background Gene Counts	False Discovery Rate
	21	25	91		GO:0015671	oxygen transport	6	15	7.16e-07		21	82		GO:0015671	oxygen transport	5	15	2.57e-05		21	65		GO:0050832	defense response to fungus	7	49	6.97e-07		21	68		GO:0050832	defense response to fungus	6	49	4.64e-05
					GO:0050832	defense response to fungus	7	49	3.84e-06					GO:0050832	defense response to fungus	6	49	5.49e-05					GO:0061844	antimicrobial humoral immune response mediated by antimicrobial peptide	7	107	3.56e-05					GO:0006959	humoral immune response	9	252	0.00012
					GO:0050900	leukocyte migration	12	296	7.29e-06					GO:0050900	leukocyte migration	10	296	0.00016					GO:0002227	innate immune response in mucosa	4	22	0.00011					GO:0015671	oxygen transport	4	15	0.00016
					GO:0006955	immune response	24	1560	3.4e-05					GO:0006955	immune response	21	1560	0.00027					GO:0002252	immune effector process	14	927	0.00011					GO:0019730	antimicrobial humoral response	7	143	0.00023
					GO:0006959	humoral immune response	10	252	7.3e-05					GO:0006959	humoral immune response	9	252	0.00029					GO:0002366	leukocyte activation involved in immune response	12	616	0.00011					GO:0019731	antibacterial humoral response	5	47	0.00023
					GO:0031640	killing of cells of other organism	7	89	7.3e-05					GO:0019730	antimicrobial humoral response	7	143	0.00049					GO:0006955	immune response	19	1560	0.00011					GO:0031640	killing of cells of other organism	6	89	0.00023
					GO:0002376	immune system process	29	2370	8.21e-05					GO:0019731	antibacterial humoral response	5	47	0.00049					GO:0015671	oxygen transport	4	15	0.00011					GO:0002227	innate immune response in mucosa	4	22	0.00025
					GO:0019730	antimicrobial humoral response	8	143	8.21e-05					GO:0031640	killing of cells of other organism	6	89	0.00049					GO:0019731	antibacterial humoral response	5	47	0.00011					GO:0061844	antimicrobial humoral immune response mediated by antimicrobial peptide	6	107	0.00031
					GO:0061844	antimicrobial humoral immune response mediated by antimicrobial peptide	7	107	0.00014					GO:0002227	innate immune response in mucosa	4	22	0.00052					GO:0031640	killing of cells of other organism	6	89	0.00011					GO:0006955	immune response	18	1560	0.00051
					GO:0035821	modification of morphology or physiology of other organism	8	182	0.00033					GO:0043312	neutrophil degranulation	11	485	0.0007					GO:0043312	neutrophil degranulation	11	485	0.00011					GO:0043312	neutrophil degranulation	10	485	0.00066
	Sample	Intervals Surved	Genes Detected		8 Pathway ID	Pathway Description	Observed Gene Count	Background Gene Counts	False Discovery Rate		Sample	Genes Detected		56 Pathway ID	Pathway Description	Observed Gene Count	Background Gene Counts	False Discovery Rate		Sample	Genes Detected		1 Pathway ID	Pathway Description	Observed Gene Count	Background Gene Counts	False Discovery Rate		Sample	Genes Detected		0 Pathway ID	Pathway Description	Observed Gene Count	Background Gene Counts	False Discovery Rate
	22	4	18		GO:0006968	cellular defense response	4	59	0.00023		22	16		GO:0002250	adaptive immune response	6	280	5.02e-05		22	20		GO:0002449	lymphocyte mediated immunity	4	127	0.0069		22	25			No Biological GO Pathway Detected
					GO:0006952	defense response	8	1234	0.0025					GO:0002252	immune effector process	8	927	5.02e-05
					GO:0050776	regulation of immune response	6	873	0.0247					GO:0002449	lymphocyte mediated immunity	5	127	5.02e-05
					GO:0002819	regulation of adaptive immune response	3	147	0.0394					GO:0002819	regulation of adaptive immune response	5	147	5.02e-05
					GO:0006955	immune response	7	1560	0.0394					GO:0006952	defense response	9	1234	5.02e-05
					GO:0032674	regulation of interleukin-5 production	2	21	0.0394					GO:0006955	immune response	9	1560	0.00014
					GO:0050896	response to stimulus	15	7824	0.0394					GO:0050776	regulation of immune response	7	873	0.00039
					GO:0051716	cellular response to stimulus	13	6212	0.0499					GO:0002460	adaptive immune response based on somatic recombination of immune receptors built from immunoglobulin superfamily domains	4	132	0.00045
														GO:0002706	regulation of lymphocyte mediated immunity	4	133	0.00045
														GO:0002822	regulation of adaptive immune response based on somatic recombination of immune receptors built from immunoglobulin superfamily domains	4	135	0.00045
	Sample	Intervals Surved	Genes Detected		3 Pathway ID	Pathway Description	Observed Gene Count	Background Gene Counts	False Discovery Rate		Sample	Genes Detected		Pathway ID	Pathway Description	Observed Gene Count	Background Gene Counts	False Discovery Rate		Sample	Genes Detected		0 Pathway ID	Pathway Description	Observed Gene Count	Background Gene Counts	False Discovery Rate		Sample	Genes Detected		0 Pathway ID	Pathway Description	Observed Gene Count	Background Gene Counts	False Discovery Rate
	23	7	27		GO:0006952	defense response	9	1234	0.0258		23	28			No Biological GO Pathway Detected					23	40			No Biological GO Pathway Detected					23	24			No Biological GO Pathway Detected
					GO:0036016	cellular response to interleukin-3	2	5	0.0258
					GO:0002376	immune system process	11	2370	0.0407
	Sample	Intervals Surved	Genes Detected		4 Pathway ID	Pathway Description	Observed Gene Count	Background Gene Counts	False Discovery Rate		Sample	Genes Detected		0 Pathway ID	Pathway Description	Observed Gene Count	Background Gene Counts	False Discovery Rate		Sample	Genes Detected		0 Pathway ID	Pathway Description	Observed Gene Count	Background Gene Counts	False Discovery Rate		Sample	Genes Detected		0 Pathway ID	Pathway Description	Observed Gene Count	Background Gene Counts	False Discovery Rate
	24	4	14		GO:0002250	adaptive immune response	5	280	0.00078		24	13								24	26			No Biological GO Pathway Detected					24	29			No Biological GO Pathway Detected
					GO:0006955	immune response	7	1560	0.0148
					GO:0006952	defense response	6	1234	0.0247
					GO:0030217	T cell differentiation	3	131	0.0247
	Sample	Intervals Surved	Genes Detected		6 Pathway ID	Pathway Description	Observed Gene Count	Background Gene Counts	False Discovery Rate		Sample	Genes Detected		18 Pathway ID	Pathway Description	Observed Gene Count	Background Gene Counts	False Discovery Rate		Sample	Genes Detected		13 Pathway ID	Pathway Description	Observed Gene Count	Background Gene Counts	False Discovery Rate		Sample	Genes Detected		0 Pathway ID	Pathway Description	Observed Gene Count	Background Gene Counts	False Discovery Rate
	25	11	21		GO:0002252	immune effector process	7	927	0.0267		25	23		GO:0002252	immune effector process	9	927	0.00049		25	38		GO:0045321	leukocyte activation	10	894	0.0075		25	42			No Biological GO Pathway Detected
					GO:0002443	leukocyte mediated immunity	6	632	0.0267					GO:0001775	cell activation	9	1024	0.00056					GO:0002443	leukocyte mediated immunity	8	632	0.0122
					GO:0006950	response to stress	12	3267	0.0267					GO:0002366	leukocyte activation involved in immune response	7	616	0.0015					GO:0002252	immune effector process	9	927	0.0141
					GO:0006952	defense response	7	1234	0.0335					GO:0002443	leukocyte mediated immunity	7	632	0.0015					GO:0033031	positive regulation of neutrophil apoptotic process	2	5	0.0141
					GO:0042119	neutrophil activation	5	497	0.0335					GO:0045321	leukocyte activation	8	894	0.0015					GO:0042119	neutrophil activation	7	497	0.0141
					GO:0046135	pyrimidine nucleoside catabolic process	2	22	0.0363					GO:0006950	response to stress	13	3267	0.0021					GO:0006955	immune response	11	1560	0.0181
														GO:0042119	neutrophil activation	6	497	0.0021					GO:0002366	leukocyte activation involved in immune response	7	616	0.0192
														GO:0006955	immune response	9	1560	0.0032					GO:0008643	carbohydrate transport	3	72	0.0298
														GO:0050896	response to stimulus	19	7824	0.0032					GO:0032940	secretion by cell	8	959	0.0298
														GO:0045055	regulated exocytosis	6	691	0.008					GO:0043312	neutrophil degranulation	6	485	0.0298
	Sample	Intervals Surved	Genes Detected		0 Pathway ID	Pathway Description	Observed Gene Count	Background Gene Counts	False Discovery Rate		Sample	Genes Detected		Pathway ID	Pathway Description	Observed Gene Count	Background Gene Counts	False Discovery Rate		Sample	Genes Detected		0 Pathway ID	Pathway Description	Observed Gene Count	Background Gene Counts	False Discovery Rate		Sample	Genes Detected		1 Pathway ID	Pathway Description	Observed Gene Count	Background Gene Counts	False Discovery Rate
	26	1	1			No Biological GO Pathway Detected					26	1			No Biological GO Pathway Detected					26	6			No Biological GO Pathway Detected					26	22		GO:0034660	ncRNA metabolic process	6	497	0.0066
	Sample	Intervals Surved	Genes Detected		0 Pathway ID	Pathway Description	Observed Gene Count	Background Gene Counts	False Discovery Rate		Sample	Genes Detected		0 Pathway ID	Pathway Description	Observed Gene Count	Background Gene Counts	False Discovery Rate		Sample	Genes Detected		0 Pathway ID	Pathway Description	Observed Gene Count	Background Gene Counts	False Discovery Rate		Sample	Genes Detected		0 Pathway ID	Pathway Description	Observed Gene Count	Background Gene Counts	False Discovery Rate
	27	4	10			No Biological GO Pathway Detected					27	6			No Biological GO Pathway Detected					27	17			No Biological GO Pathway Detected					27	22			No Biological GO Pathway Detected
	Sample	Intervals Surved	Genes Detected		21 Pathway ID	Pathway Description	Observed Gene Count	Background Gene Counts	False Discovery Rate		Sample	Genes Detected		42 Pathway ID	Pathway Description	Observed Gene Count	Background Gene Counts	False Discovery Rate		Sample	Genes Detected		9 Pathway ID	Pathway Description	Observed Gene Count	Background Gene Counts	False Discovery Rate		Sample	Genes Detected		0 Pathway ID	Pathway Description	Observed Gene Count	Background Gene Counts	False Discovery Rate
	28	25	45		GO:0006952	defense response	18	1234	6.77e-08		28	44		GO:0006952	defense response	17	1234	3.15e-07		28	49		GO:0006952	defense response	16	1234	4.73e-05		28	53			No Biological GO Pathway Detected
					GO:0006955	immune response	16	1560	7.85e-05					GO:0006955	immune response	17	1560	5.43e-06					GO:0006955	immune response	17	1560	9.48e-05
					GO:0002376	immune system process	18	2370	0.00057					GO:0002376	immune system process	20	2370	7.52e-06					GO:0002376	immune system process	19	2370	0.001
					GO:0006950	response to stress	21	3267	0.00057					GO:0045087	innate immune response	11	676	4.72e-05					GO:0045087	innate immune response	10	676	0.0024
					GO:0045087	innate immune response	10	676	0.00057					GO:0002252	immune effector process	12	927	0.0001					GO:0002252	immune effector process	11	927	0.0048
					GO:0006968	cellular defense response	4	59	0.0023					GO:0006950	response to stress	21	3267	0.00015					GO:0002443	leukocyte mediated immunity	9	632	0.0067
					GO:0051707	response to other organism	10	835	0.0023					GO:0051707	response to other organism	11	835	0.00021					GO:0006950	response to stress	20	3267	0.0126
					GO:0009617	response to bacterium	8	555	0.0037					GO:0002443	leukocyte mediated immunity	9	632	0.0009					GO:0002366	leukocyte activation involved in immune response	8	616	0.0278
					GO:0006954	inflammatory response	7	482	0.0106					GO:0001775	cell activation	11	1024	0.00095					GO:0043312	neutrophil degranulation	7	485	0.0322
					GO:0009605	response to external stimulus	13	1857	0.0155					GO:0009617	response to bacterium	8	555	0.0024
	Sample	Intervals Surved	Genes Detected		24 Pathway ID	Pathway Description	Observed Gene Count	Background Gene Counts	False Discovery Rate		Sample	Genes Detected		25 Pathway ID	Pathway Description	Observed Gene Count	Background Gene Counts	False Discovery Rate		Sample	Genes Detected		59 Pathway ID	Pathway Description	Observed Gene Count	Background Gene Counts	False Discovery Rate		Sample	Genes Detected		17 Pathway ID	Pathway Description	Observed Gene Count	Background Gene Counts	False Discovery Rate
	29	9	43		GO:0002252	immune effector process	17	927	4.83e-09		29	44		GO:0002252	immune effector process	18	927	3.1e-10		29	45		GO:0009615	response to virus	14	270	2.28e-12		29	38		GO:0009615	response to virus	9	270	2.57e-06
					GO:0051607	defense response to virus	10	181	4.83e-09					GO:0009615	response to virus	12	270	3.1e-10					GO:0051607	defense response to virus	12	181	9.98e-12					GO:0051607	defense response to virus	8	181	2.57e-06
					GO:0009615	response to virus	11	270	5.92e-09					GO:0051607	defense response to virus	11	181	3.1e-10					GO:0002252	immune effector process	19	927	3.15e-11					GO:0051707	response to other organism	11	835	0.00013
					GO:0098542	defense response to other organism	12	438	4e-08					GO:0045087	innate immune response	15	676	2.47e-09					GO:0098542	defense response to other organism	14	438	3.35e-10					GO:0002252	immune effector process	10	927	0.0013
					GO:0006955	immune response	18	1560	3.31e-07					GO:0098542	defense response to other organism	13	438	2.47e-09					GO:0006955	immune response	21	1560	1.71e-09					GO:0060337	type I interferon signaling pathway	4	65	0.0013
					GO:0045087	innate immune response	13	676	3.31e-07					GO:0006955	immune response	20	1560	3.71e-09					GO:0002376	immune system process	24	2370	7.16e-09					GO:0006952	defense response	11	1234	0.0015
					GO:0006952	defense response	16	1234	5.35e-07					GO:0006952	defense response	17	1234	6.32e-08					GO:0051707	response to other organism	16	835	7.16e-09					GO:0002376	immune system process	15	2370	0.0016
					GO:0051707	response to other organism	13	835	2.49e-06					GO:0002376	immune system process	22	2370	8.65e-08					GO:0045087	innate immune response	14	676	3.74e-08					GO:0006955	immune response	12	1560	0.0021
					GO:0002376	immune system process	19	2370	1.69e-05					GO:0051707	response to other organism	14	835	2.35e-07					GO:0006952	defense response	17	1234	1.23e-07					GO:0045087	innate immune response	8	676	0.0031
					GO:0019221	cytokine-mediated signaling pathway	9	655	0.001					GO:0051704	multi-organism process	18	2222	3.67e-05					GO:0050896	response to stimulus	37	7824	1.07e-06					GO:0006950	response to stress	17	3267	0.0036
	Sample	Intervals Surved	Genes Detected		24 Pathway ID	Pathway Description	Observed Gene Count	Background Gene Counts	False Discovery Rate		Sample	Genes Detected		19 Pathway ID	Pathway Description	Observed Gene Count	Background Gene Counts	False Discovery Rate		Sample	Genes Detected		10 Pathway ID	Pathway Description	Observed Gene Count	Background Gene Counts	False Discovery Rate		Sample	Genes Detected		7 Pathway ID	Pathway Description	Observed Gene Count	Background Gene Counts	False Discovery Rate
	30	11	121		GO:0002376	immune system process	39	2370	5.02e-06		30	105		GO:0030218	erythrocyte differentiation	9	76	1.52e-06		30	57		GO:0060337	type I interferon signaling pathway	6	65	6.63e-05		30	71		GO:0060337	type I interferon signaling pathway	6	65	0.00029
					GO:0030218	erythrocyte differentiation	9	76	5.02e-06					GO:0002376	immune system process	36	2370	1.97e-06					GO:1903901	negative regulation of viral life cycle	6	77	6.63e-05					GO:1903901	negative regulation of viral life cycle	6	77	0.00029
					GO:0015671	oxygen transport	5	15	4.83e-05					GO:0030099	myeloid cell differentiation	11	203	8.14e-06					GO:0045071	negative regulation of viral genome replication	5	52	0.00013					GO:0045071	negative regulation of viral genome replication	5	52	0.00045
					GO:0048872	homeostasis of number of cells	10	193	0.00014					GO:0048872	homeostasis of number of cells	10	193	4.65e-05					GO:0045087	innate immune response	10	676	0.0027					GO:0002376	immune system process	20	2370	0.0223
					GO:0006955	immune response	27	1560	0.00019					GO:1903901	negative regulation of viral life cycle	7	77	9.87e-05					GO:0051707	response to other organism	11	835	0.0027					GO:0051707	response to other organism	11	835	0.0223
					GO:0030099	myeloid cell differentiation	10	203	0.00019					GO:0045071	negative regulation of viral genome replication	6	52	0.00017					GO:0006955	immune response	14	1560	0.009					GO:0006955	immune response	15	1560	0.034
					GO:0030097	hemopoiesis	14	526	0.00096					GO:0030097	hemopoiesis	14	526	0.00024					GO:0009615	response to virus	6	270	0.01					GO:0051607	defense response to virus	5	181	0.0467
					GO:0045087	innate immune response	16	676	0.00096					GO:0006955	immune response	24	1560	0.00041					GO:0006952	defense response	12	1234	0.013
					GO:0060337	type I interferon signaling pathway	6	65	0.00096					GO:0060337	type I interferon signaling pathway	6	65	0.00041					GO:0051607	defense response to virus	5	181	0.013
					GO:1903901	negative regulation of viral life cycle	6	77	0.0017					GO:0045087	innate immune response	13	676	0.0075					GO:0002252	immune effector process	10	927	0.0192
	Sample	Intervals Surved	Genes Detected		46 Pathway ID	Pathway Description	Observed Gene Count	Background Gene Counts	False Discovery Rate		Sample	Genes Detected		42 Pathway ID	Pathway Description	Observed Gene Count	Background Gene Counts	False Discovery Rate		Sample	Genes Detected		31 Pathway ID	Pathway Description	Observed Gene Count	Background Gene Counts	False Discovery Rate		Sample	Genes Detected		31 Pathway ID	Pathway Description	Observed Gene Count	Background Gene Counts	False Discovery Rate
	31	13	64		GO:0002252	immune effector process	20	927	6.99e-09		31	62		GO:0002252	immune effector process	24	927	3.49e-13		31	65		GO:0002252	immune effector process	21	927	1.78e-09		31	58		GO:0002252	immune effector process	17	927	1.84e-06
					GO:0006955	immune response	24	1560	1.6e-08					GO:0006955	immune response	27	1560	2.12e-11					GO:0006955	immune response	24	1560	4.4e-08					GO:0051607	defense response to virus	9	181	3.83e-06
					GO:0006952	defense response	20	1234	3.48e-07					GO:0002376	immune system process	29	2370	6.14e-09					GO:0002376	immune system process	27	2370	9.53e-07					GO:0045071	negative regulation of viral genome replication	6	52	9.53e-06
					GO:0002376	immune system process	26	2370	1.33e-06					GO:0006952	defense response	21	1234	2.82e-08					GO:0006952	defense response	19	1234	4.04e-06					GO:0048525	negative regulation of viral process	7	93	9.53e-06
					GO:0045071	negative regulation of viral genome replication	6	52	7.51e-06					GO:0002366	leukocyte activation involved in immune response	14	616	1.37e-06					GO:0051607	defense response to virus	9	181	4.04e-06					GO:0051707	response to other organism	15	835	9.53e-06
					GO:0051607	defense response to virus	8	181	3.13e-05					GO:0002443	leukocyte mediated immunity	14	632	1.37e-06					GO:0098542	defense response to other organism	12	438	5.74e-06					GO:0006955	immune response	18	1560	5.71e-05
					GO:0045087	innate immune response	13	676	3.63e-05					GO:0042119	neutrophil activation	13	497	1.37e-06					GO:0045071	negative regulation of viral genome replication	6	52	8.11e-06					GO:0006950	response to stress	26	3267	7.9e-05
					GO:0006950	response to stress	27	3267	9.14e-05					GO:0050896	response to stimulus	47	7824	1.37e-06					GO:0006950	response to stress	28	3267	5.86e-05					GO:0098542	defense response to other organism	10	438	9.18e-05
					GO:0050896	response to stimulus	44	7824	9.18e-05					GO:0051607	defense response to virus	9	181	1.37e-06					GO:0045087	innate immune response	13	676	5.86e-05					GO:0009605	response to external stimulus	19	1857	0.00012
					GO:0060337	type I interferon signaling pathway	5	65	0.00027					GO:0045087	innate immune response	14	676	2.42e-06					GO:0051707	response to other organism	14	835	6.48e-05					GO:0043900	regulation of multi-organism process	9	372	0.00017
	Sample	Intervals Surved	Genes Detected		77 Pathway ID	Pathway Description	Observed Gene Count	Background Gene Counts	False Discovery Rate		Sample	Genes Detected		82 Pathway ID	Pathway Description	Observed Gene Count	Background Gene Counts	False Discovery Rate		Sample	Genes Detected		54 Pathway ID	Pathway Description	Observed Gene Count	Background Gene Counts	False Discovery Rate		Sample	Genes Detected		36 Pathway ID	Pathway Description	Observed Gene Count	Background Gene Counts	False Discovery Rate
	32	13	81		GO:0015671	oxygen transport	6	15	3.9e-07		32	81		GO:0002376	immune system process	31	2370	1.98e-06		32	67		GO:0001775	cell activation	19	1024	1.45e-06		32	59		GO:0019731	antibacterial humoral response	6	47	1.79e-05
					GO:0002376	immune system process	31	2370	9.22e-07					GO:0001775	cell activation	20	1024	2.47e-06					GO:0045055	regulated exocytosis	16	691	1.45e-06					GO:0002227	innate immune response in mucosa	4	22	0.00021
					GO:0006950	response to stress	35	3267	5.7e-06					GO:0045055	regulated exocytosis	17	691	2.47e-06					GO:0002252	immune effector process	17	927	3.1e-06					GO:0002446	neutrophil mediated immunity	11	498	0.00021
					GO:0019730	antimicrobial humoral response	9	143	5.7e-06					GO:0015671	oxygen transport	5	15	5.25e-06					GO:0002274	myeloid leukocyte activation	14	574	3.1e-06					GO:0015671	oxygen transport	4	15	0.00021
					GO:0045055	regulated exocytosis	16	691	7.04e-06					GO:0019730	antimicrobial humoral response	9	143	5.25e-06					GO:0002366	leukocyte activation involved in immune response	14	616	3.1e-06					GO:0019730	antimicrobial humoral response	7	143	0.00021
					GO:0001775	cell activation	19	1024	7.69e-06					GO:0002252	immune effector process	18	927	8.17e-06					GO:0002443	leukocyte mediated immunity	14	632	3.1e-06					GO:0050832	defense response to fungus	5	49	0.00021
					GO:0019731	antibacterial humoral response	6	47	1.86e-05					GO:0050896	response to stimulus	56	7824	8.17e-06					GO:0019731	antibacterial humoral response	6	47	3.1e-06					GO:0043312	neutrophil degranulation	10	485	0.0003
					GO:0006959	humoral immune response	10	252	2.18e-05					GO:0019731	antibacterial humoral response	6	47	1.42e-05					GO:0043312	neutrophil degranulation	13	485	3.1e-06					GO:0002252	immune effector process	13	927	0.00032
					GO:0002252	immune effector process	17	927	3.57e-05					GO:0006959	humoral immune response	10	252	1.81e-05					GO:0045321	leukocyte activation	17	894	3.1e-06					GO:0031640	killing of cells of other organism	5	89	0.00067
					GO:0006955	immune response	22	1560	3.57e-05					GO:0002446	neutrophil mediated immunity	13	498	2.03e-05					GO:0019730	antimicrobial humoral response	8	143	3.7e-06					GO:0006955	immune response	16	1560	0.00073
	Sample	Intervals Surved	Genes Detected		58 Pathway ID	Pathway Description	Observed Gene Count	Background Gene Counts	False Discovery Rate		Sample	Genes Detected		91 Pathway ID	Pathway Description	Observed Gene Count	Background Gene Counts	False Discovery Rate		Sample	Genes Detected		102 Pathway ID	Pathway Description	Observed Gene Count	Background Gene Counts	False Discovery Rate		Sample	Genes Detected		56 Pathway ID	Pathway Description	Observed Gene Count	Background Gene Counts	False Discovery Rate
	33	10	61		GO:0002252	immune effector process	23	927	2.57e-12		33	63		GO:0006955	immune response	35	1560	2.58e-19		33	81		GO:0006955	immune response	38	1560	1.63e-17		33	58		GO:0006955	immune response	23	1560	3.61e-08
					GO:0006955	immune response	27	1560	1.16e-11					GO:0002252	immune effector process	29	927	4.15e-19					GO:0002252	immune effector process	31	927	1.84e-17					GO:0002376	immune system process	27	2370	5.44e-08
					GO:0002376	immune system process	29	2370	2.85e-09					GO:0002376	immune system process	37	2370	5.22e-16					GO:0002376	immune system process	41	2370	1.64e-14					GO:0002252	immune effector process	17	927	4.22e-07
					GO:0006952	defense response	22	1234	2.85e-09					GO:0042119	neutrophil activation	20	497	2.43e-14					GO:0042119	neutrophil activation	21	497	5.3e-13					GO:0006952	defense response	19	1234	4.37e-07
					GO:0042119	neutrophil activation	15	497	7.25e-09					GO:0006952	defense response	27	1234	4.26e-14					GO:0002366	leukocyte activation involved in immune response	22	616	1.85e-12					GO:0050896	response to stimulus	43	7824	1.98e-05
					GO:0002443	leukocyte mediated immunity	16	632	1.28e-08					GO:0002366	leukocyte activation involved in immune response	21	616	4.88e-14					GO:0002443	leukocyte mediated immunity	22	632	2.21e-12					GO:0006950	response to stress	27	3267	2.19e-05
					GO:0006950	response to stress	32	3267	1.91e-08					GO:0002443	leukocyte mediated immunity	21	632	6.24e-14					GO:0043312	neutrophil degranulation	20	485	2.21e-12					GO:0002366	leukocyte activation involved in immune response	12	616	3.61e-05
					GO:0043312	neutrophil degranulation	14	485	3.26e-08					GO:0043312	neutrophil degranulation	19	485	1.09e-13					GO:0045321	leukocyte activation	24	894	1.39e-11					GO:0015671	oxygen transport	4	15	3.61e-05
					GO:0002366	leukocyte activation involved in immune response	15	616	4.76e-08					GO:0045321	leukocyte activation	23	894	2.19e-13					GO:0001775	cell activation	25	1024	2.82e-11					GO:0043312	neutrophil degranulation	11	485	3.61e-05
					GO:0045055	regulated exocytosis	15	691	1.72e-07					GO:0001775	cell activation	24	1024	2.8e-13					GO:0045055	regulated exocytosis	21	691	5.93e-11					GO:0045087	innate immune response	12	676	4.71e-05
	Sample	Intervals Surved	Genes Detected		49 Pathway ID	Pathway Description	Observed Gene Count		False Discovery Rate		Sample	Genes Detected		72 Pathway ID	Pathway Description	Observed Gene Count	Background Gene Counts	False Discovery Rate		Sample	Genes Detected		32 Pathway ID	Pathway Description	Observed Gene Count	Background Gene Counts	False Discovery Rate		Sample	Genes Detected		29 Pathway ID	Pathway Description	Observed Gene Count	Background Gene Counts	False Discovery Rate
	34	4	132		GO:0030218	erythrocyte differentiation	9	76	1.4e-05		34	133		GO:0030218	erythrocyte differentiation	9	76	1.47e-05		34	68		GO:0045321	leukocyte activation	20	894	2.99e-08		34	71		GO:0002376	immune system process	25	2370	0.00078
					GO:0030099	myeloid cell differentiation	12	203	1.96e-05					GO:0045055	regulated exocytosis	21	691	1.48e-05					GO:0002252	immune effector process	19	927	1.6e-07					GO:0045321	leukocyte activation	15	894	0.00078
					GO:0048872	homeostasis of number of cells	10	193	0.00057					GO:0002376	immune system process	40	2370	1.73e-05					GO:0002443	leukocyte mediated immunity	16	632	1.6e-07					GO:0050832	defense response to fungus	5	49	0.00086
					GO:0030097	hemopoiesis	15	526	0.0015					GO:0016192	vesicle-mediated transport	33	1699	1.73e-05					GO:0045055	regulated exocytosis	17	691	1.6e-07					GO:0002227	innate immune response in mucosa	4	22	0.00096
					GO:0002376	immune system process	35	2370	0.0021					GO:0030099	myeloid cell differentiation	11	203	6.98e-05					GO:0002274	myeloid leukocyte activation	15	574	2.91e-07					GO:0002274	myeloid leukocyte activation	11	574	0.0019
					GO:0010821	regulation of mitochondrion organization	8	148	0.0028					GO:0048872	homeostasis of number of cells	10	193	0.00033					GO:0043312	neutrophil degranulation	14	485	2.91e-07					GO:0043312	neutrophil degranulation	10	485	0.0019
					GO:0016192	vesicle-mediated transport	28	1699	0.0028					GO:0043312	neutrophil degranulation	15	485	0.00036					GO:0002366	leukocyte activation involved in immune response	15	616	3.65e-07					GO:0031640	killing of cells of other organism	5	89	0.0022
					GO:2001242	regulation of intrinsic apoptotic signaling pathway	8	159	0.0038					GO:0002274	myeloid leukocyte activation	16	574	0.0004					GO:0006955	immune response	22	1560	7.28e-07					GO:0019731	antibacterial humoral response	4	47	0.003
					GO:0006887	exocytosis	17	774	0.0041					GO:0002520	immune system development	16	601	0.00045					GO:0046903	secretion	18	1070	1.65e-06					GO:0061844	antimicrobial humoral immune response mediated by antimicrobial peptide	5	107	0.0044
					GO:0045055	regulated exocytosis	16	691	0.0041					GO:0030097	hemopoiesis	15	526	0.00045					GO:0002376	immune system process	26	2370	3.01e-06					GO:0035821	modification of morphology or physiology of other organism	6	182	0.0048
	Sample	Intervals Surved	Genes Detected		Pathway ID	Pathway Description	Observed Gene Count	Background Gene Counts	False Discovery Rate		Sample	Genes Detected		0 Pathway ID	Pathway Description	Observed Gene Count	Background Gene Counts	False Discovery Rate		Sample	Genes Detected		0 Pathway ID	Pathway Description	Observed Gene Count	Background Gene Counts	False Discovery Rate		Sample	Genes Detected		0 Pathway ID	Pathway Description	Observed Gene Count	Background Gene Counts	False Discovery Rate
	35	6	33			No Biological GO Pathway Detected					35	32								35	44								35	40
