# Supplementary material for: Strategies for detecting and identifying biological signals amidst the variation commonly found in RNA sequencing data
Source: BMC Genomics. 2021 May 3;22:322. doi: 10.1186/s12864-021-07563-9 (PMC8091537; doi:10.1186/s12864-021-07563-9)
Supplement: Supplementary file 8 — Additional file 8. STRING db Analysis of Intra-individual Positional Gene Rankings In 9 Archived Controls Based on Range/Median, Range/Q3, Kurtosis and Q4/Q(2 + 3) Slope Calculations. [file 12864_2021_7563_MOESM8_ESM.xlsx]

## Sheet: Sheet1
	* Select Data Source: Import data file for analysis (TPM counts).
	* Adjust Source values: Utilize raw counts or perform Minimum Value Adjustment on the gene counts.
	* Select Formulas: Specify the list of formulas to be used for trendline analysis.
	* Set Thresholds: Establish baseline count level, minimum mean value and the number of samples required for trendline calculations (N=7).
	Mine Source Tab
	* Mine Unit Source Data: RAnGER performs selected calculations for trendline analysis.
	* Generate Sample Analysis: Determine the positional rank of every gene within the sample group of 9 individuals.
	* Extract Selected Sample: Generate a list of 1000 genes that were assigned to the top positional rankings for each individual.
	* Mine Extract Sample: Identify any genes from the list of top ranking assignments based on Range/Median, Range/Q3, Kurtosis and Q4/Q(2+3) slope calculations
	* Import the list of top positional ranked genes into STRING for gene pathway analysis.

## Sheet: Sheet2
	Panel A					Biological GO Pathways (Range/Median)					Panel B				Biological GO Pathways (Range/Q3)					Panel C				Biological GO Pathways (Kurtosis)					Panel D				Biological GO Pathways (Q4/Q2+3))
	Sample	Intervals Surved	Genes Detected		0 Pathway ID	Pathway Description	Observed Gene Count	Background Gene Counts	False Discovery Rate		Sample	Genes Detected		0 Pathway ID	Pathway Description	Observed Gene Count	Background Gene Counts	False Discovery Rate		Sample	Genes Detected		0 Pathway ID	Pathway Description	Observed Gene Count	Background Gene Counts	False Discovery Rate		Sample	Genes Detected		12 Pathway ID	Pathway Description	Observed Gene Count	Background Gene Counts	False Discovery Rate
	1 (Sam 1)	2	4			No Biological GO Pathway Detected					1 (Sam 1)	5			No Biological GO Pathway Detected					1 (Sam 1)	17			No Biological GO Pathway Detected					1 (Sam 1)	25		GO:0006735	NADH regeneration	2	25	0.0379
																																GO:0009165	nucleotide biosynthetic process	4	291	0.0379
																																GO:0009179	purine ribonucleoside diphosphate metabolic process	3	58	0.0379
																																GO:0009435	NAD biosynthetic process	3	51	0.0379
																																GO:0019674	NAD metabolic process	3	66	0.0379
																																GO:0061621	canonical glycolysis	2	25	0.0379
																																GO:0061718	glucose catabolic process to pyruvate	2	25	0.0379
																																GO:0090407	organophosphate biosynthetic process	5	577	0.0379
																																GO:0006757	ATP generation from ADP	2	39	0.0432
																																GO:0042866	pyruvate biosynthetic process	2	42	0.0461
	Sample	Intervals Surved	Genes Detected		7 Pathway ID	Pathway Description	Observed Gene Count	Background Gene Counts	False Discovery Rate		Sample	Genes Detected		7 Pathway ID	Pathway Description	Observed Gene Count	Background Gene Counts	False Discovery Rate		Sample	Genes Detected		50 Pathway ID	Pathway Description	Observed Gene Count	Background Gene Counts	False Discovery Rate		Sample	Genes Detected		31 Pathway ID	Pathway Description	Observed Gene Count	Background Gene Counts	False Discovery Rate
	2 (Sam 2)	2	35		GO:0030218	erythrocyte differentiation	5	76	0.00045		2 (Sam 2)	39		GO:0030218	erythrocyte differentiation	7	76	3.95e-07		2 (Sam 2)	50		GO:0031324	negative regulation of cellular metabolic process	18	2463	0.0354		2 (Sam 2)	45		GO:0002376	immune system process	15	2370	0.0207
					GO:0045648	positive regulation of erythrocyte differentiation	3	29	0.0091					GO:0048821	erythrocyte development	5	29	2.42e-06					GO:0003006	developmental process involved in reproduction	8	622	0.0364					GO:0002682	regulation of immune system process	12	1391	0.0207
					GO:0048821	erythrocyte development	3	29	0.0091					GO:0043249	erythrocyte maturation	3	13	0.00076					GO:0006325	chromatin organization	8	683	0.0364					GO:0030099	myeloid cell differentiation	5	203	0.0207
					GO:0065008	regulation of biological quality	17	3559	0.0091					GO:0065008	regulation of biological quality	19	3559	0.0024					GO:0006476	protein deacetylation	3	59	0.0364					GO:0038123	toll-like receptor TLR1:TLR2 signaling pathway	2	3	0.0207
					GO:0020027	hemoglobin metabolic process	2	9	0.0223					GO:0002376	immune system process	15	2370	0.0039					GO:0010033	response to organic substance	17	2815	0.0364					GO:0038124	toll-like receptor TLR6:TLR2 signaling pathway	2	4	0.0207
					GO:0043249	erythrocyte maturation	2	13	0.0388					GO:0045648	positive regulation of erythrocyte differentiation	3	29	0.0048					GO:0010605	negative regulation of macromolecule metabolic process	16	2558	0.0364					GO:0050789	regulation of biological process	39	11116	0.0207
					GO:0043455	regulation of secondary metabolic process	2	13	0.0388					GO:0032272	negative regulation of protein polymerization	3	58	0.023					GO:0016570	histone modification	6	347	0.0364					GO:0050794	regulation of cellular process	38	10484	0.0207
																							GO:0031400	negative regulation of protein modification process	8	592	0.0364					GO:0065007	biological regulation	40	11740	0.0207
																							GO:0032269	negative regulation of cellular protein metabolic process	11	1014	0.0364					GO:0071726	cellular response to diacyl bacterial lipopeptide	2	4	0.0207
																							GO:0033153	T cell receptor V(D)J recombination	2	5	0.0364					GO:0071727	cellular response to triacyl bacterial lipopeptide	2	3	0.0207
	Sample	Intervals Surved	Genes Detected		0 Pathway ID	Pathway Description	Observed Gene Count	Background Gene Counts	False Discovery Rate		Sample	Genes Detected		0 Pathway ID	Pathway Description	Observed Gene Count	Background Gene Counts	False Discovery Rate		Sample	Genes Detected		0 Pathway ID	Pathway Description	Observed Gene Count	Background Gene Counts	False Discovery Rate		Sample	Genes Detected		0 Pathway ID	Pathway Description	Observed Gene Count	Background Gene Counts	False Discovery Rate
	3 (Sam4)	2	4			No Biological GO Pathway Detected					3 (Sam4)	5			No Biological GO Pathway Detected					3 (Sam4)	14			No Biological GO Pathway Detected					3 (Sam4)	23			No Biological GO Pathway Detected
	Sample	Intervals Surved	Genes Detected		78 Pathway ID	Pathway Description	Observed Gene Count	Background Gene Counts	False Discovery Rate		Sample	Genes Detected		81 Pathway ID	Pathway Description	Observed Gene Count	Background Gene Counts	False Discovery Rate		Sample	Genes Detected		83 Pathway ID	Pathway Description	Observed Gene Count	Background Gene Counts	False Discovery Rate		Sample	Genes Detected		34 Pathway ID	Pathway Description	Observed Gene Count	Background Gene Counts	False Discovery Rate
	4 (Sam 6)	2	40		GO:0006952	defense response	23	1234	1.03e-14		4 (Sam 6)	46		GO:0045087	innate immune response	21	676	9.8e-16		4 (Sam 6)	45		GO:0006952	defense response	24	1234	1.16e-14		4 (Sam 6)	51		GO:0006952	defense response	19	1234	1.89e-07
					GO:0045087	innate immune response	19	676	1.03e-14					GO:0006952	defense response	25	1234	1.37e-15					GO:0051607	defense response to virus	14	181	1.16e-14					GO:0045087	innate immune response	15	676	1.89e-07
					GO:0051607	defense response to virus	12	181	9.61e-13					GO:0060337	type I interferon signaling pathway	10	65	5.2e-13					GO:0060337	type I interferon signaling pathway	11	65	1.16e-14					GO:0002376	immune system process	23	2370	2.95e-06
					GO:0002376	immune system process	26	2370	1.87e-12					GO:0002376	immune system process	28	2370	1.38e-12					GO:0045087	innate immune response	19	676	5.86e-14					GO:0009615	response to virus	9	270	1.14e-05
					GO:0006955	immune response	22	1560	4.75e-12					GO:0006955	immune response	24	1560	1.38e-12					GO:0002376	immune system process	29	2370	5.95e-14					GO:0051607	defense response to virus	8	181	1.14e-05
					GO:0060337	type I interferon signaling pathway	9	65	4.75e-12					GO:0051607	defense response to virus	12	181	2.53e-12					GO:0006955	immune response	25	1560	5.95e-14					GO:0060333	interferon-gamma-mediated signaling pathway	6	69	1.14e-05
					GO:0051707	response to other organism	17	835	2.59e-11					GO:0051707	response to other organism	17	835	3.8e-10					GO:0002252	immune effector process	20	927	6.21e-13					GO:0060337	type I interferon signaling pathway	6	65	1.14e-05
					GO:0098542	defense response to other organism	13	438	2.5e-10					GO:0098542	defense response to other organism	13	438	1.98e-09					GO:0051707	response to other organism	19	835	1.36e-12					GO:0002252	immune effector process	14	927	1.21e-05
					GO:0002252	immune effector process	16	927	1.22e-09					GO:0045071	negative regulation of viral genome replication	7	52	6.41e-09					GO:0098542	defense response to other organism	15	438	4.67e-12					GO:0006950	response to stress	25	3267	1.5e-05
					GO:0045071	negative regulation of viral genome replication	7	52	1.99e-09					GO:0034097	response to cytokine	17	1035	7.04e-09					GO:0019221	cytokine-mediated signaling pathway	16	655	8e-11					GO:0006955	immune response	17	1560	3.14e-05
	Sample	Intervals Surved	Genes Detected		1 Pathway ID	Pathway Description	Observed Gene Count	Background Gene Counts	False Discovery Rate		Sample	Genes Detected		0 Pathway ID	Pathway Description	Observed Gene Count	Background Gene Counts	False Discovery Rate		Sample	Genes Detected		16 Pathway ID	Pathway Description	Observed Gene Count	Background Gene Counts	False Discovery Rate		Sample	Genes Detected		0 Pathway ID	Pathway Description	Observed Gene Count	Background Gene Counts	False Discovery Rate
	5 (Sam 7)	2	5		GO:0043312	neutrophil degranulation	3	485	0.0312		5 (Sam 7)	8			No Biological GO Pathway Detected					5 (Sam 7)	18		GO:0000184	nuclear-transcribed mRNA catabolic process, nonsense-mediated decay	4	118	0.00083		5 (Sam 7)	26			No Biological GO Pathway Detected
																							GO:0006401	RNA catabolic process	5	237	0.00083
																							GO:0006413	translational initiation	4	142	0.00083
																							GO:0006605	protein targeting	5	318	0.00083
																							GO:0006614	SRP-dependent cotranslational protein targeting to membrane	4	92	0.00083
																							GO:0034655	nucleobase-containing compound catabolic process	6	394	0.00083
																							GO:0090150	establishment of protein localization to membrane	5	217	0.00083
																							GO:0072594	establishment of protein localization to organelle	5	396	0.0011
																							GO:0006518	peptide metabolic process	4	497	0.0291
																							GO:0071826	ribonucleoprotein complex subunit organization	3	215	0.0291
	Sample	Intervals Surved	Genes Detected		172 Pathway ID	Pathway Description	Observed Gene Count	Background Gene Counts	False Discovery Rate		Sample	Genes Detected		224 Pathway ID	Pathway Description	Observed Gene Count	Background Gene Counts	False Discovery Rate		Sample	Genes Detected		214 Pathway ID	Pathway Description	Observed Gene Count	Background Gene Counts	False Discovery Rate		Sample	Genes Detected		36 Pathway ID	Pathway Description	Observed Gene Count	Background Gene Counts	False Discovery Rate
	6 (Sam 8)	3	208		GO:0006464	cellular protein modification process	67	2999	3.61e-06		6 (Sam 8)	191		GO:0009987	cellular process	172	14652	6.63e-05		6 (Sam 8)	143		GO:0010033	response to organic substance	52	2815	2.22e-07		6 (Sam 8)	66		GO:0010033	response to organic substance	23	2815	0.0281
					GO:0043170	macromolecule metabolic process	122	7453	3.61e-06					GO:0050789	regulation of biological process	145	11116	6.63e-05					GO:0006464	cellular protein modification process	50	2999	7.79e-06					GO:1901564	organonitrogen compound metabolic process	34	5281	0.0281
					GO:0043412	macromolecule modification	70	3197	3.61e-06					GO:0050794	regulation of cellular process	139	10484	6.63e-05					GO:0006793	phosphorus metabolic process	40	2086	7.79e-06					GO:0002252	immune effector process	12	927	0.0313
					GO:0044260	cellular macromolecule metabolic process	109	6413	3.61e-06					GO:0065007	biological regulation	149	11740	6.63e-05					GO:0006796	phosphate-containing compound metabolic process	39	2065	7.79e-06					GO:0002443	leukocyte mediated immunity	10	632	0.0313
					GO:0060255	regulation of macromolecule metabolic process	104	6072	6.73e-06					GO:0006796	phosphate-containing compound metabolic process	45	2065	0.00014					GO:0043412	macromolecule modification	52	3197	7.79e-06					GO:0050896	response to stimulus	42	7824	0.0313
					GO:0019222	regulation of metabolic process	108	6516	1.22e-05					GO:0010033	response to organic substance	55	2815	0.00014					GO:0044260	cellular macromolecule metabolic process	80	6413	7.79e-06					GO:0002274	myeloid leukocyte activation	9	574	0.0314
					GO:0051171	regulation of nitrogen compound metabolic process	100	5827	1.22e-05					GO:0060255	regulation of macromolecule metabolic process	93	6072	0.00014					GO:0044267	cellular protein metabolic process	56	3603	7.79e-06					GO:0006807	nitrogen compound metabolic process	43	8349	0.0314
					GO:0080090	regulation of primary metabolic process	102	5982	1.22e-05					GO:0006468	protein phosphorylation	27	923	0.00017					GO:0048519	negative regulation of biological process	68	4953	7.79e-06					GO:0031324	negative regulation of cellular metabolic process	20	2463	0.0314
					GO:0006807	nitrogen compound metabolic process	128	8349	1.41e-05					GO:0043412	macromolecule modification	59	3197	0.00017					GO:0070887	cellular response to chemical stimulus	46	2672	7.79e-06					GO:1903050	regulation of proteolysis involved in cellular protein catabolic process	6	216	0.0314
					GO:0031323	regulation of cellular metabolic process	102	6082	1.93e-05					GO:0019222	regulation of metabolic process	96	6516	0.00025					GO:0071310	cellular response to organic substance	42	2219	7.79e-06					GO:0002573	myeloid leukocyte differentiation	4	102	0.0323
	Sample	Intervals Surved	Genes Detected		101 Pathway ID	Pathway Description	Observed Gene Count	Background Gene Counts	False Discovery Rate		Sample	Genes Detected		100 Pathway ID	Pathway Description	Observed Gene Count	Background Gene Counts	False Discovery Rate		Sample	Genes Detected		54 Pathway ID	Pathway Description	Observed Gene Count	Background Gene Counts	False Discovery Rate		Sample	Genes Detected		54 Pathway ID	Pathway Description	Observed Gene Count	Background Gene Counts	False Discovery Rate
	7 (Sam 11)	3	48		GO:0006952	defense response	29	1234	1e-19		7 (Sam 11)	50		GO:0045087	innate immune response	25	676	3.3e-20		7 (Sam 11)	54		GO:0006952	defense response	30	1234	7.27e-19		7 (Sam 11)	50		GO:0006952	defense response	22	1234	1.23e-10
					GO:0045087	innate immune response	24	676	1.21e-19					GO:0006952	defense response	29	1234	2.59e-19					GO:0051607	defense response to virus	17	181	1.72e-18					GO:0060333	interferon-gamma-mediated signaling pathway	9	69	2.88e-10
					GO:0051607	defense response to virus	15	181	2.13e-16					GO:0006955	immune response	30	1560	6.16e-18					GO:0045087	innate immune response	23	676	7.65e-17					GO:0045087	innate immune response	17	676	3.21e-10
					GO:0006955	immune response	28	1560	2.48e-16					GO:0002376	immune system process	34	2370	1.87e-17					GO:0098542	defense response to other organism	19	438	1.97e-15					GO:0002376	immune system process	27	2370	5.23e-10
					GO:0002376	immune system process	32	2370	4.53e-16					GO:0051607	defense response to virus	15	181	2.61e-16					GO:0051707	response to other organism	23	835	3.56e-15					GO:0006950	response to stress	29	3267	1.78e-08
					GO:0051707	response to other organism	21	835	3.05e-14					GO:0060337	type I interferon signaling pathway	11	65	1.05e-14					GO:0006955	immune response	28	1560	9.75e-15					GO:0002252	immune effector process	17	927	1.84e-08
					GO:0098542	defense response to other organism	17	438	4e-14					GO:0002252	immune effector process	22	927	3.38e-14					GO:0002252	immune effector process	23	927	1.98e-14					GO:0006955	immune response	21	1560	1.84e-08
					GO:0002252	immune effector process	21	927	1.49e-13					GO:0051707	response to other organism	21	835	5.43e-14					GO:0060337	type I interferon signaling pathway	11	65	1.98e-14					GO:0019221	cytokine-mediated signaling pathway	14	655	1.43e-07
					GO:0060337	type I interferon signaling pathway	10	65	2.36e-13					GO:0098542	defense response to other organism	17	438	6.22e-14					GO:0002376	immune system process	32	2370	3.37e-14					GO:0051607	defense response to virus	9	181	1.7e-07
					GO:0019221	cytokine-mediated signaling pathway	18	655	8.76e-13					GO:0019221	cytokine-mediated signaling pathway	19	655	1.22e-13					GO:0019221	cytokine-mediated signaling pathway	18	655	1.22e-11					GO:0009615	response to virus	10	270	2.63e-07
	Sample	Intervals Surved	Genes Detected		256 Pathway ID	Pathway Description	Observed Gene Count	Background Gene Counts	False Discovery Rate		Sample	Genes Detected		286 Pathway ID	Pathway Description	Observed Gene Count	Background Gene Counts	False Discovery Rate		Sample	Genes Detected		458 Pathway ID	Pathway Description	Observed Gene Count	Background Gene Counts	False Discovery Rate		Sample	Genes Detected		73 Pathway ID	Pathway Description	Observed Gene Count	Background Gene Counts	False Discovery Rate
	8 (Sam 12)	1	221		GO:0043170	macromolecule metabolic process	139	7453	4e-10		8 (Sam 12)	208		GO:0044260	cellular macromolecule metabolic process	115	6413	9.82e-08		8 (Sam 12)	215		GO:0044260	cellular macromolecule metabolic process	127	6413	1.41e-11		8 (Sam 12)	145		GO:0031323	regulation of cellular metabolic process	76	6082	0.00027
					GO:0044260	cellular macromolecule metabolic process	126	6413	4e-10					GO:0043170	macromolecule metabolic process	125	7453	2.61e-07					GO:0009893	positive regulation of metabolic process	82	3280	1.77e-10					GO:0019222	regulation of metabolic process	77	6516	0.0012
					GO:0006464	cellular protein modification process	73	2999	8.05e-08					GO:0009987	cellular process	190	14652	1.67e-06					GO:0010604	positive regulation of macromolecule metabolic process	78	3081	2.49e-10					GO:0051171	regulation of nitrogen compound metabolic process	69	5827	0.0055
					GO:0043412	macromolecule modification	76	3197	8.05e-08					GO:0010468	regulation of gene expression	87	4533	2.04e-06					GO:0031323	regulation of cellular metabolic process	119	6082	2.49e-10					GO:0080090	regulation of primary metabolic process	70	5982	0.0055
					GO:0060255	regulation of macromolecule metabolic process	115	6072	8.05e-08					GO:0019219	regulation of nucleobase-containing compound metabolic process	81	4133	2.04e-06					GO:0031325	positive regulation of cellular metabolic process	78	3060	2.49e-10					GO:0065007	biological regulation	112	11740	0.0057
					GO:0051171	regulation of nitrogen compound metabolic process	111	5827	1.08e-07					GO:0019222	regulation of metabolic process	110	6516	2.04e-06					GO:0043170	macromolecule metabolic process	135	7453	2.49e-10					GO:0031325	positive regulation of cellular metabolic process	43	3060	0.006
					GO:0044237	cellular metabolic process	146	8797	1.24e-07					GO:0050789	regulation of biological process	159	11116	2.04e-06					GO:0043412	macromolecule modification	80	3197	2.49e-10					GO:0031329	regulation of cellular catabolic process	18	743	0.006
					GO:0019222	regulation of metabolic process	119	6516	1.45e-07					GO:0051171	regulation of nitrogen compound metabolic process	103	5827	2.04e-06					GO:0080090	regulation of primary metabolic process	117	5982	2.49e-10					GO:0048522	positive regulation of cellular process	60	4898	0.006
					GO:0010468	regulation of gene expression	93	4533	1.74e-07					GO:0060255	regulation of macromolecule metabolic process	106	6072	2.04e-06					GO:0006464	cellular protein modification process	76	2999	2.71e-10					GO:0060255	regulation of macromolecule metabolic process	70	6072	0.006
					GO:0080090	regulation of primary metabolic process	112	5982	1.74e-07					GO:0065007	biological regulation	165	11740	2.04e-06					GO:0048518	positive regulation of biological process	110	5459	2.71e-10					GO:0010628	positive regulation of gene expression	30	1826	0.0091
	Sample	Intervals Surved	Genes Detected		0 Pathway ID	Pathway Description	Observed Gene Count	Background Gene Counts	False Discovery Rate		Sample	Genes Detected		0 Pathway ID	Pathway Description	Observed Gene Count	Background Gene Counts	False Discovery Rate		Sample	Genes Detected		0 Pathway ID	Pathway Description	Observed Gene Count	Background Gene Counts	False Discovery Rate		Sample	Genes Detected		0 Pathway ID	Pathway Description	Observed Gene Count	Background Gene Counts	False Discovery Rate
	9 (Sam 18)	1	10			No Biological GO Pathway Detected					9 (Sam 18)	10			No Biological GO Pathway Detected					9 (Sam 18)	18			No Biological GO Pathway Detected					9 (Sam 18)	56			No Biological GO Pathway Detected
