# Supplementary material for: Strategies for detecting and identifying biological signals amidst the variation commonly found in RNA sequencing data
Source: BMC Genomics. 2021 May 3;22:322. doi: 10.1186/s12864-021-07563-9 (PMC8091537; doi:10.1186/s12864-021-07563-9)
Supplement: Supplementary file 9 — Additional file 9. STRING db Analysis of Intra-individual Positional Gene Rankings In 12 Archived Control Samples Based On Range/Median, Range/Q3, Kurtosis and Q4/Q(2 + 3) Slope Calculations. [file 12864_2021_7563_MOESM9_ESM.xlsx]

## Sheet: Sheet1
	* Select Data Source: Import data file for analysis (TPM counts).
	* Adjust Source values: Utilize raw counts or perform Minimum Value Adjustment on the gene counts.
	* Select Formulas: Specify the list of formulas to be used for trendline analysis.
	* Set Thresholds: Establish baseline count level, minimum mean value and the number of samples required for trendline calculations (N=8).
	Mine Source Tab
	* Mine Unit Source Data: RAnGER performs selected calculations for trendline analysis.
	* Generate Sample Analysis: Determine the positional rank of every gene within the sample group of 12 individuals.
	* Extract Selected Sample: Generate a list of 1000 genes that were assigned to the top positional rankings for each individual.
	* Mine Extract Sample: Identify any genes from the list of top ranking assignments based on Range/Median, Range/Q3, Kurtosis and Q4/Q(2+3) slope calculations
	Import the list of top positional ranked genes into String for gene pathway analysis.

## Sheet: Sheet2
		Panel A				Biological GO Pathways (Range/Median)						Panel B				Biological GO Pathways (Range/Q3)						Panel C				Biological GO Pathways (Kurtosis)						Panel D				Biological GO Pathways (Q4/Q(2+3))
	Sample	Intervals Surved	Genes Detected		0 Pathway ID	Pathway Description	Observed Gene Count	Background Gene Counts	False Discovery Rate		Sample	Intervals Surved	Genes Detected		54 Pathway ID	Pathway Description	Observed Gene Count	Background Gene Counts	False Discovery Rate		Sample	Intervals Surved	Genes Detected		8 Pathway ID	Pathway Description	Observed Gene Count	Background Gene Counts	False Discovery Rate		Sample	Intervals Surved	Genes Detected		56 Pathway ID	Pathway Description	Observed Gene Count	Background Gene Counts	False Discovery Rate
	1 (Sam 176)	4	45			No Biological GO Pathway Detected					1 (Sam 176)	1-3	46		GO:0050776	regulation of immune response	12	873	0.00076		1 (Sam 176)	1	12		GO:0007224	smoothened signaling pathway	3	72	0.0049		1 (Sam 176)	2	24		GO:0002755	MyD88-dependent toll-like receptor signaling pathway	3	33	0.0024
															GO:0002682	regulation of immune system process	14	1391	0.0014						GO:0072657	protein localization to membrane	4	405	0.0136						GO:0035666	TRIF-dependent toll-like receptor signaling pathway	3	24	0.0024
															GO:0002684	positive regulation of immune system process	11	882	0.0021						GO:0035666	TRIF-dependent toll-like receptor signaling pathway	2	24	0.0193						GO:0007224	smoothened signaling pathway	3	72	0.0123
															GO:0002376	immune system process	17	2370	0.0028						GO:0002755	MyD88-dependent toll-like receptor signaling pathway	2	33	0.0212						GO:0007249	I-kappaB kinase/NF-kappaB signaling	3	70	0.0123
															GO:0048583	regulation of response to stimulus	22	3882	0.0028						GO:0007166	cell surface receptor signaling pathway	6	2198	0.0362						GO:0007165	signal transduction	13	4738	0.0143
															GO:0048584	positive regulation of response to stimulus	16	2054	0.0028						GO:0034613	cellular protein localization	5	1367	0.0362						GO:0007254	JNK cascade	3	85	0.0143
															GO:0050778	positive regulation of immune response	9	589	0.0028						GO:0042073	intraciliary transport	2	49	0.0362						GO:0048583	regulation of response to stimulus	12	3882	0.0143
															GO:0050896	response to stimulus	32	7824	0.0047						GO:0007249	I-kappaB kinase/NF-kappaB signaling	2	70	0.0375						GO:0075733	intracellular transport of virus	2	14	0.0143
															GO:0002253	activation of immune response	7	393	0.0056																GO:0042276	error-prone translesion synthesis	2	20	0.0144
															GO:0035666	TRIF-dependent toll-like receptor signaling pathway	3	24	0.0056																GO:0043488	regulation of mRNA stability	3	113	0.0144
	Sample	Intervals Surved	Genes Detected		0 Pathway ID	Pathway Description	Observed Gene Count	Background Gene Counts	False Discovery Rate		Sample	Intervals Surved	Genes Detected		Pathway ID	Pathway Description	Observed Gene Count	Background Gene Counts	False Discovery Rate		Sample	Intervals Surved	Genes Detected		Pathway ID	Pathway Description	Observed Gene Count	Background Gene Counts	False Discovery Rate		Sample	Intervals Surved	Genes Detected		0 Pathway ID	Pathway Description	Observed Gene Count	Background Gene Counts	False Discovery Rate
	2 (Sam 177)	4	34			No Biological GO Pathway Detected					2 (Sam 177)	2	34			No Biological GO Pathway Detected					2 (Sam 177)	1	2			No Biological GO Pathway Detected					2 (Sam 177)	2	16			No Biological GO Pathway Detected
	Sample	Intervals Surved	Genes Detected		97 Pathway ID	Pathway Description	Observed Gene Count	Background Gene Counts	False Discovery Rate		Sample	Intervals Surved	Genes Detected		136 Pathway ID	Pathway Description	Observed Gene Count	Background Gene Counts	False Discovery Rate		Sample	Intervals Surved	Genes Detected		82 Pathway ID	Pathway Description	Observed Gene Count	Background Gene Counts	False Discovery Rate		Sample	Intervals Surved	Genes Detected		124 Pathway ID	Pathway Description	Observed Gene Count	Background Gene Counts	False Discovery Rate
	3 (Sam 178)	2	79		GO:0006955	immune response	36	1560	5.14e-16		3 (Sam 178)	1-3	104		GO:0006955	immune response	50	1560	5.17e-24		3 (Sam 178)	1	47		GO:0006955	immune response	23	1560	3.77e-11		3 (Sam 178)	2	99		GO:0006955	immune response	46	1560	3.58e-22
					GO:0002252	immune effector process	29	927	1.07e-15						GO:0051607	defense response to virus	24	181	6.75e-23						GO:0002376	immune system process	25	2370	1.41e-09						GO:0002376	immune system process	53	2370	1.84e-21
					GO:0002376	immune system process	39	2370	2.65e-13						GO:0002376	immune system process	57	2370	8.92e-23						GO:0045087	innate immune response	14	676	8.92e-08						GO:0006952	defense response	41	1234	2.05e-21
					GO:0006952	defense response	29	1234	8.77e-13				PPI=		GO:0002252	immune effector process	39	927	4.57e-22						GO:0002252	immune effector process	15	927	3.68e-07				PPI=		GO:0051607	defense response to virus	22	181	2.88e-21
			PPI=		GO:0045087	innate immune response	20	676	7.6e-10				< 1.0 E-16		GO:0009615	response to virus	26	270	4.57e-22						GO:0006952	defense response	16	1234	1.62e-06				<1.0E-16		GO:0002252	immune effector process	36	927	1.32e-20
			< 1.0 E-16		GO:0051607	defense response to virus	11	181	7.61e-08						GO:0006952	defense response	43	1234	7.27e-22						GO:0009615	response to virus	8	270	4.43e-05						GO:0009615	response to virus	24	270	1.32e-20
					GO:0002443	leukocyte mediated immunity	17	632	1.32e-07						GO:0045087	innate immune response	34	676	2.51e-21						GO:0051607	defense response to virus	7	181	4.43e-05						GO:0045087	innate immune response	32	676	1.62e-20
					GO:0009615	response to virus	12	270	2.52e-07						GO:0051707	response to other organism	33	835	1.48e-17						GO:0030162	regulation of proteolysis	11	742	9.66e-05						GO:0051707	response to other organism	31	835	7.04e-17
					GO:0032940	secretion by cell	19	959	1.2e-06						GO:0098542	defense response to other organism	25	438	2.22e-16						GO:0060337	type I interferon signaling pathway	5	65	9.66e-05						GO:0060337	type I interferon signaling pathway	14	65	2.3e-16
					GO:0006887	exocytosis	17	774	1.81e-06						GO:0060337	type I interferon signaling pathway	14	65	8.29e-16						GO:0031347	regulation of defense response	10	676	0.00025						GO:0098542	defense response to other organism	23	438	3.16e-15
	Sample	Intervals Surved	Genes Detected		89 Pathway ID	Pathway Description	Observed Gene Count	Background Gene Counts	False Discovery Rate		Sample	Intervals Surved	Genes Detected		131 Pathway ID	Pathway Description	Observed Gene Count	Background Gene Counts	False Discovery Rate		Sample	Intervals Surved	Genes Detected		42 Pathway ID	Pathway Description	Observed Gene Count	Background Gene Counts	False Discovery Rate		Sample	Intervals Surved	Genes Detected		117 Pathway ID	Pathway Description	Observed Gene Count	Background Gene Counts	False Discovery Rate
	4 (Sam 179)	3	93		GO:0006952	defense response	31	1234	1.11e-11		4 (Sam 179)	1-3	116		GO:0051607	defense response to virus	26	181	3.67e-24		4 (Sam 179)	1	57		GO:0051607	defense response to virus	17	181	5.75e-18		4 (Sam 179)	2	115		GO:0051607	defense response to virus	24	181	3.06e-22
					GO:0045087	innate immune response	23	676	9.57e-11						GO:0009615	response to virus	28	270	5.46e-23						GO:0009615	response to virus	18	270	5.38e-17						GO:0006952	defense response	44	1234	9.24e-22
					GO:0006955	immune response	31	1560	1.7e-09						GO:0006952	defense response	46	1234	3.85e-22						GO:0006952	defense response	28	1234	2.03e-16						GO:0009615	response to virus	26	270	1.49e-21
			PPI=		GO:0051607	defense response to virus	13	181	3.31e-09				PPI=		GO:0045087	innate immune response	36	676	2e-21						GO:0060337	type I interferon signaling pathway	12	65	9.43e-16				PPI=		GO:0045087	innate immune response	34	676	1.37e-20
			< 1.0 E-16		GO:0002376	immune system process	37	2370	4.33e-09				< 1.0 E-16		GO:0006955	immune response	48	1560	4.55e-20						GO:0045087	innate immune response	22	676	1.4e-15				<1.0E-16		GO:0060337	type I interferon signaling pathway	17	65	4.21e-20
					GO:0009615	response to virus	14	270	2e-08						GO:0060337	type I interferon signaling pathway	17	65	1.57e-19						GO:0098542	defense response to other organism	18	438	4.71e-14						GO:0006955	immune response	44	1560	2.01e-18
					GO:0002252	immune effector process	22	927	9.51e-08						GO:0002252	immune effector process	37	927	2.24e-18						GO:0002252	immune effector process	23	927	4.78e-14						GO:0002376	immune system process	51	2370	3.8e-17
					GO:0060337	type I interferon signaling pathway	8	65	4.61e-07						GO:0002376	immune system process	55	2370	2.24e-18						GO:0045071	negative regulation of viral genome replication	10	52	2.1e-13						GO:0002252	immune effector process	34	927	7.88e-17
					GO:0051707	response to other organism	19	835	2.35e-06						GO:0098542	defense response to other organism	27	438	2.79e-17						GO:0002376	immune system process	30	2370	1.03e-11						GO:0098542	defense response to other organism	25	438	5.01e-16
					GO:0034341	response to interferon-gamma	10	176	2.67e-06						GO:0051707	response to other organism	32	835	4.18e-15						GO:0051707	response to other organism	20	835	1.03e-11						GO:0051707	response to other organism	30	835	2.31e-14
	Sample	Intervals Surved	Genes Detected		0 Pathway ID	Pathway Description	Observed Gene Count	Background Gene Counts	False Discovery Rate		Sample	Intervals Surved	Genes Detected		0 Pathway ID	Pathway Description	Observed Gene Count	Background Gene Counts	False Discovery Rate		Sample	Intervals Surved	Genes Detected		0 Pathway ID	Pathway Description	Observed Gene Count	Background Gene Counts	False Discovery Rate		Sample	Intervals Surved	Genes Detected		0 Pathway ID	Pathway Description	Observed Gene Count	Background Gene Counts	False Discovery Rate
	5 (Sam 180)	1	155			No Biological GO Pathway Detected					5 (Sam 180)	1-3	109			No Biological GO Pathway Detected					5 (Sam 180)	1	118			No Biological GO Pathway Detected					5 (Sam 180)	2	118			No Biological GO Pathway Detected
	Sample	Intervals Surved	Genes Detected		0 Pathway ID	Pathway Description	Observed Gene Count	Background Gene Counts	False Discovery Rate		Sample	Intervals Surved	Genes Detected		6 Pathway ID	Pathway Description	Observed Gene Count	Background Gene Counts	False Discovery Rate		Sample	Intervals Surved	Genes Detected		0 Pathway ID	Pathway Description	Observed Gene Count	Background Gene Counts	False Discovery Rate		Sample	Intervals Surved	Genes Detected		1 Pathway ID	Pathway Description	Observed Gene Count	Background Gene Counts	False Discovery Rate
	6 (Sam 181)	3	35			No Biological GO Pathway Detected					6 (Sam 181)	1-3	38		GO:0000715	nucleotide-excision repair, DNA damage recognition	3	23			6 (Sam 181)	1	8			No Biological GO Pathway Detected					6 (Sam 181)	2	25		GO:0022607	cellular component assembly	11	2343	0.0278
															GO:0006294	nucleotide-excision repair, preincision complex assembly	3	29
															GO:0022607	cellular component assembly	15	2343
															GO:0070911	global genome nucleotide-excision repair	3	26
															GO:0071347	cellular response to interleukin-1	4	124
															GO:0070498	interleukin-1-mediated signaling pathway	3	51
	Sample	Intervals Surved	Genes Detected		0 Pathway ID	Pathway Description	Observed Gene Count	Background Gene Counts	False Discovery Rate		Sample	Intervals Surved	Genes Detected		0 Pathway ID	Pathway Description	Observed Gene Count	Background Gene Counts	False Discovery Rate		Sample	Intervals Surved	Genes Detected		0 Pathway ID	Pathway Description	Observed Gene Count	Background Gene Counts	False Discovery Rate		Sample	Intervals Surved	Genes Detected		0 Pathway ID	Pathway Description	Observed Gene Count	Background Gene Counts	False Discovery Rate
	7 (Sam 182)	2	5			No Biological GO Pathway Detected					7 (Sam 182)	1-3	16			No Biological GO Pathway Detected					7 (Sam 182)	1	6			No Biological GO Pathway Detected					7 (Sam 574)	2	13			No Biological GO Pathway Detected
	Sample	Intervals Surved	Genes Detected		0 Pathway ID	Pathway Description	Observed Gene Count	Background Gene Counts	False Discovery Rate		Sample	Intervals Surved	Genes Detected		0 Pathway ID	Pathway Description	Observed Gene Count	Background Gene Counts	False Discovery Rate		Sample	Intervals Surved	Genes Detected		0 Pathway ID	Pathway Description	Observed Gene Count	Background Gene Counts	False Discovery Rate		Sample	Intervals Surved	Genes Detected		0 Pathway ID	Pathway Description	Observed Gene Count	Background Gene Counts	False Discovery Rate
	8 (Sam 183)	2	43			No Biological GO Pathway Detected					8 (Sam 183)	1-3	40			No Biological GO Pathway Detected					8 (Sam 183)	1	7			No Biological GO Pathway Detected					8 (Sam 183)	2	41			No Biological GO Pathway Detected
	Sample	Intervals Surved	Genes Detected		2 Pathway ID	Pathway Description	Observed Gene Count	Background Gene Counts	False Discovery Rate		Sample	Intervals Surved	Genes Detected		2 Pathway ID	Pathway Description	Observed Gene Count	Background Gene Counts	False Discovery Rate		Sample	Intervals Surved	Genes Detected		24 Pathway ID	Pathway Description	Observed Gene Count	Background Gene Counts	False Discovery Rate		Sample	Intervals Surved	Genes Detected		2 Pathway ID	Pathway Description	Observed Gene Count	Background Gene Counts	False Discovery Rate
	9 (Sam 184)	4	39		GO:0015669	gas transport	3	19	0.0107		9 (Sam 184)	1-3	33		GO:0015669	gas transport	3	19	0.0066		9 (Sam 184)	1	6		GO:0015669	gas transport	3	19	1.93e-05		9 (Sam 184)	2	17		GO:0015669	gas transport	3	19	0.00065
					GO:0015939	pantothenate metabolic process	2	5	0.0394						GO:0015939	pantothenate metabolic process	2	5	0.03						GO:0015671	oxygen transport	2	15	0.004						GO:0015671	oxygen transport	2	15	0.0404
																									GO:0015893	drug transport	3	155	0.004
																									GO:0065008	regulation of biological quality	6	3559	0.0071
																									GO:0030512	negative regulation of transforming growth factor beta receptor signaling pathway	2	70	0.0285
																									GO:0043618	regulation of transcription from RNA polymerase II promoter in response to stress	2	67	0.0285
																									GO:0050878	regulation of body fluid levels	3	483	0.0285
																									GO:0043488	regulation of mRNA stability	2	113	0.0331
																									GO:0006950	response to stress	5	3267	0.0352
																									GO:0019058	viral life cycle	2	166	0.0352
	Sample	Intervals Surved	Genes Detected		0 Pathway ID	Pathway Description	Observed Gene Count	Background Gene Counts	False Discovery Rate		Sample	Intervals Surved	Genes Detected		0 Pathway ID	Pathway Description	Observed Gene Count	Background Gene Counts	False Discovery Rate		Sample	Intervals Surved	Genes Detected		0 Pathway ID	Pathway Description	Observed Gene Count	Background Gene Counts	False Discovery Rate		Sample	Intervals Surved	Genes Detected		0 Pathway ID	Pathway Description	Observed Gene Count	Background Gene Counts	False Discovery Rate
	10 (Sam 185)	1	11			No Biological GO Pathway Detected					10 (Sam 185)	1-3	19			No Biological GO Pathway Detected					10 (Sam 185)	1	18			No Biological GO Pathway Detected					10 (Sam 185)	2	18			No Biological GO Pathway Detected
	Sample	Intervals Surved	Genes Detected		3 Pathway ID	Pathway Description	Observed Gene Count	Background Gene Counts	False Discovery Rate		Sample	Intervals Surved	Genes Detected		0 Pathway ID	Pathway Description	Observed Gene Count	Background Gene Counts	False Discovery Rate		Sample	Intervals Surved	Genes Detected		0 Pathway ID	Pathway Description	Observed Gene Count	Background Gene Counts	False Discovery Rate		Sample	Intervals Surved	Genes Detected		0 Pathway ID	Pathway Description	Observed Gene Count	Background Gene Counts	False Discovery Rate
	11 (Sam 186)	1	13		GO:0042535	positive regulation of tumor necrosis factor biosynthetic process	2	11	0.0232		11 (Sam 186)	1-3	12			No Biological GO Pathway Detected					11 (Sam 186)	1	13			No Biological GO Pathway Detected					11 (Sam 186)	2	13			No Biological GO Pathway Detected
					GO:0006986	response to unfolded protein	3	153	0.0311
					GO:2001026	regulation of endothelial cell chemotaxis	2	21	0.0311
	Sample	Intervals Surved	Genes Detected		0 Pathway ID	Pathway Description	Observed Gene Count	Background Gene Counts	False Discovery Rate		Sample	Intervals Surved	Genes Detected		0 Pathway ID	Pathway Description	Observed Gene Count	Background Gene Counts	False Discovery Rate		Sample	Intervals Surved	Genes Detected		0 Pathway ID	Pathway Description	Observed Gene Count	Background Gene Counts	False Discovery Rate		Sample	Intervals Surved	Genes Detected		1 Pathway ID	Pathway Description	Observed Gene Count	Background Gene Counts	False Discovery Rate
	12 (Sam 187)	2	44			No Biological GO Pathway Detected					12 (Sam 187)	1-3	34			No Biological GO Pathway Detected					12 (Sam 187)	1	6			No Biological GO Pathway Detected					12 (Sam 187)	2	31		GO:0030382	sperm mitochondrion organization	2	2	0.0175
