# Supplementary material for: Strategies for detecting and identifying biological signals amidst the variation commonly found in RNA sequencing data
Source: BMC Genomics. 2021 May 3;22:322. doi: 10.1186/s12864-021-07563-9 (PMC8091537; doi:10.1186/s12864-021-07563-9)
Supplement: Supplementary file 10 — Additional file 10. Reference Genes with Raw Counts Greater than 5 and R2 Values > 0.9 in three separate RNA sequencing Studies. [file 12864_2021_7563_MOESM10_ESM.xlsx]

## Sheet: Sheet1
										Gene ID	Mean Raw Counts	Standard Deviation	MVA Mean Counts	Standard Deviation
									1	ATG3	10.82	2.741	2.11	0.536
	R2 Values	> 0.975	> 0.96	> 0.95	> 0.925	> 0.900			2	CBX3	20.76	5.213	1.87	0.47
	Gene ID	PPIA	ATG3	ADAM8	ACTR10	ABHD17B			3	CCND2	5.59	1.643	1.99	0.585
			CBX3	ATG3	ADAM8	ACTB			4	CTBP1	11.17	3.239	2.77	0.803
			CCND2	C3orf38	ADD1	ACTR10			5	EIF4EBP2	7.06	1.605	1.66	0.378
			CTBP1	CBX3	ADH5	ADAM8			6	FCER1G	21.03	7.164	2.59	0.881
			EIF4EBP2	CCND2	ADI1	ADD1			7	HIGD1A	9.67	2.569	1.88	0.5
			FCER1G	CCT7	ANXA2P2	ADH5			8	LST1	39.19	12.255	4.02	1.257
			HIGD1A	CD44	ANXA6	ADI1			9	PPIA	8.62	2.388	1.95	0.541
			LST1	COMMD10	APH1A	AIF1			10	RPL15	42.08	10.791	1.92	0.493
			PPIA	CSE1L	APMAP	AKT1			11	RPS6	179.64	71.959	3.025	1.212
			RPL15	CTBP1	ARF4	ALKBH5			12	SDHD	10.63	2.619	1.81	0.445
			RPS6	EDARADD	ARFGAP2	ALYREF			13	TMCO1	5.46	1.3	1.9	0.45
			SDHD	EIF4EBP2	ARG2	ANAPC13			14	UBE2D2	8.57	1.679	1.55	0.304
			TMCO1	FCER1G	ATG3	ANAPC5			15	VBP1	13.27	3.129	1.58	0.373
			UBE2D2	HIGD1A	ATRAID	ANXA2P2				Mean =	26.2373	8.68627	2.175	0.6152
			VBP1	HNRNPD	BRIX1	ANXA6				Fold Change			12.04↓	14.02 ↓
				HSP90AB1	BTF3	AOAH
				HSPD1	BTK	AP1S2
				IER3IP1	C1orf43	AP2B1
				LST1	C3orf38	APH1A
				MRPL42	CALM2	APMAP
				MRPL47	CAPZB	ARF4
				OCIAD1	CBWD5	ARFGAP2
				PPIA	CBX3	ARG2
				PPIB	CCDC91	ARHGAP9
				PSMB1	CCND2	ARL6IP6
				PSMD4	CCND3	ARPC2
				PTMA	CCNH	ARPC4
				PYCARD	CCT5	ASB8
				RPL12	CCT7	ASXL1
				RPL15	CCT8	ATG3
				RPL24	CCZ1B	ATG5
				RPN2	CD44	ATP6V1C1
				RPS6	CD86	ATP6V1G1
				SDHD	CDC123	ATRAID
				SEC61B	CDC42	AURKA
				SF3B6	CFL1	BCCIP
				SPTAN1	CIB1	BCL2L13
				TMCO1	CLIC1	BLVRB
				TMED2	CLPTM1L	BNIP3L
				TXNL1	COMMD10	BRD2
				UBE2D2	COPE	BRIX1
				UGP2	COPS4	BRK1
				VBP1	CORO1A	BTF3
				VDAC3	COX6A1	BTK
				ZNF641	COX6C	C1orf43
					COX7A2	C3orf38
					COX7A2L	CALM1
					CSE1L	CALM2
					CSTF3	CALM3
					CTBP1	CALR
					DBI	CAPNS1
					DCAF6	CAPZB
					DEDD2	CASC3
					DERA	CAT
					DUSP11	CBWD5
					EDARADD	CBX3
					EED	CCDC91
					EHBP1L1	CCND2
					EIF3E	CCND3
					EIF3H	CCNH
					EIF3L	CCT5
					EIF4EBP2	CCT7
					EMB	CCT8
					EMC2	CCZ1B
					ENO1	CD300A
					ERLEC1	CD36
					ESD	CD44
					ESYT1	CD48
					FAM13A	CD69
					FAM32A	CD86
					FCER1G	CD97
					FRAT1	CDC123
					GDI2	CDC42
					GIMAP4	CDK2AP1
					GLB1	CDKAL1
					GLIPR2	CDV3
					GNPAT	CFL1
					GTF2E2	CHMP7
					GTF2F2	CHP1
					HIGD1A	CIB1
					HLA-B	CISD2
					HNRNPA2B1	CLIC1
					HNRNPD	CLPTM1L
					HSD17B4	CNIH1
					HSP90AB1	CNIH4
					HSPB11	COG2
					HSPBAP1	COMMD10
					HSPD1	COPE
					ICAM2	COPS4
					IER3IP1	COPS5
					IL10RB	COPZ1
					ITGAL	CORO1A
					JKAMP	COTL1
					KLF2	COX5A
					LAMTOR4	COX6A1
					LDHA	COX6C
					LDHB	COX7A2
					LILRA2	COX7A2L
					LIN7C	CPVL
					LPXN	CRBN
					LST1	CSE1L
					LTA4H	CSNK1A1L
					MAP3K7CL	CSTF3
					MAPRE1	CTAGE5
					MBOAT7	CTBP1
					MED4	CTNNA1
					METTL14	CYB5R4
					MMADHC	CYBA
					MORF4L1	CYBB
					MRPL42	CYFIP2
					MRPL47	DAP3
					MRPL51	DBI
					MSMO1	DCAF6
					MTHFD2	DDB1
					NAAA	DDX18
					NACA	DDX23
					NAE1	DDX24
					NAP1L1	DEDD2
					NARF	DEF6
					NDUFB3	DEGS1
					NGRN	DENND3
					NIPSNAP3A	DERA
					NME2	DIMT1
					OAT	DLEU1
					OCIAD1	DNTTIP2
					OGDH	DPM1
					ORC5	DUSP11
					OS9	EAPP
					P4HA1	EDARADD
					PAIP2	EDEM2
					PARN	EED
					PBXIP1	EHBP1L1
					PDHB	EIF2A
					PFKFB4	EIF2S2
					PFN1	EIF3D
					PPIA	EIF3E
					PPIB	EIF3H
					PPIL4	EIF3L
					PPP2CB	EIF3M
					PRDX6	EIF4A2
					PRELID1	EIF4B
					PSMA7	EIF4EBP2
					PSMB1	EIF4H
					PSMB4	EIF5A
					PSMD2	EMB
					PSMD4	EMC2
					PSMD7	ENO1
					PSPC1	ENSA
					PTGES3	ERLEC1
					PTMA	ERP29
					PTPN2	ESD
					PYCARD	ESYT1
					RAC1	ETFA
					RBM23	EXOC7
					RNF130	EYA3
					RNF34	FAM13A
					RPA1	FAM32A
					RPL12	FAU
					RPL14	FBXO22
					RPL15	FCER1G
					RPL19	FHL1
					RPL22	FOXP1
					RPL24	FRAT1
					RPL36AL	FTH1
					RPL6	FUNDC1
					RPN2	FXR1
					RPS6	FYN
					RSRC1	GABARAPL2
					S100A4	GCH1
					S1PR4	GDI2
					SCP2	GIMAP4
					SDHD	GLB1
					SEC61B	GLIPR2
					SELP	GNAI2
					SERP1	GNL3
					SET	GNPAT
					SF3B6	GOLGA7
					SH3BGRL3	GON4L
					SIRPB2	GPD2
					SLC35A5	GPSM3
					SNX2	GRN
					SOD1	GSN
					SPOCK2	GTF2B
					SPTAN1	GTF2E2
					SRBD1	GTF2F2
					SRP14	HADHB
					SRSF9	HAUS4
					SSR3	HCLS1
					STK17A	HEMGN
					STX8	HIGD1A
					SULF2	HLA-A
					SUPT20H	HLA-B
					SYF2	HLA-DMA
					THEMIS2	HMGB1
					TIMMDC1	HMGN2
					TLE3	HNRNPA2B1
					TM2D1	HNRNPD
					TMCO1	HNRNPF
					TMED2	HSD17B4
					TMEM219	HSP90AB1
					TNFRSF14	HSPB11
					TNFRSF1B	HSPBAP1
					TOMM22	HSPD1
					TPT1	ICAM2
					TRA2A	IER3IP1
					TRAPPC3	IFITM2
					TSG101	IGSF6
					TXNDC12	IKBIP
					TXNL1	IL10RB
					TXNL4A	ISCA1
					TYROBP	ITGAL
					UBAP2	ITM2A
					UBE2D1	JAM3
					UBE2D2	JKAMP
					UBE2E3	JTB
					UGP2	KAT7
					UNC50	KLF2
					UTP6	KRT23
					VAPA	LAMP1
					VASP	LAMTOR4
					VBP1	LAPTM4A
					VDAC3	LARS
					VOPP1	LCK
					VPS29	LDHA
					VPS8	LDHB
					WDR83OS	LFNG
					WIPI2	LILRA2
					XBP1	LIN7C
					YWHAZ	LMAN2
					ZC3H15	LPXN
					ZCCHC17	LRR1
					ZCCHC7	LSM1
					ZDHHC18	LSP1
					ZFAND6	LST1
					ZNF207	LTA4H
					ZNF277	LUC7L2
					ZNF410	LYPLAL1
					ZNF641	M6PR
						MAEA
						MAP3K7CL
						MAPRE1
						MARC1
						MARCH1
						MARK3
						MAX
						MBOAT7
						MDH1
						MED4
						MEFV
						METTL14
						MFF
						MMADHC
						MORF4L1
						MORF4L2
						MRPL3
						MRPL42
						MRPL47
						MRPL51
						MRPS30
						MS4A6A
						MSMO1
						MSRB1
						MTHFD2
						MTIF3
						MTO1
						MYL12A
						MYO1F
						NAAA
						NACA
						NAE1
						NAP1L1
						NAP1L4
						NARF
						NBAS
						NCF4
						NDUFA12
						NDUFAB1
						NDUFB3
						NDUFB5
						NDUFB9
						NECAP2
						NEDD8
						NGRN
						NIPSNAP3A
						NME2
						NOP10
						NRBP1
						NUCKS1
						NUP88
						OAT
						OCIAD1
						OGDH
						ORC5
						OS9
						OSTC
						P4HA1
						P4HB
						PAIP2
						PARN
						PBXIP1
						PCGF5
						PCMT1
						PCNP
						PDHB
						PDIA6
						PDK1
						PFKFB4
						PFN1
						PHF14
						POLE3
						POMP
						PPHLN1
						PPIA
						PPIB
						PPIL4
						PPP1CA
						PPP2CB
						PPP3CC
						PPP4C
						PPT1
						PRDX3
						PRDX6
						PRELID1
						PRPSAP2
						PSAP
						PSMA4
						PSMA7
						PSMB1
						PSMB4
						PSMC6
						PSMD14
						PSMD2
						PSMD4
						PSMD6
						PSMD7
						PSME4
						PSPC1
						PTAFR
						PTGES3
						PTMA
						PTP4A2
						PTPN2
						PYCARD
						PYURF
						R3HCC1L
						R3HDM4
						RAC1
						RAC2
						RAN
						RAP2B
						RARS2
						RBM23
						RBM3
						RBM34
						RBM4
						RGS19
						RNF114
						RNF130
						RNF19B
						RNF34
						RPA1
						RPL10A
						RPL12
						RPL14
						RPL15
						RPL17
						RPL19
						RPL22
						RPL23A
						RPL24
						RPL32
						RPL36AL
						RPL5
						RPL6
						RPL9
						RPLP1
						RPN2
						RPS10
						RPS14
						RPS15A
						RPS20
						RPS25
						RPS6
						RSRC1
						S100A4
						S1PR4
						SARNP
						SCP2
						SDHD
						SEC61B
						SEC61G
						SELP
						SERP1
						SET
						SETDB2
						SF3B3
						SF3B6
						SH3BGRL3
						SIPA1L1
						SIRPB2
						SLC20A1
						SLC31A2
						SLC35A5
						SMARCD2
						SNRNP200
						SNRPB
						SNX17
						SNX2
						SOD1
						SOD2
						SPCS3
						SPOCK2
						SPTAN1
						SQSTM1
						SRBD1
						SRP14
						SRSF3
						SRSF9
						SSR2
						SSR3
						ST13
						STK17A
						STK38
						STX8
						SULF2
						SUMO1
						SUMO2
						SUPT20H
						SURF4
						SUSD1
						SVIP
						SYF2
						TAF12
						TAGLN2
						TBXAS1
						TCEA1
						TDRD3
						TECPR2
						THADA
						THEMIS2
						TIMMDC1
						TLE3
						TLN1
						TM2D1
						TMCO1
						TMED2
						TMEM219
						TMEM59
						TNFAIP8L2
						TNFRSF10C
						TNFRSF14
						TNFRSF1B
						TOMM20
						TOMM22
						TOR1AIP2
						TPD52L2
						TPM3
						TPT1
						TRA2A
						TRAPPC3
						TRIM25
						TRMT112
						TRNT1
						TSG101
						TSPO
						TTC17
						TUBA1C
						TUBB
						TWF2
						TXNDC12
						TXNL1
						TXNL4A
						TYROBP
						UBAP2
						UBE2B
						UBE2D1
						UBE2D2
						UBE2E3
						UBE2N
						UBE2V1
						UGP2
						UNC50
						UQCR11
						UQCRH
						URI1
						USP16
						USP3
						USP7
						UTP6
						VAMP7
						VAPA
						VASP
						VAV1
						VBP1
						VDAC3
						VOPP1
						VPS29
						VPS51
						VPS8
						WDR1
						WDR33
						WDR83OS
						WIPI2
						WTAP
						XBP1
						XPNPEP1
						XRCC6
						YIPF4
						YWHAB
						YWHAZ
						ZC3H15
						ZC3HAV1
						ZCCHC17
						ZCCHC7
						ZDHHC18
						ZFAND6
						ZNF101
						ZNF207
						ZNF266
						ZNF277
						ZNF410
						ZNF641
						ZNFX1
	Number of Genes	1	15	45	238	523
