# Supplementary material for: Strategies for detecting and identifying biological signals amidst the variation commonly found in RNA sequencing data
Source: BMC Genomics. 2021 May 3;22:322. doi: 10.1186/s12864-021-07563-9 (PMC8091537; doi:10.1186/s12864-021-07563-9)
Supplement: Supplementary file 11 — Additional file 11. Control Reference Data Files. [file 12864_2021_7563_MOESM11_ESM.xlsx]

## Sheet: Sheet1
UnitID	RPPH1	SNORD26	MIR1291	SNORD81	SNORD42A	SNORA54	MIR612	RMRP	MIR663A	SNORD10	SNORD57	SNORD95	SNORD50A	MIR486	SNORD110	SCARNA10	SNORD12	B2M	SNORD55	MIR6723	SNORD2	SCARNA13	SNORD45A	SNORD68	SNORA16A	SNORD27	SNORD64	SNORA7B	SNORD107	SNORD44	HBA1	SNORD18A	SNORA7A	SCARNA7	SNORA32	SNORD41	S100A9	HBA2	SNORD104	SNORA48	SNORD71	SCARNA21	SNORA34	SNORD5	SNORD58A	SNORA61	BNIP3L	SNORD25	SNORD59B
1	40021	9063.6	14979	2657.1	1578.9	8854.3	10417	8465	6879.3	5152	2081.5	1131.3	5236.2	2082.3	1803.7	4946.1	6043.3	5325	1631.1	1917.4	2856.1	3131.8	2546.3	1047.5	3824.9	564.41	2194.7	2490.7	1961	367.67	140.68	1331	2068.3	1866.4	1591.1	691.18	1927.7	135.93	413.87	832.9	697.79	1520	1225.9	1222.4	574.07	755.98	1837.8	596.22	648.18
2	32686	11719	25848	6336.7	3189.7	8289	5724.7	9094.6	28741	9321.8	3132.2	2236.6	4780.9	2217.9	2931.4	7240.3	3942.3	3519.6	3023.5	1341	4289.7	2574.4	2896.6	2246.5	2817.5	750.26	1771.7	2723.9	2112.6	772.52	317.4	2214.6	3139.8	1658	1040.3	1268	1289.3	341.13	667.32	761.4	1985.3	1304.1	2114.6	1302.2	832.58	818	851.97	1127.5	2301.1
3	27807	21872	21202	4107.6	8373.8	7684.3	14929	12941	5734.5	7130.9	4850.6	3931.1	8094.7	3128.6	6926.5	6346.2	4480.8	3493.3	2878.5	2793.5	2860.5	3567.3	3692.8	3290.8	2762.1	1995.3	2794.1	2298.4	1260.5	757.17	139.09	2297.6	1812.6	1211.5	528.78	1934	1106.2	123.12	827.98	827.58	1446.7	1051.5	1563.5	1945.1	961.1	619.08	940.12	569.58	1306.8
4	30730	22687	39674	28597	5477.2	9365.2	10030	8199.3	3382.4	10426	5570.3	2546	6403.2	2837.2	5305.3	6966.9	4301.6	3127	3029.6	1613.7	3119.4	3789.9	2727.1	1353.8	3756.3	2570.7	2227.2	2629.3	1215.3	1704.5	162.12	1826.8	1901.5	1304.5	1286.4	1127.3	1558.1	144.73	980.71	1301.4	1249.4	1268.8	2119.9	588.3	2019.9	924.09	622.25	705.59	1073.2
5	19069	20478	10826	20352	7071.4	5375.1	6833.5	4096.7	2247	3604.2	4638	7580.9	4728.2	6128.2	3294.2	3214.4	5949.8	5049.1	3537.7	4471.5	2038.7	2212.9	2397.8	3177.5	1404.7	2381.3	448.87	1454.2	1039.1	555.34	1565.9	1339.5	1219.8	1197.8	1032.1	1560.6	2401.4	1374.9	1398.8	1037.8	1954	843.64	923.82	1030.7	717.03	799.94	1489.2	1490.4	1381.2
6	18687	33595	20919	15092	21664	10027	7941.5	5531	2730.8	6379.2	6197.1	8330.7	4775.1	5198.3	5769.3	4156.6	4332.5	3453.7	5279	3964.6	2187.7	2795.9	1772	4828	1930.7	3961.7	1492.5	1959.8	1178.8	2823	883.42	2487.3	1768.2	1244.2	1909.4	1709.4	3035.6	773.81	1843.9	1631.9	1723.3	1161.5	1808.1	614.97	1562.2	1485.5	412.24	1027.5	1321.6
7	31557	12681	5190.1	7022.6	5557.3	10087	8032.9	12790	9052.9	3971.3	3566.6	3006.3	2482.6	6114.4	3607	3997.7	3405.6	4793.2	1148.2	5201.7	1502	2275.4	1945.3	1966.9	1040.3	1407.6	1783.3	1274.9	469.85	85.258	2056.6	778.32	756.48	3202	1071.4	1045.8	1417.1	1753.2	1288.3	1137.9	541.96	2882.7	346.79	1687.3	576.35	806.62	1839.8	2064.5	613.66
8	25323	16523	13521	9686.7	15748	11917	10391	7036.5	2839.7	5926.8	3815.8	6187.3	3284.3	2722	4531.8	6971.3	5215.1	3424.6	3022.9	2161.8	2627.6	4152.3	3510.8	2358.2	2076.9	1880.4	1653.9	2301.5	537.48	2528.1	2687.6	1488.3	2053.9	2095.4	4280.1	1330.1	884.03	2423.7	1113.8	2299.7	828.79	1740.9	1148.4	1310.9	1424.1	2143.5	822.06	1214.1	756.08
9	15558	11504	20758	0.0012232	9829.9	13681	5896.3	3600.4	2183.4	5899.5	4985.4	7427.4	4718	3425.8	2663.1	5917.2	5216.3	5620.4	4480.9	2622	2984.1	2999.5	2585	1384.3	1480.9	1459.2	2131.9	2542.7	2722	2158.2	988.33	2204.7	2250.6	1520.1	2469.9	993.09	2572.6	870.59	1397.4	1719.6	2051.2	1152.1	1621.4	1361.9	708.27	1317.9	764.99	1253.2	1805
10	22810	12256	14832	5813.6	11467	14957	10611	10437	6291.2	8071.5	3323.5	3623.3	3422.2	3522	3112.8	6691.9	4378.8	4496.6	2442.7	3523.5	1987.2	3100.3	2095.8	2164	1889.2	2055.8	1693.1	2363.3	1314.7	2986.7	2669.2	986.69	2093.2	1582.1	1094.1	1080.9	2895.9	2352	1326.8	1714.7	882.71	1382.9	1295	598.87	846.14	2120.3	1106.1	443.23	639.94
11	23655	14840	8797.3	2988.9	6354.4	5643.8	8371.6	6302.4	6059	3276.2	4268.4	1928.2	1704.7	8196.8	3569	5929.4	4558.8	5646.9	3032.1	2111.9	3023.2	3727.7	2676.4	1618.1	987.26	1659.9	3624.1	1151.2	312.42	2227.1	2233.9	1237.8	855.84	2656.1	2480.2	1622.6	1754.5	1890.6	1134	1084.6	1060.6	1337.6	510.25	2138.7	1334.2	2230.6	2123.9	1433.5	200.71
12	29886	18220	5478.2	4570.3	9809.8	10378	8933.8	10560	15102	4774.8	5163.8	2195.2	2809.3	6329	4636.4	4141.6	5372.9	5533.8	1208.3	3620.7	2757.9	2838.5	1884	2876.6	900.88	2048.8	639.03	1066.1	622.8	1637.3	2707.2	1291.6	679.71	2553.1	3897.2	1842	1601.1	2324.5	1873.3	1336.2	654.97	2101.9	433.72	841.53	1251.2	1133.8	1071	1340.6	634.51
13	22701	13677	7505.1	22603	9189.6	10987	9448.7	9549.1	7901.4	4533.3	2251.4	3188.6	2149	7506.2	3082.3	2625.4	4233.6	4540.8	2515.8	4103.5	2331.4	2463.5	2262.8	1939.5	1197.4	1826.2	1604.6	1274.9	1171	1226.4	1237	1126.6	915.82	1828.4	1948.4	1419	2326.3	1101	919.2	1141.3	603.57	1707.9	582.31	598.67	709	837.74	1543.4	642.35	226.86
14	27263	13639	5739.3	15262	13950	10482	5949.2	9562.2	5536.1	4063	3312.3	3680.4	3154.6	7082.8	3506.6	3701.6	2800.7	4139	2097.9	3718.5	3452.4	2363.6	2587.1	2115.6	1244.4	1900.1	2828.5	1454.7	1656.8	1969.7	3103	796	1215.8	1864.1	1074.3	1046.1	1541.1	2763	1446.8	1501.9	392.76	1751.6	631.86	444.04	799.92	1109.5	1669	2063.2	1005
15	13532	18566	10207	12746	9579.5	10530	7764.1	8742.2	7981.1	5640.8	3948.2	7483.4	4940.5	2722.2	4330.7	2858.8	3005	3432.4	3451.5	3811	2044.8	1888.4	2645.6	3828.4	1576.4	2129.2	3144.4	1779	1624.1	2044.7	1161.1	815.35	1289.8	1462.6	2285.7	1328	1258.8	928.23	2179.4	1573.6	1674.5	1184.9	1096.9	1531.7	413.63	335.28	1029.3	545.37	857.43
16	20431	19350	18441	9094.4	12508	13194	2619.4	12200	9318.1	7455.1	5551.7	9578.7	4807.9	2902.6	4933.2	5547.4	2819.2	3090.4	4236.5	4100.6	2881.4	1795.8	2865.5	2986.1	2088.1	2833.8	2145.1	2278.5	1043.3	2029.6	1554.8	1132.1	2068.7	1408.9	1217.7	1714.7	1772.4	1340.2	1801.4	2348.9	1620.6	1122.3	1513.1	919.65	1327	1351.5	980.86	2954.1	1015.4
17	13532	47878	9819.9	2226	25398	11715	2010.6	2367.3	827.69	3644.5	8950.2	8150.5	8040.4	14261	5461.9	2548.4	3937.3	2348.3	5714	2835.3	1536.5	2937.8	2985.4	4598.7	1102	2734.1	1593.5	1798.4	2499.3	4460.4	4942.4	2465.8	1335.7	1281.1	902.55	2215.6	744.49	4839.4	2214.7	1564.2	2103	737.7	681.28	1713.7	1316.7	1403.6	1428	984.9	1301.3
18	18718	30579	12521	2566.3	14022	8674.3	5212.6	5399.4	4091.3	4059	8543.4	7320.5	6487.5	9173.1	6758.8	4902.3	7788.2	4426.2	3367.1	4308.1	2387.4	2313.7	2972.9	3742.4	922.35	2180.4	2531.6	1074.3	1731.3	2968.3	1356.1	1183.4	971.04	1806.6	1495.4	1929.5	2311.3	1263.7	1671.5	1245.2	939.01	916.03	1039.7	1227.8	1325.1	800.52	735.42	1175.9	1047.4
19	17956	28902	13062	10950	18706	13306	5204.8	4889.6	7238	5806.2	4827.4	10853	6802.2	4084.6	5215.3	3030.7	4608.3	3676	5723.8	3445	2185.8	2010.4	2815.5	3085.4	1927.2	1746.2	2410.7	2005.4	1648.4	1462.9	1220.9	2010.9	1720.7	1531.1	896.58	1347.7	1573.3	1108.5	1798.1	1374.6	2430.9	1484.8	1202	1631.7	1735.4	1886.8	557.82	1124.1	885.27
20	20889	16720	12743	55258	9859.2	10136	6442.9	5034.7	3652.6	4493.9	3304	6389.8	3130.6	2952.8	2741.6	3685.3	2973.4	3815.1	2827.7	2951.5	2670.5	3023.6	2935.6	1229.5	2187.6	2720.9	1835.9	1769.2	842.54	350.15	1131.2	1248	1402.1	1604.5	1928.6	747.22	1708.3	946.04	858.06	1717.5	814.6	1632	1161.6	708.44	1349.4	931.74	1155.5	363.03	800.58
21	32875	26811	20897	14474	17311	18858	4646.6	5590.5	5130.2	7611.4	5430.2	5762.8	6254.9	4974.2	4628.9	5453.6	3059.9	2433.3	3960.3	1274.5	2849.1	3516.9	3431.9	2862.6	4191.3	3348.2	1446.7	3324.8	1669.2	1978.1	1758.1	1917.3	2790.8	1510	2118.5	1730.8	605.71	1596.4	1561.6	2955.2	2211.4	1471.5	1862.8	705.39	1483.2	1767.1	736.51	441.46	1137.2
22	9411.7	34593	13986	5943.7	5685.5	12752	12362	2390.1	2511.2	3666.1	9371.7	7823	6344.6	2670	6727.3	2848.6	5350.9	4170.1	3340.9	3656.2	2582.8	3876.1	3995.9	4707.6	2762.1	636.06	2803.8	2171.7	1693.2	579.31	688.41	1109.1	1208.2	1624.3	2156.9	4896.1	1306.4	593.05	1051.5	1780.5	2013.5	1251.7	1286.3	1012.4	1298.1	344.47	1256.5	1041	820.27
23	15094	29852	11185	24332	14874	7419.3	5145.3	4946	4308.3	4698	6659.7	4442	6285	7968.9	4978.4	1915.6	4876.5	3073.4	4247.3	2398.8	2762.5	2286.1	2645.8	3842.6	1807.4	2683.3	1497.6	1586.7	2147.1	2256.2	1253.8	2011	1386.2	1693.6	1709.8	1250.7	883.67	1164.4	1809.9	1424.6	1741.8	1463.7	1014.7	1334.9	2516.6	1405.9	1006.4	1077.1	1427.8
24	17432	28167	10711	19886	17986	10764	3568	4703.4	4954.5	4290.9	7102.5	6429.8	4977.7	5682.6	5091.7	3180.9	3895.2	2485.1	3546.2	2338.1	2467.4	1890.4	2833.1	5541.6	1574.9	2699	1751.2	1775.5	3141.5	1851.2	823.85	1192.8	1778.2	2067.3	1975.5	3982.2	450.23	736.55	1474.6	1237.8	2449.1	2038.7	1108.5	1131	1054.7	1737.4	841.16	996.09	1192.4
25	9761.6	29766	18353	23699	16901	11775	7018.8	3545.4	1063.8	4781.8	7210.2	4457.4	5941.9	4340.4	5202.4	3455.6	4446.5	3286.6	4733.1	2924.6	3327.1	2285.7	2731.4	3609.4	1830.9	2501.8	1224.4	2050	2053.1	2536.4	1008.2	2294.5	1605.7	1473.7	1738	1985	1635.2	886.59	2978.3	2009.3	1512.1	1337	1465.5	1333	2271.4	1254.1	933.97	1671.2	1317.4
26	8166.3	27246	9373.2	0.0012524	4890.1	9138.9	22040	2623.7	1052	2579.4	10260	7615.9	6765	2094.9	6723.8	2424.9	7267.6	5132.6	1283.4	4072.8	4778.5	2969.7	3725.2	3899.7	1927.7	729.03	613.11	1493	3005.9	828.74	601.82	1179.2	901.11	1721.6	2629.1	2545	1200.1	539.41	2788.4	1350.3	1079	1810.5	1227.4	2157.3	492.62	288.39	1027.6	629.57	799.08
27	11388	27447	13783	24633	13812	9454.6	3181.6	2414.5	704.67	4357.6	6650.7	5492.3	6132.2	6902.7	4452.5	2216.6	2842.8	2789.1	2271.6	2606.4	2826.7	2481	3155.5	4280.8	2863.1	4331.8	2507.3	2366.4	2136.8	2346.5	1490.8	2856.6	1750.5	1199.8	1221.1	1552.5	541.54	1370.5	2061.3	2176.8	2096.2	875.57	1382	1501	2068.4	1302.9	965.88	1033.5	1103.8
28	17143	46051	38552	0.00077318	12730	2306.9	117.84	4222.3	413.43	3342.6	8231.2	2910.6	4931.1	8652.9	7410.9	3012.7	796.57	1315.6	4675.2	1665.5	8925.9	4008.5	4467.6	1344.5	1430.9	3519.6	7217.4	1893.5	8741.5	2735.6	152.2	2378.9	3174.3	2842.5	596.87	2509.5	218.29	148.09	3751.8	736.81	1743.4	1262.9	2603.7	2039.6	1219.5	787.84	685.63	1501.8	2338.5
29	21820	19169	27513	10087	8750.2	12311	4652.3	12065	7212.9	10355	6228.6	1938	4956.3	2185.2	4979.4	5919.7	3298.7	4316.3	3040	4006.9	3149.1	2926.1	3154.8	1526.4	3590.4	1864.9	1306.2	2751	2110.2	1238.5	1426.1	1236.1	1964.5	1460.5	1411	1365.9	1895.5	1325.2	982.62	1720.4	1101.3	1762.5	2004.7	1005.2	767.92	1120.6	1185.2	775.16	628.05
30	32575	19894	15771	10919	7882.2	10543	6528.3	9360.5	11362	8894	7312.2	2312.7	5983.6	2737.8	5465	5996.3	2575.8	3247.4	2819.6	2513.4	3219.1	3087	3114.1	2651.5	2912.5	1856.4	2256.3	2229.5	2236.3	2220.1	2415.5	2661	1650.1	1520.7	1858.7	1775.8	1064.7	2205	1518.4	1070.1	1691.5	1073.9	1088.3	890.71	1468.6	1220.6	1370.8	764.7	1125.9
31	30663	19377	28982	3767.5	6907.7	14300	9759.7	6853.6	8720.4	10743	5606.5	2808.8	4667.4	2697.6	5903.1	2108.7	3656.7	4342.2	2022.2	3472.5	2567.6	3877	2536.2	2547.3	3831.7	1415.6	1779	2555.5	1719.5	1083.5	2896.9	1477.8	2040.4	1299.6	1424.6	1084.7	1253.7	2649.6	1678	1754.1	1019.7	1091	1912.9	1028.5	887.73	1135.1	1330.8	489.65	601.4
32	24987	21886	18893	6644.9	6800.6	13521	7818.8	8338.2	9807.5	7762.9	7841.5	4903.7	3519.6	4217	5416.4	5635.9	2809.8	3528.1	2235.3	3612.7	2913.5	3604.3	2477.2	2558.2	3309.5	2125.7	2791.3	2081.3	1960.3	1394.6	4782.2	2557.3	1820.1	1388.8	698.34	1001.1	1426.4	4588.6	1285	1111.6	1360.9	923.64	1415.5	1210.1	1121.4	1218	989.27	731.71	1060.9
33	22548	22550	38809	3854.2	15943	8853.8	10547	8055.5	4712.2	8980.6	7096.9	4182.2	5007.9	1669.8	5232.1	4751.3	5716.2	3159.9	3077.1	2183.2	1964.5	2302.3	2147.8	2110	2819.8	2082.9	81.798	2335.9	1067.2	3397.9	2290.3	2555.6	2367.7	808.39	1176.8	851.17	4774.5	2326.6	1016.5	1556	1280.5	670.27	2582.9	915.01	489.73	1047.3	250.68	722.32	1419.4
34	42111	9395.3	13039	0.00096264	4140.4	8920.1	3228.4	9122.7	13083	6053.7	4337.4	794.09	2821.6	3750.9	2958	4768.1	3794.9	3913.5	2282.2	2990	2811.5	2577.1	2329.4	1249.5	2468.4	1249.5	705.23	1621.6	1236.3	717.84	4204.6	1781.2	1191.2	1402.2	1507.7	868.19	2449.3	3885.4	1423.5	1121.6	841.95	1163.3	793.69	828.2	387.74	979.91	1991.6	1375.1	699.98
35	35109	19633	11996	4614.8	5795.1	13381	6470.5	8117.1	11127	7983.9	7245	2780.3	3908.6	3556.5	6341.2	3909.1	4016.8	4125.9	972.35	3408.5	2615.8	2433.4	2368.8	2626.5	2585.2	1176.1	1581.4	1744.6	2031.2	1629.1	1730.5	1576.6	964.01	1220.3	1255.7	1724.7	1444.3	1634.3	986.03	1257.5	841.05	1452.9	861.13	1579.5	913.94	569.41	1273.8	683.6	780.15
[truncated: 5,000 more columns]

## Sheet: Sheet2
UnitID	A1BG	A1BG-AS1	A2M-AS1	A4GALT	AAAS	AACS	AAED1	AAGAB	AAK1	AAMDC	AAMP	AANAT	AAR2	AARS	AARS2	AARSD1	AASDH	AASDHPPT	AASS	AATF	AATK	ABAT	ABCA1	ABCA11P	ABCA2	ABCA3	ABCA5	ABCA7	ABCB1	ABCB10	ABCB4	ABCB6	ABCB7	ABCB8	ABCB9	ABCC1	ABCC10	ABCC13	ABCC2	ABCC3	ABCC4	ABCC5	ABCC6	ABCC6P2	ABCD1	ABCD2	ABCD3	ABCD4	ABCE1
1	1.83098	2.47405	0.104131	0.0312772	6.78219	1.94629	0.411467	2.35311	1.07222	1.64056	17.5474	0.207739	9.81389	4.34903	2.01563	3.24564	0.468516	0.928358	0.0617425	11.3963	12.9068	1.34838	0.296468	0.586699	5.9993	0.608242	0.0257782	6.86675	0.17476	0.160188	0.0727054	0.844626	1.23028	2.49685	0.551156	2.38732	1.93847	0.0784725	0.089043	2.03385	0.186153	3.54899	0.819803	0.124114	6.05788	0.0851953	0.42047	2.03543	0.235206
2	1.24054	2.17226	0.174629	0.662918	6.33833	1.36154	0.593894	4.27905	1.62221	0.782025	15.8565	0.269352	11.6493	5.44238	1.79762	3.16908	1.00753	2.45096	0.093987	11.9234	12.6158	1.70009	0.64108	0.533061	5.73506	0.630768	0.292862	13.0576	0.363134	0.778484	0.236984	0.82299	1.25858	2.99778	1.0492	2.75926	2.13175	0.841806	0.210576	2.22957	0.641284	4.77506	0.830161	0.0404052	5.50803	0.366826	0.906796	2.33693	1.48275
4	2.05303	2.63881	0.293089	0.246492	6.88386	1.33378	0.617662	4.58909	1.4174	2.15485	14.745	0.113687	9.21449	3.62846	1.65887	3.65407	0.762811	1.0597	0.0270325	8.60509	19.3418	2.23133	0.537751	0.835212	5.31909	0.500812	0.172615	21.9785	0.272053	0.336646	0.265561	0.876567	1.81698	3.05128	0.373317	3.08153	2.70047	0.256054	0.168124	0.502585	0.181978	3.61004	2.33811	0.326044	5.08975	0.104442	0.450839	3.16376	1.25188
6	1.40696	1.43166	0.196659	0.0918818	6.33856	1.65779	1.14317	5.06599	1.00177	1.11904	23.278	0.212357	10.7794	5.9787	1.50445	4.99164	1.01659	2.27321	0.109643	11.3014	5.49545	1.60219	0.645329	0.700057	2.74432	0.300197	0.0643462	8.12734	0.290107	0.723799	0.278906	0.712395	2.14241	2.53858	0.306297	2.0203	1.50722	0.174739	0.0858753	1.0509	0.309072	2.25792	1.04789	0.136396	5.20901	0.129376	0.948289	2.5479	1.77645
7	3.23245	2.31003	0.0574801	0.0604271	5.44914	1.42597	0.681384	3.7298	1.21548	2.74693	15.1133	0.0668891	6.19153	3.47991	1.47264	4.10549	0.475495	1.04626	0.0596428	9.31625	7.78517	0.73413	0.357301	0.568003	2.5666	0.350781	0.0670006	15.547	0.350139	0.208899	0.149333	0.916632	1.29188	2.81758	0.354112	1.33676	1.32082	0.432094	0.102142	0.827829	0.0949059	2.11346	0.809877	0.179841	3.95573	0.137164	0.521534	2.06654	1.14027
8	0.879754	1.6101	0.241743	0.0802463	4.34278	1.10245	0.552062	3.85342	1.47111	1.29491	9.93185	0.0740079	6.76267	2.77965	1.48543	2.17827	1.00601	2.08054	0.154203	7.25796	21.4633	5.38977	1.55748	0.827436	4.16822	0.342066	0.471946	28.0521	0.404535	1.03526	0.0968112	0.740639	1.23433	2.29406	0.263838	2.59374	1.63434	0.0671463	0.200138	1.17429	0.32323	5.72364	2.30525	0.422222	4.95352	0.325834	1.08703	2.58623	1.62508
11	0.744727	1.51764	0.112147	0.0147373	5.00734	1.73646	1.13584	3.34942	0.933569	1.23886	18.2593	0.643104	7.13302	3.78136	1.39431	2.42788	0.60405	1.36425	0.0775649	9.59088	4.36008	1.40186	0.228776	0.461783	2.71837	0.269432	0.0485373	18.6995	0.243944	0.332058	0.137014	0.717277	1.48263	2.15602	0.360864	2.09388	1.58494	0.0633808	0.0786526	1.98297	0.302064	1.56925	0.699344	0.175587	4.74341	0.139137	0.638751	2.15289	0.516696
12	1.20364	1.55453	0.504113	0.0942152	5.68099	1.60729	1.54931	5.13777	2.56143	0.741266	17.343	0.505882	11.2165	4.80722	1.69082	2.76171	1.79188	6.55004	0.135613	11.3243	23.15	5.72827	3.03421	1.11575	7.85447	0.54692	1.43457	16.4619	1.10647	3.11832	0.395379	0.706732	2.14562	2.31722	0.372847	3.75089	2.8773	0.219619	0.398137	1.68028	0.749298	6.64563	2.65932	0.327131	7.10418	0.958084	2.41653	3.75425	4.20134
18	3.00104	3.33304	0.856659	0.0383808	7.43243	2.19217	1.44262	6.03769	2.91391	1.3421	16.0409	0.241673	12.6912	4.71835	2.56734	3.57185	1.3815	4.44833	0.252551	7.51578	6.69357	1.91893	1.00478	1.6035	6.56188	0.690684	0.810519	14.5122	0.595698	1.85758	0.0853658	0.985278	1.80376	4.82388	0.393603	3.981	3.50488	0.894186	0.416575	1.89361	0.520315	5.99476	1.21064	0.304606	4.75509	0.550603	1.81438	4.371	2.91388
[truncated: 5,000 more columns]

## Sheet: Sheet3
UnitID	B2M	ACTB	HLA-B	EEF1A1	HLA-C	LYZ	TXNIP	LCP1	HLA-E	FTL	FKBP8	EEF2	S100A9	MYH9	UBC	TMSB4X	LAPTM5	RPS6	ARHGDIB	SORL1	IFITM2	RPL4	NAMPT	MSN	HLA-A	DDX5	COTL1	FGL2	S100A8	RPL30	EVI2B	ITM2B	H3F3B	MYO1F	NEAT1	RPS4X	CFL1	RGS2	CXCR1	MALAT1	C10orf54	RPS23	KIAA1551	PFN1	GNB2L1	CSF2RB	HLA-DRA	RAC2	MNDA
176	4637.31	2842.42	3507.4	757.881	1935.23	1070.86	674.839	550.911	768.556	2745.62	1146.89	509.079	4857.32	180.281	544.165	1978.04	580.772	1051.81	836.09	56.3648	2315.18	539.27	150.779	214.374	1100.66	135.947	457.282	110.021	2933.55	1475.16	287.54	109.148	239.102	197.153	116.196	756.332	539.2	494.283	314.046	31.2796	166.817	120.885	77.4362	446.852	494.871	101.963	397.979	374.213	186.683
177	4385.32	3398.57	3688.41	791.396	2545.5	911.018	705.934	641.159	877.856	1868.48	860.359	517.951	3537.17	200.505	552.903	2082.36	573.591	935.758	980.439	61.5695	1849.42	639.754	97.1564	252.829	1076.91	161.672	430.259	117.8	2214.92	1471.11	299.984	104.968	192.406	169.412	131.957	641.011	639.854	285.468	264.768	29.3645	139.955	118.679	69.969	473.174	498.122	96.8496	478.78	413.012	277.899
178	6129.48	2947.78	3906.98	505.539	2181.87	850.338	849.014	629.849	1016.13	2403.15	357.374	307.281	5801.57	169.448	582.111	2114.12	624.934	682.717	943.964	94.6002	3165.33	388.924	275.692	221.26	1153.64	128.614	537.302	171.811	4655.98	989.101	486.474	279.378	313.187	194.247	144.814	563.956	493.545	662.413	426.57	40.1172	203.276	88.9769	92.4971	337.993	368.038	133.1	409.969	327.904	431.393
179	5595.15	3359.02	3671.56	416.443	2281.32	949.21	744.302	552.856	974.729	2049.54	420.99	334.173	4581.69	195.949	558.347	1575.69	547.278	640.07	773.367	47.0213	2770.56	337.789	170.639	213.25	997.417	192.149	471.27	141.462	2914.29	980.936	386.425	220.669	248.223	161.493	219.967	467.764	563.04	267.286	280.329	63.7265	155.747	62.1977	57.8352	374.845	384.797	115.461	345.302	394.568	262.135
180	3400.23	2948.14	3846.76	764.023	2215.54	482.278	693.29	545.617	829.833	1907.17	569.931	597.248	1639.08	272.481	614.665	1541.48	555.809	1084.47	829.16	68.0069	1346.92	628.048	76.5742	235.313	1089.44	290.308	341.154	86.1566	870.46	1398.96	269.883	83.5004	191.521	238.069	338.878	609.318	504.005	364.94	213.343	67.8342	127.664	131.067	82.8014	394.856	533.058	78.92	357.519	384.692	185.408
181	4668.82	3894.41	3274.04	781.036	1745.47	2055.94	827.148	470.683	765.57	2654.65	378.156	458.747	4060.05	182.61	513.803	1964.41	576.144	1543.67	985.329	54.2028	1589.8	658.033	117.776	228.22	1077.99	147.794	525.923	149.232	2573.6	1621.22	352.451	311.781	192.358	133.301	126.695	762.744	597.435	519.783	167.129	30.009	145.7	129.015	58.2796	454.944	591.029	67.9537	466.917	355.87	227.998
182	4736.85	3629.45	3452.19	974.869	1788.74	925.798	728.391	516.119	753.253	1655.85	331.339	593.519	2767.86	200.618	595.972	1771.07	614.318	1560.73	950.661	50.5442	1276.56	756.806	84.4714	240.028	774.252	134.504	418.169	120.856	1409.17	1853.61	321.361	232.123	185.96	124.545	56.8689	833.734	640.591	224.107	155.383	17.6002	120.423	161.843	53.1916	483.848	681.619	55.0497	686.079	354.802	151.078
183	3968.54	3599.03	3648.9	806.287	3093.85	838.799	726.222	513.103	799.329	1856.81	416.979	563.468	2447.82	225.479	575.206	2060.32	480.829	1467.54	853.265	44.6285	1600.64	639.37	57.4552	238.497	1230.23	167.857	427.516	78.9921	1536.75	1556.82	218.909	73.0983	194.677	164.631	146.282	1018.13	606.015	300.168	156.726	28.4333	115.614	148.496	50.6942	493.465	472.366	51.556	480.813	452.388	152.716
184	3724.34	3313.69	4185.81	799.392	2281.23	526.671	663.826	571.659	757.319	2009.31	428.114	581.741	4318	225.723	571.975	1717.06	561.648	1268.77	911.594	60.7537	1738.74	619.889	112.17	215.324	892.996	166.841	404.053	81.2646	2892.72	1640.85	256.761	75.041	221.752	209.995	132.134	882.53	544.328	399.445	235.413	29.2731	145.156	141.413	63.5801	411.391	579.815	86.7806	308.027	394.846	196.299
185	3561.67	3508.26	3862.52	951.832	1863.22	762.994	694.964	584.995	794.04	1159.18	247.199	798.141	1380.85	281.378	596.323	1474.55	564.444	931.474	895.392	45.3871	781.462	810.232	43.8856	265.298	1044.91	221.533	349	117.268	760.074	1581.81	224.872	65.0695	160.892	159.521	117.158	1076.33	612.967	120.997	95.0883	30.5834	110.31	150.587	66.0501	554.499	717.981	49.1209	608.917	434.622	96.2613
186	4748.3	3162.72	2899.77	955.549	1555.79	1370.63	962.246	569.661	762.124	1349.32	324.693	628.007	1994.78	251.754	542.613	1478.21	655.838	1106.83	862.525	59.3158	1259.63	799.43	112.491	250.576	905.536	180.58	352.412	186.944	1130.42	1634.74	337.475	256.199	181.235	118.126	83.1595	803.099	580.582	287.484	151.536	26.5648	123.662	136.641	84.1258	435.274	682.079	69.9644	545.563	392.836	170.365
187	3657.92	3680.56	3160.78	866.344	2585.31	1941.53	920.974	537.813	850.219	1068.47	163.394	659.39	1474.44	279.824	539.334	1261.43	609.344	897.414	903.319	67.3879	1056.4	772.985	107.459	280.978	1027.01	193.025	415.248	155.751	838.109	1374.3	334.163	243.061	171.574	151.341	115.503	749.405	678.202	281.387	159.56	32.9511	137.611	119.593	63.4896	498.878	672.318	69.8404	425.127	427.46	162.172
[truncated: 5,000 more columns]
